# Supplementary material for: Challenges and strategies in building a foundational digital health data integration ecosystem: a systematic review and thematic synthesis
Source: Front Health Serv. 2025 Jun 20;5:1600689. doi: 10.3389/frhs.2025.1600689 (PMC12226485; doi:10.3389/frhs.2025.1600689)
Supplement: Supplementary File S4 — Curated Articles Database (161) (Sheet 1 & 2). [file Table1.xlsx]

## Sheet: 161-articles List
Title	Article no. from Articles Database file	Key Number	Year	Month	Day	Journal	Volume	Issue	Pages	Authors	URL	Publisher	Abstract	Extracted Keywords	DOI
Standard Document Development for Health Information Exchange in Korea	981	rayyan-134733703	2022	5		Applied Clinical Informatics	13	3	592-601	Jung, Sungwon and Bae, Sungchul and Seong, Donghyeong and Yi, Byoung Kee	https://www.ncbi.nlm.nih.gov/pmc/articles/PMC9217181/pdf/10-1055-s-0042-1749331.pdf	Thieme Medical Publishers	Health information exchange (HIE) allows healthcare providers to access a patient's medical information to improve patient care continuity. The standardized data realize the HIE values. Since the Health Level 7 Clinical Document Architecture (CDA) is flexible, implementation guides (IG) are needed for use cases. Although many CDA IGs have been developed, they did not describe how these CDA IGs we…	FHIR;HL7 clinical document architecture;healthcare information exchange;implementation guide	10.1055/s-0042-1749331
Ontological engineering for the definition of a COVID-19 pandemic ontology	1187	rayyan-134739318	2022			Informatics in Medicine Unlocked	28		100816	González-Eras, Alexandra and Santos, Ricardo Dos and Aguilar, Jose and Lopez, Alberto	https://www.ncbi.nlm.nih.gov/pmc/articles/PMC8677430/pdf/main.pdf	Elsevier	COVID-19 has generated a lot of information in different formats, and one of them is in the ontology format. Also, there are previous ontologies from other disciplines that can help to analyze the COVID-19 pandemic. Thus, due to the large quantity of COVID-19 information in the form of ontologies, approaches to ontology integration and interoperability could be beneficial. In this context, this r…	Ontological engineering;Ontology integration	10.1016/j.imu.2021.100816
PharmActa: Personalized pharmaceutical care eHealth platform for patients and pharmacists	2091	rayyan-134734813	2019	12	1	Journal of Biomedical Informatics	100	C	103336	Spanakis, Marios and Sfakianakis, Stelios and Kallergis, George and Spanakis, Emmanouil G. and Sakkalis, Vangelis	https://www.sciencedirect.com/science/article/pii/S1532046419302552	Elsevier	Community pharmacists are critically placed in the patient care chain being an extended frontline within primary healthcare networks across Europe. They are trained to ensure safe and effective medication use, a crucial and responsible role, extending beyond the common misconception limited to just providing timely access to medicines for the population. Technology-wise, eHealth being committed t…	Patient empowerment;eHealth	10.1016/j.jbi.2019.103336
Patientdatachain: A blockchain-based approach to integrate personal health records	1680	rayyan-134734402	2020	11	16	Sensors (Switzerland)	20	22	6538	Cernian, Alexandra and Tiganoaia, Bogdan and Sacala, Ioan Stefan and Pavel, Adrian and Iftemi, Alin	https://www.ncbi.nlm.nih.gov/pmc/articles/PMC7697358/pdf/sensors-20-06538.pdf	Multidisciplinary Digital Publishing Institute (MDPI)	Currently there is not a single trusted infrastructure used for the exchange and storage of medical data along the healthcare value chain and, thus, there is no platform used for monitoring patients’ traceability within the entire healthcare chain. This situation leads to difficult communication and increased procedural costs, and thus it limits healthcare players from developing a better underst…	Electronic health records (EHR);Personal health records (PHR)	10.3390/s20226538
One country's journey to interoperability: Tanzania's experience developing and implementing a national health information exchange	6553	rayyan-134739275	2021	4	29	BMC Medical Informatics and Decision Making	21	1	139	Nsaghurwe, Alpha and Dwivedi, Vikas and Ndesanjo, Walter and Bamsi, Haji and Busiga, Moses and Nyella, Edwin and Massawe, Japhet Victor and Smith, Dasha and Onyejekwe, Kate and Metzger, Jonathan and Taylor, Patricia	https://www.ncbi.nlm.nih.gov/pmc/articles/PMC8086308/pdf/12911_2021_Article_1499.pdf	BMC	Robust, flexible, and integrated health information (HIS) systems are essential to achieving national and international goals in health and development. Such systems are still uncommon in most low and middle income countries. This article describes a first-phase activity in Tanzania to integrate the country’s vertical health management information system with the help of an interoperability layer…	Architecture;Governance;Health;Interoperability;Standards	10.1186/s12911-021-01499-6
Ontologies in the New Computational Age of Radiology: RadLex for Semantics and Interoperability in Imaging Workflows	7013	rayyan-134739735	2023	3		Radiographics	43	3	e220098	Chepelev, Leonid L. and Kwan, David and Kahn, Charles E. and Filice, Ross W. and Wang, Kenneth C.	https://pubs.rsna.org/doi/epdf/10.1148/rg.220098	Radiological Society of North America Inc.	RadLex is a key RSNA initiative that provides shared terminology and a shared domain model to facilitate the integration of radiology informatics resources in clinical care, quality improvement, research, and education.From basic research to the bedside, precise terminology is key to advancing medicine and ensuring optimal and appropriate patient care. However, the wide spectrum of diseases and t…	Interoperability;Patient-Centered Care;Ontologies	10.1148/rg.220098
Why APIs? Anticipated value, barriers, and opportunities for standards-based application programming interfaces in healthcare: perspectives of US thought leaders	808	rayyan-134733530	2022	4	6	JAMIA Open	5	2	ooac023	Gordon, William J. and Rudin, Robert S.	https://www.ncbi.nlm.nih.gov/pmc/articles/PMC9030107/pdf/ooac023.pdf	Oxford University Press	Improving health data interoperability through application programming interfaces (APIs) is a focus of US policy initiatives and could have tremendous impact on many aspects of care delivery, such as innovation, operational efficiency, and patient-centered care. To better understand the landscape of API use cases, we interviewed US thought leaders involved in developing and implementing standard-…	FHIR;application programming interfaces;interoperability	10.1093/jamiaopen/ooac023
Transitioning EPMA applications in a large multisite teaching hospital	6520	rayyan-134739242	2022	11		BMJ Open Quality	11	4	e001743	Silva, Geeth and Hall, Graeme and Vogel, Aaron and Bourne, Tim and Xu, Gang	https://www.ncbi.nlm.nih.gov/pmc/articles/PMC9677024/pdf/bmjoq-2021-001743.pdf	BMJ Publishing Group	University Hospitals of Leicester (UHL) has co-developed and deployed a novel Electronic Prescribing and Medicines Administration (EPMA) application as part of the trust electronic patient record (EPR) programme that meets specific clinical demands and interoperability standards of the National Health Service (NHS) despite clinical pressures from the COVID-19 pandemic. Methods Following an initia…	Data Accuracy;Decision support, clinical;Healthcare quality improvement;Information technology	10.1136/bmjoq-2021-001743
Use of semantic interoperability to improve the urgent continuity of care in Danish ERs	1319	rayyan-134734041	2021	5	27	Public Health and Informatics: Proceedings of MIE 2021	281		203-207	Andersen, Sine Nordstrøm Lambert and Brandsborg, Cecilie Mørk and Pape-Haugaard, Louise	https://pdfs.semanticscholar.org/a080/9529e852ac204268d53f7f92c1ae3c458f78.pdf	IOS Press	Reuse of patient data from prehospital electronic health record (EHR) to EHRs in emergency rooms is currently non-existing. In Danish EHRs, access to patient data recorded in prehospital settings is either not available or accessible in a PDF file. The amount of patient and administrative data registered at the prehospital unit is high and includes a rich representation of the accident, the patie…	FHIR;Interoperability;SNOMED CT	10.3233/SHTI210149
Traceable Research Data Sharing in a German Medical Data Integration Center With FAIR (Findability, Accessibility, Interoperability, and Reusability)-Geared Provenance Implementation: Proof-of-Concept Study	405	rayyan-134733127	2023	12	7	JMIR Formative Research	7		e50027	Gierend, Kerstin and Waltemath, Dagmar and Ganslandt, Thomas and Siegel, Fabian	https://www.ncbi.nlm.nih.gov/pmc/articles/PMC10739241/pdf/formative_v7i1e50027.pdf	JMIR Publications Inc.	Secondary investigations into digital health records, including electronic patient data from German medical data integration centers (DICs), pave the way for enhanced future patient care. However, only limited information is captured regarding the integrity, traceability, and quality of the (sensitive) data elements. This lack of detail diminishes trust in the validity of the collected data. From…	data management;medical informatics;metadata;provenance	10.2196/50027
Transitions from One Electronic Health Record to Another: Challenges, Pitfalls, and Recommendations	1632	rayyan-134734354	2020	10		Applied Clinical Informatics	11	5	742-754	Huang, Chunya and Koppel, Ross and McGreevey, John D. and Craven, Catherine K. and Schreiber, Richard	https://www.ncbi.nlm.nih.gov/pmc/articles/PMC7657707/pdf/10-1055-s-0040-1718535.pdf	Thieme Medical Publishers	We address the challenges of transitioning from one electronic health record (EHR) to another-a near ubiquitous phenomenon in health care. We offer mitigating strategies to reduce unintended consequences, maximize patient safety, and enhance health care delivery. Methods We searched PubMed and other sources to identify articles describing EHR-to-EHR transitions. We combined these references with …	Electronic Health records;data management	10.1055/s-0040-1718535
Towards Interoperability in Clinical Research - Enabling FHIR on the Open-Source Research Platform XNAT	1701	rayyan-134734423	2020	7	9	Journal of Medical Systems	44	8		Khvastova, Maryna and Witt, Michael and Essenwanger, Andrea and Sass, Julian and Thun, Sylvia and Krefting, Dagmar	https://www.researchgate.net/publication/342818406_Towards_Interoperability_in_Clinical_Research_-_Enabling_FHIR_on_the_Open-Source_Research_Platform_XNAT	Springer Nature	This paper presents an approach to enable interoperability of the research data management system XNAT by the implementation of the HL7 standards framework Fast Healthcare Interoperability Resources (FHIR). The FHIR implementation is realized as an XNAT plugin (Source code: https://github.com/somnonetz/xnat-fhir-plugin), that allows easy adoption in arbitrary XNAT instances. The approach is demon…	FHIR standards framework;Medical data management;Patient resource;REST architecture style;System interoperability	10.1007/s10916-020-01600-y
Towards ISO 13606 and openEHR archetype-based semantic interoperability	5349	rayyan-134738071	2009	2		Studies in Health Technology and Informatics	150		260-264	Martínez-Costa, Catalina and Menárguez-Tortosa, Marcos and Fernández-Breis, Jesualdo Tomás	https://www.researchgate.net/publication/26803570_Towards_ISO_13606_and_openEHR_Archetype-Based_Semantic_Interoperability	IOS Press	Semantic interoperability of clinical standards is a major challenge in eHealth across Europe. It would allow healthcare professionals to manage the complete electronic healthcare record of the patient regardless of which institution generated each clinical session. Clinical archetypes are fundamental for the consecution of semantic interoperability, but they are built for particular electronic h…	Electronic healthcare records;Semantic interoperability	10.3233/978-1-60750-044-5-260
The Role of a Smart Health Ecosystem in Transforming the Management of Chronic Health Conditions	7677	rayyan-134740399	2023	12	18	Journal of Medical Internet Research	25		e44265	Nourse, Rebecca and Dingler, Tilman and Kelly, Jaimon and Kwasnicka, Dominika and Maddison, Ralph	https://www.ncbi.nlm.nih.gov/pmc/articles/PMC10758944/	JMIR Publications Inc.	The effective management of chronic conditions requires an approach that promotes a shift in care from the clinic to the home, improves the efficiency of health care systems, and benefits all users irrespective of their needs and preferences. Digital health can provide a solution to this challenge, and in this paper, we provide our vision for a smart health ecosystem. A smart health ecosystem lev…	chronic condition;chronic illness;data storage;digital health;health;implementation;security;technology;wearable	10.2196/44265
The value of connected health information: Perceptions of electronic health record users in Canada	3287	rayyan-134736009	2016	7	16	BMC Medical Informatics and Decision Making	16		93	Tharmalingam, Sukirtha and Hagens, Simon and Zelmer, Jennifer	https://www.ncbi.nlm.nih.gov/pmc/articles/PMC4947362/pdf/12911_2016_Article_330.pdf	BMC	As health care becomes more complex, it becomes more important for clinicians and patients to share information. Electronic health information exchange can help address this need. To this end, all provinces and territories (PTs) in Canada have created interoperable electronic health records (iEHRs). These secure systems offer authorized users an integrated view of a person's healthcare history ac…	Benefits;Electronic health records;Evaluation;Health information exchange;Interoperability	10.1186/s12911-016-0330-3
The Registry Data Warehouse in the European Reference Network for Rare Respiratory Diseases – Background, Conception and Implementation	1340	rayyan-134734062	2021	5	24	Studies in Health Technology and Informatics	278		41-48	Schaaf, Jannik and Chalmers, James and Omran, Heymut and Pennekamp, Petra and Sitbon, Olivier and Wagner, Thomas O.F. and Reis, Abilio and Kadioglu, Dennis and Storf, Holger	https://pubmed.ncbi.nlm.nih.gov/34042874/	IOS Press	Rare lung diseases affect 1.5–3 million people in Europe while causing bad prognosis or early deaths for patients. The European Reference Network for Respiratory Diseases (ERN-Lung) is a patient centric network, funded by the European Union (EU). The aims of ERN-LUNG is to increase healthcare and research regarding rare respiratory diseases. An initial need for cross-border healthcare and researc…	Semantic Interoperability	10.3233/SHTI210049
The Role of Ontologies for Sustainable, Semantically Interoperable and Trustworthy EHR Solutions	5347	rayyan-134738069	2009			Studies in Health Technology and Informatics	150		953–957	Blobel, Bernd and Kalra, Dipak and Koehn, Marc and Lunn, Ken and Pharow, Peter and Ruotsalainen, Pekka and Schulz, Stefan and Smith, Barry	https://www.ncbi.nlm.nih.gov/pmc/articles/PMC4896069/pdf/nihms789631.pdf	IOS Press	As health systems around the world turn towards highly distributed, specialized and cooperative structures to increase quality and safety of care as well as efficiency and efficacy of delivery processes, there is a growing need for supporting communication and collaboration of all parties involved with advanced ICT solutions. The Electronic Health Record (EHR) provides the information platform wh…	EHR architecture;electronic health records;interoperability;ontology	10.3233/978-1-60750-044-5-953
The next-generation electronic health record: Perspectives of key leaders from the US department of veterans affairs	4130	rayyan-134736852	2013	6		Journal of the American Medical Informatics Association	20	e1	e175–e177	Saleem, Jason J. and Flanagan, Mindy E. and Wilck, Nancy R. and Demetriades, Jim and Doebbeling, Bradley N.	https://www.ncbi.nlm.nih.gov/pmc/articles/PMC3715365/pdf/amiajnl-2013-001748.pdf	Oxford University Press	The rapid change in healthcare has focused attention on the necessary development of a next-generation electronic health record (EHR) to support system transformation and more effective patient-centered care. The Department of Veterans Affairs (VA) is developing plans for the next-generation EHR to support improved care delivery for veterans. To understand the needs for a next-generation EHR, we …	Patient-Centered Care;Interoperability;Data Availability;Data Sharing	10.1136/amiajnl-2013-001748
The impact of electronic health record (EHR) interoperability on immunization information system (IIS) data quality	6715	rayyan-134739437	2016	9	15	Online Journal of Public Health Informatics	8	2	e184	Woinarowicz, Mary A and Howell, Molly	https://www.ncbi.nlm.nih.gov/pmc/articles/PMC3715365/pdf/amiajnl-2013-001748.pdf	JMIR Publications Inc.	To evaluate the impact of electronic health record (EHR) interoperability on the quality of immunization data in the North Dakota Immunization Information System (NDIIS).Methods: NDIIS doses administered data was evaluated for completeness of the patient and dose-level core data elements for records that belong to interoperable and non-interoperable providers. Data was compared at three months pr…	EHR Interoperability	10.5210/ojphi.v8i2.6380
The electronic elephant in the room: Physicians and the electronic health record	2657	rayyan-134735379	2018	7		JAMIA Open	1	1	49-56	Kroth, Philip J. and Morioka-Douglas, Nancy and Veres, Sharry and Pollock, Katherine and Babbott, Stewart and Poplau, Sara and Corrigan, Katherine and Linzer, Mark	https://academic.oup.com/jamiaopen/article/1/1/49/5035929	Oxford University Press	Determine the specific aspects of health information and communications technologies (HICT), including electronic health records (EHRs), most associated with physician burnout, and identify effective coping strategies. Materials and methods: We performed a qualitative analysis of transcripts from 2 focus groups and a burnout assessment of ambulatory physicians-each at 3 different health care inst…	Electronic health records;Medical informatics	10.1093/jamiaopen/ooy016
The development and electronic delivery of case-based learning using a fast healthcare interoperability resource system	2026	rayyan-134734748	2019	10	22	JAMIA Open	2	4	440-446	Braunstein, Mark L. and Oancea, Iulia and Barry, Benjamin K. and Darlington, Sharon and Steel, Jim and Hansen, David P. and Battock, James and Cheung, Daniel and Gan, Gregory and Hooper, Ben and Lundin, Reilly and Nicol, Duncan and O'Brien, Joshua and Whittington, Scott and Wilkinson, Chris and Wong, Tse Tse	https://www.ncbi.nlm.nih.gov/pmc/articles/PMC6994000/pdf/ooz055.pdf	Oxford University Press	HL7 International's Fast Healthcare Interoperability Resources (FHIR) standard provides a common format for sharing health data (eg, FHIR resources) and a RESTful Application Programming Interface (eg, FHIR API) for accessing those resources via a FHIR server connected to an electronic health record system or any other system storing clinical data. Substitutable Medical Applications and Reusable …	FHIR	10.1093/jamiaopen/ooz055
The Critical Role of Health Information Technology in the Safe Integration of Behavioral Health and Primary Care to Improve Patient Care	949	rayyan-134733671	2022	4		Journal of Behavioral Health Services and Research	49	2	221-230	Segal, Mark and Giuffrida, Patricia and Possanza, Lorraine and Bucciferro, David	https://www.ncbi.nlm.nih.gov/pmc/articles/PMC8525847/pdf/11414_2021_Article_9774.pdf	Nature Publishing Group	Integrated behavioral health and primary care is a set of related approaches to enhance care delivery, safety, and quality through closer collaboration and coordination among clinicians and care organizations in these two fields. Technology (e.g., electronic health records (EHR), telehealth, clinical decision support, and standards-based interoperability) can enable integration and improve delive…	Electronic Health Records (EHR);Standards-Based Interoperability	10.1007/s11414-021-09774-0
Successful Integration of EN/ISO 13606–Standardized Extracts from a Patient Mobile App into an Electronic Health Record: Description of a Methodology	785	rayyan-134733507	2022	10	12	JMIR Medical Informatics	10	10	e40344	Frid, Santiago and Fuentes Expósito, Maria Angeles and Grau-Corral, Inmaculada and Amat-Fernandez, Clara and Muñoz Mateu, Montserrat and Pastor Duran, Xavier and Lozano-Rubí, Raimundo	https://www.ncbi.nlm.nih.gov/pmc/articles/PMC8525847/pdf/11414_2021_Article_9774.pdf	JMIR Publications Inc.	There is an increasing need to integrate patient-generated health data (PGHD) into health information systems (HISs). The use of health information standards based on the dual model allows the achievement of semantic interoperability among systems. Although there is evidence in the use of the Substitutable Medical Applications and Reusable Technologies on Fast Healthcare Interoperability Resource…	electronic health records;health information interoperability;health information standards	10.2196/40344
Smart Pump–Electronic Health Record (EHR) Interoperability with Auto‑Documentation is Associated with Increased Submission of Infusion‑Therapy Billing Claims at a Community Hospital	2012	rayyan-134734734	2019	12		PharmacoEconomics - Open	3	4	619-629	Suess, Tina M. and Beard, John W. and Ripchinski, Michael and Eberts, Matthew and Patrick, Kevin and Tharappel, Leo J.P.	https://www.ncbi.nlm.nih.gov/pmc/articles/PMC6861392/pdf/41669_2019_Article_125.pdf	Springer	Smart pump–electronic health record (EHR) interoperability has been demonstrated to reduce adverse events and increase documentation and billing accuracy. However, relatively little is known about the impact of interoperability on infusion therapy billing claims and hospital finances. Objective: Our objective was to evaluate the association between smart pump–EHR interoperability with auto-docume…	EHR Interoperability	10.1007/s41669-019-0125-4
The Architecture of a Feasibility Query Portal for Distributed COVID-19 Fast Healthcare Interoperability Resources (FHIR) Patient Data Repositories: Design and Implementation Study	922	rayyan-134733644	2022	5	25	JMIR Medical Informatics	10	5	e36709	Gruendner, Julian and Deppenwiese, Noemi and Folz, Michael and Köhler, Thomas and Kroll, Björn and Prokosch, Hans Ulrich and Rosenau, Lorenz and Rühle, Mathias and Scheidl, Marc Anton and Schüttler, Christina and Sedlmayr, Brita and Twrdik, Alexander and Kiel, Alexander and Majeed, Raphael W.	https://medinform.jmir.org/2022/5/e36709/	JMIR Publications Inc.	An essential step in any medical research project after identifying the research question is to determine if there are sufficient patients available for a study and where to find them. Pursuing digital feasibility queries on available patient data registries has proven to be an excellent way of reusing existing real-world data sources. To support multicentric research, these feasibility queries s…	FHIR;Fast Healthcare Interoperability Resources;HL7 FHIR;medical informatics;patient data	10.2196/36709
Terminology Services: Standard Terminologies to Control Health Vocabulary	2572	rayyan-134735294	2018	8		Yearbook of medical informatics	27	1	227-233	González Bernaldo de Quirós, Fernán and Otero, Carlos and Luna, Daniel	https://medinform.jmir.org/2022/5/e36709/	Thieme Medical Publishers	Healthcare Information Systems should capture clinical data in a structured and preferably coded format. This is crucial for data exchange between health information systems, epidemiological analysis, quality and research, clinical decision support systems, administrative functions, among others. Structured data entry is an obstacle for the usability of electronic health record (EHR) applications…	Structured Data Entry;Electronic Health Record (EHR);Natural Language Processing;Terminology Services;Semantic Interoperability	10.1055/s-0038-1641200
Sync for Genes: Making Clinical Genomics Available for Precision Medicine at the Point-of-Care	1894	rayyan-134734616	2020	3		Applied Clinical Informatics	11	2	295-302	Garcia, Stephanie J. and Zayas-Cabán, Teresa and Freimuth, Robert R.	https://www.ncbi.nlm.nih.gov/pmc/articles/PMC7176556/pdf/10-1055-s-0040-1708051.pdf	Thieme Medical Publishers	Making genomic data available at the point-of-care and for research is critical for the success of the Precision Medicine Initiative (PMI), a research initiative which seeks to change health care by tak(ing) into account individual differences in people's genes, environments, and lifestyles. The Office of the National Coordinator for Health Information Technology (ONC) led Sync for Genes, a progr…	Fast Healthcare Interoperability Resources;Health Level Seven International;electronic health records and systems;precision medicine;standards adoption	10.1055/s-0040-1708051
Synthea: An approach, method, and software mechanism for generating synthetic patients and the synthetic electronic health care record	2666	rayyan-134735388	2018	3	1	Journal of the American Medical Informatics Association	25	3	230-238	Walonoski, Jason and Kramer, Mark and Nichols, Joseph and Quina, Andre and Moesel, Chris and Hall, Dylan and Duffett, Carlton and Dube, Kudakwashe and Gallagher, Thomas and McLachlan, Scott	https://www.ncbi.nlm.nih.gov/pmc/articles/PMC7176556/pdf/10-1055-s-0040-1708051.pdf	Oxford University Press	Our objective is to create a source of synthetic electronic health records that is readily available; suited to industrial, innovation, research, and educational uses; and free of legal, privacy, security, and intellectual property restrictions. Materials and Methods: We developed Synthea, an open-source software package that simulates the lifespans of synthetic patients, modeling the 10 most fre…	Electronic health records;Patient-specific modeling;RS-EHR	10.1093/jamia/ocx079
Structured Data Retrieval and Analysis of HL7 v2 Messages with Elasticsearch	7280	rayyan-134740002	2024	1	25	Studies in Health Technology and Informatics	310		1464-1465	Cheng, Ka Yung and Pazmino, Santiago and Qian, Hao and Bergh, Björn and Schreiweis, Björn	https://www.researchgate.net/publication/377694338_Structured_Data_Retrieval_and_Analysis_of_HL7_v2_Messages_with_Elasticsearch	IOS Press	The era of the electronic health record (EHR) requires lots of semantic interoperability for data sharing and reusability. We select HL7 v2 messages as the most common structured data type in hospital information systems, to investigate the plausibility of using Elasticsearch (ES) as a healthcare search engine and data analytics tool. Due to the facts, Elasticsearch can be integrated as a powerfu…	Healthcare data retrieval;structured data	10.3233/SHTI231246
Standard for improving emergency information interoperability: The HL7 data elements for emergency department systems	3621	rayyan-134736343	2015	5		Journal of the American Medical Informatics Association	22	3	529-535	McClay, James C. and Park, Peter J. and Janczewski, Mark G. and Langford, Laura Heermann	https://academic.oup.com/jamia/article/22/3/529/776430?login=false	Oxford University Press	Emergency departments in the United States service over 130 million visits per year. The demands for information from these visits require interoperable data exchange standards. While multiple data exchange specifications are in use, none have undergone rigorous standards review. This paper describes the creation and balloting of the Health Level Seven (HL7) Data Elements for Emergency Department…	Public health surveillance;Terminology as topic	10.1093/jamia/ocu040
Stakeholders' perception on the organization of chronic care: A SWOT analysis to draft avenues for health care reforms	3870	rayyan-134736592	2014	4	18	BMC Health Services Research	14		179	Van Durme, Thérèse and Macq, Jean and Anthierens, Sibyl and Symons, Linda and Schmitz, Olivier and Paulus, Dominique and Van Den Heede, Koen and Remmen, Roy	https://www.ncbi.nlm.nih.gov/pmc/articles/PMC4022440/pdf/1472-6963-14-179.pdf	BMC	Adequate care for individuals living with chronic illnesses calls for a healthcare system redesign, moving from acute, disease-centered to patient-centered models. The aim of this study was to identify Belgian stakeholders' perceptions on the strengths, weaknesses, opportunities and threats of the healthcare system for people with chronic diseases in Belgium. Methods. Four focus groups were held …	electronic health records	10.1186/1472-6963-14-179
Stakeholder Perspectives on Data-Driven Solutions to Address Cardiovascular Disease and Health Equity in New York City	270	rayyan-134732992	2023	9	23	AJPM Focus	2	3	100093	Lindenfeld, Zoe and Pagán, José A. and Silver, Diana and McNeill, Elizabeth and Mostafa, Logina and Zein, Dina and Chang, Ji Eun	https://www.ncbi.nlm.nih.gov/pmc/articles/PMC10546603/pdf/main.pdf	Elsevier	There is growing recognition of the importance of addressing the social determinants of health in efforts to improve health equity. In dense urban environments such as New York City, disparities in chronic health conditions (e.g., cardiovascular disease) closely mimic inequities in social factors such as income, education, and housing. Although there is a wealth of data on these social factors in…	Social determinants of health;big data;chronic disease;electronic health records;health equity	10.1016/j.focus.2023.100093
Semantic interoperation and electronic health records: Context sensitive mapping from SNOMED CT to ICD-10	4388	rayyan-134737110	2013			Studies in Health Technology and Informatics	192		603-607	Campbell, James R. and Brear, Hazel and Scichilone, Rita and White, Susan and Giannangelo, Kathy and Carlsen, Brian and Solbrig, Harold and Fung, Kin Wah	https://ebooks.iospress.nl/publication/34069	IOS Press	An important case for successful deployment of a lifetime electronic health record is reuse of clinical data from the electronic health record (EHR) for epidemiology, reimbursement, and research. We report a collaboration between the IHTSDO and the WHO to develop knowledge-based tools supporting translation of data from SNOMED CT to the ICD-10 classification. These tools have been vetted by an in…	ICD-10;ICD-10-CM;SNOMED CT;knowledge representation;mapping terminology	10.3233/978-1-61499-289-9-603
Semantic enrichment of clinical models towards semantic interoperability. the heart failure summary use case	3627	rayyan-134736349	2015	5		Journal of the American Medical Informatics Association	22	3	565-576	Martínez-Costa, Catalina and Cornet, Ronald and Karlsson, Daniel and Schulz, Stefan and Kalra, Dipak	https://academic.oup.com/jamia/article/22/3/565/773633	Oxford University Press	To improve semantic interoperability of electronic health records (EHRs) by ontology-based mediation across syntactically heterogeneous representations of the same or similar clinical information. Materials and Methods Our approach is based on a semantic layer that consists of: (1) a set of ontologies supported by (2) a set of semantic patterns. The first aspect of the semantic layer helps standa…	Electronic health record;Knowledge representation;Ontology;SNOMED CT reference terminology;Semantics;Terminology	10.1093/jamia/ocu013
REDCap on FHIR: Clinical Data Interoperability Services	1243	rayyan-134733965	2021	9		Journal of Biomedical Informatics	121		103871	Cheng, A. C. and Duda, S. N. and Taylor, R. and Delacqua, F. and Lewis, A. A. and Bosler, T. and Johnson, K. B. and Harris, P. A.	https://www.sciencedirect.com/science/article/pii/S1532046421002008	Academic Press Inc.	Despite widespread use of electronic data capture (EDC) systems for research and electronic health records (EHR), most transfer of data between EHR and EDC systems is manual and error prone. Increased adoption of Health Level Seven Fast Healthcare Interoperability Resource (FHIR) application programming interfaces (APIs) in recent years by EHR systems has increased the availability of patient dat…	Clinical research;Electronic data capture;Electronic health record;Fast Healthcare Interoperability Resources	10.1016/j.jbi.2021.103871
Smart hospital: achieving interoperability and raw data collection from medical devices in clinical routine	198	rayyan-134732920	2024	3	6	Frontiers in Digital Health	6		1341475	Martens, Eimo and Haase, Hans Ulrich and Mastella, Giulio and Henkel, Andreas and Spinner, Christoph and Hahn, Franziska and Zou, Congyu and Fava Sanches, Augusto and Allescher, Julia and Heid, Daniel and Strauss, Elena and Maier, Melanie Maria and Lachmann, Mark and Schmidt, Georg and Westphal, Dominik and Haufe, Tobias and Federle, David and Rueckert, Daniel and Boeker, Martin and Becker, Matth…	https://www.ncbi.nlm.nih.gov/pmc/articles/PMC10951085/pdf/fdgth-06-1341475.pdf	Frontiers Media SA	Today, modern technology is used to diagnose and treat cardiovascular disease. These medical devices provide exact measures and raw data such as imaging data or biosignals. So far, the Broad Integration of These Health Data into Hospital Information Technology Structures—Especially in Germany—is Lacking, and if data integration takes place, only non-Evaluable Findings are Usually Integrated into …	FHIR;clinical information system;data integration;interoperability	10.3389/fdgth.2024.1341475
Salience of Medical Concepts of Inside Clinical Texts and Outside Medical Records for Referred Cardiovascular Patients	2177	rayyan-134734899	2019	6		Journal of Healthcare Informatics Research	3	2	200-219	Moon, Sungrim and Liu, Sijia and Chen, David and Wang, Yanshan and Wood, Douglas L. and Chaudhry, Rajeev and Liu, Hongfang and Kingsbury, Paul	https://www.ncbi.nlm.nih.gov/pmc/articles/PMC8982748/pdf/41666_2019_Article_44.pdf	Springer	Outside medical records (OMRs) accompanying referred patients are frequently sent as faxes from external healthcare providers. Accessing useful and relevant information from these OMRs in a timely manner is a challenging task due to a combination of the presence of machine-illegible information and the limited system interoperability inherent in healthcare. Little research has been done on invest…	Electronic health record;Natural language processing;Outside medical records	10.1007/s41666-019-00044-5
Promoting TEFCA with Blockchain Technology: A Decentralized Approach to Patient-centered Healthcare Data Management	417	rayyan-134733139	2024	1	11	AMIA Annual Symposium Proceedings	2023		824-833	Zhuang, Yan and Zhang, Luxia	https://www.ncbi.nlm.nih.gov/pmc/articles/PMC10785864/pdf/241.pdf	American Medical Informatics Association	The Trusted Exchange Framework and Common Agreement (TEFCA) is a framework consisting of seven principles designed to create a secure and seamless health information exchange system across various healthcare settings. The ultimate goal of TEFCA is to facilitate public health surveillance, increase interoperability, promote data sharing, and ensure patient-centered healthcare data management. Whil…	Genomic Data Integration;Patient-Centered Interoperability;Healthcare Data Integration	PMCID: PMC10785864
Predicting pharmacotherapeutic outcomes for type 2 diabetes: An evaluation of three approaches to leveraging electronic health record data from multiple sources	991	rayyan-134733713	2022	5		Journal of Biomedical Informatics	129		104001	Tarumi, Shinji and Takeuchi, Wataru and Qi, Rong and Ning, Xia and Ruppert, Laura and Ban, Hideyuki and Robertson, Daniel H. and Schleyer, Titus and Kawamoto, Kensaku	https://www.sciencedirect.com/science/article/pii/S153204642200017X?via%3Dihub	Academic Press Inc.	Electronic health record (EHR) data are increasingly used to develop prediction models to support clinical care, including the care of patients with common chronic conditions. A key challenge for individual healthcare systems in developing such models is that they may not be able to achieve the desired degree of robustness using only their own data. A potential solution—combining data from multip…	Artificial intelligence;Chronic disease;Clinical decision support system;Health information interoperability	10.1016/j.jbi.2022.104001
Primary health information standard system based on semantic interoperability 08 Information and Computing Sciences 0806 Information Systems	2424	rayyan-134735146	2018	12	7	BMC Medical Informatics and Decision Making	18	Suppl 5	112	Zhao, Xia and Li, Xiaohua and Yang, Wei and Feng, Qianjin and Zhou, Yi and Wang, Qiong	https://www.ncbi.nlm.nih.gov/pmc/articles/PMC6284266/pdf/12911_2018_Article_696.pdf	BioMed Central Ltd	To realize semantic interoperability for Primary Health Information System (PHIS), this study analyzes and applies existing health information data standards in China. This research aims to establish a Primary Health Information Standard System (PHISS), and achieve the semantic level interoperability and application of primary health information. Methods: First, the PHISS in accordance with the s…	Semantic interoperability	10.1186/s12911-018-0696-5
Perspectives on Challenges and Opportunities for Interoperability: Findings From Key Informant Interviews With Stakeholders in Ohio	2423	rayyan-134735145	2023	2	24	JMIR Medical Informatics	11		e43848	Walker, Daniel M. and Tarver, Willi L. and Jonnalagadda, Pallavi and Ranbom, Lorin and Ford, Eric W. and Rahurkar, Saurabh	https://medinform.jmir.org/2023/1/e43848	JMIR Publications Inc.	Interoperability—the exchange and integration of data across the health care system—remains a challenge despite ongoing policy efforts aimed at promoting interoperability. Objective: This study aimed to identify current challenges and opportunities to advancing interoperability across stakeholders. Methods: Primary data were collected through qualitative, semistructured interviews with stakeholde…	electronic health record;health information exchange;health information technology;interoperability;usability	10.2196/43848
Potential impact of data source and interoperability messaging on health information technology (HIT) users: A study series from the United States Department of Veterans Affairs	7303	rayyan-134740025	2019			BMJ Health and Care Informatics	26	1		Herout, Jennifer and Baggetta, Donna and Cournoyer, Amanda and Dietz, Aaron S. and Robbins, Jane and Maddox, Kyle and Dobre, Jolie	https://informatics.bmj.com/content/bmjhci/26/1/e000014.full.pdf	BMJ Publishing Group	The promise of Health Information Exchange (HIE) systems rests in their potential to provide clinicians and administrative staff rapid access to relevant patient data to support judgement and decision-making. However, HIE systems can have usability and technical issues, as well as fail to support user workflow. Objective Share the findings from a series of studies that address HIE system deficien…	Health Information Exchange (HIE);Electronic Health Record (EHR) Viewer;Data Availability	10.1136/bmjhci-2019-000014
Pediatric palliative care and eHealth: Opportunities for patient-centered care	6517	rayyan-134739239	2011	5		American Journal of Preventive Medicine	40	5 Suppl 2	S208–S216	Madhavan, Subha and Sanders, Amy E. and Chou, Wen Ying Sylvia and Shuster, Alex and Boone, Keith W. and Dente, Mark A. and Shad, Aziza T. and Hesse, Bradford W.	https://www.ncbi.nlm.nih.gov/pmc/articles/PMC3703627/pdf/nihms-477908.pdf	NIH Public Access	Pediatric palliative care currently faces many challenges including unnecessary pain from insufficiently personalized treatment, doctorpatient communication breakdowns, and a paucity of usable patient-centric information. Recent advances in informatics for consumer health through eHealth initiatives have the potential to bridge known communication gaps, but overall these technologies remain under…	Interoperable Technologies	10.1016/j.amepre.2011.01.013
Personalized-detailed clinical model for data interoperability among clinical standards	4126	rayyan-134736848	2013	8		Telemedicine and e-Health	19	8	632-642	Khan, Wajahat Ali and Hussain, Maqbool and Afzal, Muhammad and Amin, Muhammad Bilal and Saleem, Muhammad Aamir and Lee, Sungyoung	https://www.ncbi.nlm.nih.gov/pmc/articles/PMC3719467/pdf/tmj.2012.0189.pdf	Mary Ann Liebert Inc.	Data interoperability among health information exchange (HIE) systems is a major concern for healthcare practitioners to enable provisioning of telemedicine-related services. Heterogeneity exists in these systems not only at the data level but also among different heterogeneous healthcare standards with which these are compliant. The relationship between healthcare organization data and different…	Information management;Medical records;Technology	10.1089/tmj.2012.0189
OSIRIS: A Minimum Data Set for Data Sharing and Interoperability in Oncology	1583	rayyan-134734305	2021	3	15	JCO Clin Cancer Inform	5		256-265	Gú, Julien and Yec'han Laizet, ; and Le Texier, Vincent and Chanas, Laetitia and Rance, Bastien and Koeppel, Florence and Lion, François and Gourgou, Sophie and Martin, Anne-Laure and Tejeda, ; Manuel and Toulmonde, Maud and Cox, ; Stéphanie and Hess, Elisabeth and Rousseau-Tsangaris, Marina and Vianney Jouhet, ; and Saintigny, Pierre	https://ascopubs.org/doi/10.1200/CCI.20.00094	JCO Clinical Cancer Informatics	Many institutions throughout the world have launched precision medicine initiatives in oncology, and a large amount of clinical and genomic data is being produced. Although there have been attempts at data sharing with the community, initiatives are still limited. In this context, a French task force composed of Integrated Cancer Research Sites (SIRICs), comprehensive cancer centers from the Unic…	Precision Medicine;Clinical and Genomic Data Sharing;HL7 FHIR;Oncology Data Model	10.1200/CCI.20
Optimising ePrescribing in hospitals through the interoperability of systems and processes: a qualitative study in the UK, US, Norway and the Netherlands	7217	rayyan-134739939	2023	10	11	BMC Medical Informatics and Decision Making	23	1	211	Heeney, Catherine and Bouamrane, Matt and Malden, Stephen and Cresswell, Kathrin and Williams, Robin and Sheikh, Aziz	https://www.ncbi.nlm.nih.gov/pmc/articles/PMC10568858/pdf/12911_2023_Article_2316.pdf	BioMed Central Ltd	Investment in the implementation of hospital ePrescribing systems has been a priority in many economically-developed countries in order to modernise the delivery of healthcare. However, maximum gains in the safety, quality and efficiency of care are unlikely to be fully realised unless ePrescribing systems are further optimised in a local context. Typical barriers to optimal use are often encount…	Electronic health systems;Interoperability;ePrescribing	10.1186/s12911-023-02316-y
Opening a "Can of Worms" to Explore the Public's Hopes and Fears About Health Care Data Sharing: Qualitative Study	6650	rayyan-134739372	2021	2	22	Journal of Medical Internet Research	23	2	e22744	Lounsbury, Olivia and Roberts, Lily and Goodman, Jonathan R. and Batey, Philippa and Naar, Lenny and Flott, Kelsey M. and Lawrence-Jones, Anna and Ghafur, Saira and Darzi, Ara and Neves, Ana Luisa	https://www.ncbi.nlm.nih.gov/pmc/articles/PMC10568858/pdf/12911_2023_Article_2316.pdf	JMIR Publications Inc.	Evidence suggests that health care data sharing may strengthen care coordination, improve quality and safety, and reduce costs. However, to achieve efficient and meaningful adoption of health care data-sharing initiatives, it is necessary to engage all stakeholders, from health care professionals to patients. Although previous work has assessed health care professionals’ perceptions of data shari…	Data sharing;Electronic health records;Patient participation;Patient safety	10.2196/22744
Open biomedical pluralism: Formalising knowledge about breast cancer phenotypes	4448	rayyan-134737170	2012	9	21	Journal of Biomedical Semantics	3	2	S3	Sojic, Aleksandra and Kutz, Oliver	https://www.ncbi.nlm.nih.gov/pmc/articles/PMC3448532/pdf/2041-1480-3-S2-S3.pdf	BioMed Central Ltd.	We demonstrate a heterogeneity of representation types for breast cancer phenotypes and stress that the characterisation of a tumour phenotype often includes parameters that go beyond the representation of a corresponding empirically observed tumour, thus reflecting significant functional features of the phenotypes as well as epistemic interests that drive the modes of representation. Accordingly…	Ontology Representation	10.1186/2041-1480-3-S2-S3
OCRx: Canadian drug ontology	1318	rayyan-134734040	2021	5	27	Public Health and Informatics: Proceedings of MIE 2021	281		367-371	Nikiema, Jean Noel and Liang, Man Qing and Després, Philippe and Motulsky, Aude	https://ebooks.iospress.nl/doi/10.3233/SHTI210182	IOS Press	This paper describes the development and evaluation of a Canadian drug ontology (OCRx), built to provide a normalized and standardized description of drugs that are authorized to be marketed in Canada. OCRx aims to improve the usability and interoperability of drugs terminologies for a non-ambiguous access to drugs information that is available in electronic health record systems. We present the …	IDMP;Interoperability;Medication management;Ontology	10.3233/SHTI210182
Observing Provider Utilization of Electronic Health Records to Improve Clinical Quality Metrics	765	rayyan-134733487	2022	1	1	Perspectives in Health Information Management	19	1	1o	Brooks, Kevin and Polverento, Molly and Houdeshell-, Laura and Sarzynski, Erin and Ford, Sabrina	https://www.ncbi.nlm.nih.gov/pmc/articles/PMC9013221/pdf/phim0019-0001o.pdf	Perspectives in Health Information Management	This study compared changes of healthcare quality in a Michigan Medicaid population before and after physician adoption of electronic health records (EHRs) via the Meaningful Use (MU) program for selected Healthcare Effectiveness Data and Information Set (HEDIS) quality of care measures. Healthcare measures included well-child visits, cancer screening, and chronic illness quality measures. Utiliz…	Health Information Interoperability;Patient-Centered Data Integration;Genomic Data Integration	PMCID: PMC9013221
Making science computable: Developing code systems for statistics, study design, and risk of bias	1429	rayyan-134734151	2021	3		Journal of Biomedical Informatics	115		103685	Alper, Brian S. and Dehnbostel, Joanne and Afzal, Muhammad and Subbian, Vignesh and Soares, Andrey and Kunnamo, Ilkka and Shahin, Khalid and McClure, Robert C.	https://www.sciencedirect.com/science/article/pii/S1532046421000149	Academic Press Inc.	The COVID-19 crisis led a group of scientific and informatics experts to accelerate development of an infrastructure for electronic data exchange for the identification, processing, and reporting of scientific findings. The Fast Healthcare Interoperability Resources (FHIR®) standard which is overcoming the interoperability problems in health information exchange was extended to evidence-based med…	Ontology;Terminology	10.1016/j.jbi.2021.103685
Modeling Medical Guidelines by Prova and SHACL Accessing FHIR/RDF. Use Case: The Medical ABCDE Approach	6463	rayyan-134739185	2022	5	16	Studies in Health Technology and Informatics	293		59-66	Kober, Gerhard and Robaldo, Livio and Paschke, Adrian	https://ebooks.iospress.nl/doi/10.3233/SHTI220348	IOS Press BV	Decision-making based on so-called medical guidelines supported by semantic AI solutions is an essential and significant task for medical personnel in both a pre-clinical setting and an inner-clinical environment. Semantic representations of medical guidelines and Fast Healthcare Interoperability Resources (FHIR) using Semantic Web technologies, i.e., Resource Description Framework (RDF), rules (…	FHIR-RDF	10.3233/SHTI220348
Mobile app for simplifying life with diabetes: Technical description and usability study of GlucoMan	2722	rayyan-134735444	2018	2		JMIR Diabetes	3	1	e6	Schmocker, Kaspar S. and Zwahlen, Fabian S. and Denecke, Kerstin	https://www.ncbi.nlm.nih.gov/pmc/articles/PMC6238891/pdf/diabetes_v3i1e6.pdf	JMIR Publications Inc.	Patients with diabetes can be affected by several comorbidities that require immediate action when occurring as they may otherwise cause fatal or consequential damage. For this reason, patients must closely monitor their metabolism and inject insulin when necessary. The documentation of glucose values and other relevant measurements is often still on paper in a diabetes diary. Objective: The goal…	Chronic disease management;Mobile health;Patient empowerment	10.2196/diabetes.8160
Measuring the Coverage of the HL7® FHIR® Standard in Supporting Data Acquisition for 3 Public Health Registries	63	rayyan-134732785	2024	2	8	Journal of Medical Systems	48	1	18	Bikkanuri, Manju and Robins, Taiquitha T. and Wong, Lori and Seker, Emel and Greer, Melody L. and Williams, Tremaine B. and Garza, Maryam Y.	https://www.ncbi.nlm.nih.gov/pmc/articles/PMC10853080/pdf/10916_2023_Article_2033.pdf	Springer	With the increasing need for timely submission of data to state and national public health registries, current manual approaches to data acquisition and submission are insufficient. In clinical practice, federal regulations are now mandating the use of data messaging standards, i.e., the Health Level Seven (HL7®) Fast Healthcare Interoperability Resources (FHIR®) standard, to facilitate the elect…	Data Elements;HL7 FHIR;Interoperability;Public Health	10.1007/s10916-023-02033-z
Maturity assessment of Kenya's health information system interoperability readiness	6404	rayyan-134739126	2021	7	1	BMJ Health and Care Informatics	28	1	e100241	Nyangena, Job and Rajgopal, Rohini and Ombech, Elizabeth Adhiambo and Oloo, Enock and Luchetu, Humphrey and Wambugu, Sam and Kamau, Onesmus and Nzioka, Charles and Gwer, Samson and Ndiritu Ndirangu, Moses	https://www.ncbi.nlm.nih.gov/pmc/articles/PMC8252685/pdf/bmjhci-2020-100241.pdf	BMJ Publishing Group	The use of digital technology in healthcare promises to improve quality of care and reduce costs over time. This promise will be difficult to attain without interoperability: facilitating seamless health information exchange between the deployed digital health information systems (HIS). Objective To determine the maturity readiness of the interoperability capacity of Kenya's HIS. Methods We used …	Interoperability;public health	10.1136/bmjhci-2020-100241
Mapping of OpenEHR archetypes to FHIR resources in use case oncology	1297	rayyan-134734019	2021	10	27	Studies in Health Technology and Informatics	285		285-287	Rajput, Abdul Mateen and Brakollari, Ina	https://ebooks.iospress.nl/doi/10.3233/SHTI210616	IOS Press BV	Unambiguous data exchange among healthcare systems is essential for error-free reporting and improved patient care. Mapping of different standards plays a crucial role in making different systems communicate with each other and have an efficient healthcare systems. This work focuses on exploring the possibilities of semantic interoperability between two widely used clinical modelling standards, O…	FHIR;OpenEHR;Semantic Interoperability	10.3233/SHTI210616
fhircrackr: An R Package Unlocking Fast Healthcare Interoperability Resources for Statistical Analysis	608	rayyan-134733330	2023	1		Applied Clinical Informatics	14	1	54-64	Palm, Julia and Meineke, Frank A. and Przybilla, Jens and Peschel, Thomas	https://www.ncbi.nlm.nih.gov/pmc/articles/PMC9876659/pdf/10-1055-s-0042-1760436.pdf	Georg Thieme Verlag	The growing interest in the secondary use of electronic health record (EHR) data has increased the number of new data integration and data sharing infrastructures. The present work has been developed in the context of the German Medical Informatics Initiative, where 29 university hospitals agreed to the usage of the Health Level Seven Fast Healthcare Interoperability Resources (FHIR) standard for…	Fast Healthcare Interoperability Resources;electronic health records;health information interoperability	10.1055/s-0042-1760436
How to Enhance Digital Support for Cross-Organisational Health Care Teams? A User-Based Explorative Study	1970	rayyan-134734692	2020	9	15	Journal of Healthcare Engineering	2020		8824882	Smaradottir, Berglind F. and Berntsen, Gro K.Rosvold and Fensli, Rune W.	https://www.ncbi.nlm.nih.gov/pmc/articles/PMC7528149/pdf/JHE2020-8824882.pdf	Hindawi Limited	Health care service provision of individualised treatment to an ageing population prone to chronic conditions and multimorbidities is threatened. There is a need for digitally supported care, that is, (1) person-centred, (2) integrated, and (3) proactive. The research project 3P, Patients and Professionals in Productive Teams, aimed to validate and verify the prerequisites for health care systems…	Digital Health Support;Interoperability;Patient-Centered Care	10.1155/2020/8824882
ISO/IEEE 11073 treadmill interoperability framework and its test method: Design and implementation	7051	rayyan-134739773	2020	12	9	JMIR Medical Informatics	8	12	e22000	Huang, Zhi Yong and Wang, Yujie and Wang, Linling	https://www.ncbi.nlm.nih.gov/pmc/articles/PMC7758169/	JMIR Publications Inc.	Regular physical activity is proven to help prevent and treat noncommunicable diseases such as heart disease, stroke, diabetes, and breast and colon cancer. The exercise data generated by health and fitness devices (eg, treadmill, exercise bike) are very important for health management service providers to develop personalized training programs. However, at present, there is little research on a …	Interoperability	10.2196/22000
Genomic considerations for FHIR®; eMERGE implementation lessons	7357	rayyan-134740079	2021	6		Journal of Biomedical Informatics	118		103795	Murugan, Mullai and Babb, Lawrence J. and Overby Taylor, Casey and Rasmussen, Luke V. and Freimuth, Robert R. and Venner, Eric and Yan, Fei and Yi, Victoria and Granite, Stephen J. and Zouk, Hana and Aronson, Samuel J. and Power, Kevin and Fedotov, Alex and Crosslin, David R. and Fasel, David and Jarvik, Gail P. and Hakonarson, Hakon and Bangash, Hana and Kullo, Iftikhar J. and Connolly, John J. …	https://www.sciencedirect.com/science/article/pii/S1532046421001246	Academic Press Inc.	Structured representation of clinical genetic results is necessary for advancing precision medicine. The Electronic Medical Records and Genomics (eMERGE) Network's Phase III program initially used a commercially developed XML message format for standardized and structured representation of genetic results for electronic health record (EHR) integration. In a desire to move towards a standard repre…	Clinical decision support;Clinical genomics;EHR;HL7® FHIR® standard;Interoperability	10.1016/j.jbi.2021.103795
Implementation of medical information exchange system based on EHR standard	4988	rayyan-134737710	2010	12		Healthcare Informatics Research	16	4	281-289	Hwa Han, Soon and Ho Lee, Min and Guk Kim, Sang and Yong Jeong, Jun and Na Lee, Bi and Seon Choi, Myeong and Kim, Il Kon and Sung Park, Woo and Ha, Kyooseob and Cho, Eunyoung and Kim, Yoon and Bong Bae, Jae	https://www.ncbi.nlm.nih.gov/pmc/articles/PMC3092130/pdf/hir-16-281.pdf	The Korean Society of Medical Informatics	To develop effective ways of sharing patients' medical information, we developed a new medical information exchange system (MIES) based on a registry server, which enabled us to exchange different types of data generated by various systems. Methods: To assure that patient's medical information can be effectively exchanged under different system environments, we adopted the standardized data trans…	Electronic health record	10.4258/hir.2010.16.4.281
Leveraging Standards to Support Patient-Centric Interdisciplinary Plans of Care	6648	rayyan-134739370	2011	10	22	AMIA Annual Symposium Proceedings	2011		356–363	Dykes DNSc, Patricia C and DaDamio MBA, Rebecca R and Goldsmith, Denise RN and Kim, Hyeon-eui RN and Ohashi, Kumiko RN and Saba, Virginia K	https://www.ncbi.nlm.nih.gov/pmc/articles/PMC3243254/pdf/0356_amia_2011_proc.pdf	American Medical Informatics Association	As health care systems and providers move towards meaningful use of electronic health records, the once distant vision of collaborative patient-centric, interdisciplinary plans of care, generated and updated across organizations and levels of care, may soon become a reality. Effective care planning is included in the proposed Stages 2-3 Meaningful Use quality measures. To facilitate interoperabil…	Interdisciplinary Care Planning;Patient-Centric EHR Integration	PMCID: PMC3243254
Leveraging health information technology to achieve the "triple aim" of healthcare reform	3592	rayyan-134736314	2015	7		Journal of the American Medical Informatics Association	22	4	849-856	Sheikh, Aziz and Sood, Harpreet S. and Bates, David W.	https://www.ncbi.nlm.nih.gov/pmc/articles/PMC5009900/pdf/ocv022.pdf	Oxford University Press	To investigate experiences with leveraging health information technology (HIT) to improve patient care and population health, and reduce healthcare expenditures. Materials and methods In-depth qualitative interviews with federal government employees, health policy, HIT and medico-legal experts, health providers, physicians, purchasers, payers, patient advocates, and vendors from across the United…	Health Information Technology (HIT);Electronic Health Records (EHRs);Health Information Exchange	10.1093/jamia/ocv022
Leveraging Artificial Intelligence to Improve Chronic Disease Care: Methods and Application to Pharmacotherapy Decision Support for Type-2 Diabetes Mellitus	1305	rayyan-134734027	2021	6		Methods of Information in Medicine	60	Suppl 1	E32-E43	Tarumi, Shinji and Takeuchi, Wataru and Chalkidis, George and Rodriguez-Loya, Salvador and Kuwata, Junichi and Flynn, Michael and Turner, Kyle M. and Sakaguchi, Farrant H. and Weir, Charlene and Kramer, Heidi and Shields, David E. and Warner, Phillip B. and Kukhareva, Polina and Ban, Hideyuki and Kawamoto, Kensaku	https://www.ncbi.nlm.nih.gov/pmc/articles/PMC8294941/pdf/10-1055-s-0041-1728757.pdf	Georg Thieme Verlag	Artificial intelligence (AI), including predictive analytics, has great potential to improve the care of common chronic conditions with high morbidity and mortality. However, there are still many challenges to achieving this vision. The goal of this project was to develop and apply methods for enhancing chronic disease care using AI. Methods Using a dataset of 27,904 patients with diabetes, an an…	Chronic disease;clinical decision support system;disease management;health information technology	10.1055/s-0041-1728757
Interoperable E-Health System Using Structural and Semantic Interoperability Approaches in CAREPATH	255	rayyan-134732977	2023	6		Studies in Health Technology and Informatics	305		608-611	Pournik, Omid and Ahmad, Bilal and Lim Choi Keung, Sarah N. and Peake, Ashley and Rafid, Shadman and Tong, Chao and Laleci Erturkmen, Gokce B. and Gencturk, Mert and Akpinar, A. Emre and Arvanitis, Theodoros N.	https://pdfs.semanticscholar.org/d702/af2fc27cbcb1ec2019d1c0b07e9116123005.pdf	IOS Press	Technical and semantic interoperability are broadly used components of interoperability technology in healthcare. Technical Interoperability provides interoperability interfaces to enable data exchange within different healthcare systems, despite any underlying heterogeneity. Semantic interoperability make different healthcare systems understand and interpret the meaning of the data that is excha…	HL7 FHIR;Semantic interoperability	10.3233/SHTI230571
Interoperability with multiple Fast Healthcare Interoperability Resources (FHIR® ) profiles and versions	6390	rayyan-134739112	2023	4		JAMIA Open	6	1	ooad001	Kramer, Mark A. and Moesel, Chris	https://academic.oup.com/jamiaopen/article-pdf/6/1/ooad001/49118349/ooad001.pdf	Oxford University Press	To provide a method for evaluating the interoperability of Fast Healthcare Interoperability Resources (FHIR® ) clients and servers supporting different FHIR resources, profiles, and versions, and to determine the feasibility of FHIR servers supporting multiple FHIR Implementation Guides (IGs). Materials and Methods: A method of analysis, the FHIR Interoperability Table (FHIT), is proposed. The FH…	FHIR;HL7;health information exchange;health information interoperability	10.1093/jamiaopen/ooad001
Interoperability architecture of the ADLIFE patient empowerment platform	1377	rayyan-134734099	2021	5	27	Public Health and Informatics: Proceedings of MIE 2021	281		936-941	Erturkmen, Gokce Banu Laleci and Yuksel, Mustafa and Baskaya, Mert and Sarigul, Bunyamin and Teoman, Alper and Yilmaz, Gökhan and de Manuel, Esteban	https://ebooks.iospress.nl/doi/10.3233/SHTI210316	IOS Press	Chronic diseases introduce challenges for the patients to manage the changing requirements of the disease. Patient empowerment activities are a critical component to assist patients in their long-term care journey. In order to be effective, patient empowerment tools need to be well-integrated with the chronic disease management tools used at the clinical sites. This paper explores and analyzes th…	Chronic Disease Management;HL7 FHIR;Interoperability;Patient Empowerment	10.3233/SHTI210316
Interoperability and Patient Electronic Health Record Accessibility: Opportunities to Improve Care Delivery for Dialysis Patients	7003	rayyan-134739725	2020	1	20	American Journal of Kidney Diseases	76	3	427-430	Kelly, Yvelynne P. and Kuperman, Gilad J. and Steele, David J.R. and Mendu, Mallika L.	https://www.ajkd.org/action/showPdf?pii=S0272-6386%2819%2931129-1	W.B. Saunders		CMS Interoperability and Patient Access Rule;Health Information Exchange (HIE);Interoperability	10.1053/j.ajkd.2019.11.001
Integrating the Health-care Enterprise Pathology and Laboratory Medicine Guideline for Digital Pathology Interoperability	1538	rayyan-134734260	2021	3	24	Journal of Pathology Informatics	12	1	16	Dash, Rajesh C. and Jones, Nicholas and Merrick, Riki and Haroske, Gunter and Harrison, James and Sayers, Craig and Haarselhorst, Nick and Wintell, Mikael and Herrmann, Markus D. and Macary, Frangois	https://www.ncbi.nlm.nih.gov/pmc/articles/PMC8240547/pdf/JPI-12-16.pdf	Elsevier	Integrating the health-care enterprise (IHE) is an international initiative to promote the use of standards to achieve interoperability among health information technology systems. The Pathology and Laboratory Medicine domain within IHE has brought together subject matter experts, electronic health record vendors, and digital imaging vendors, to initiate development of a series of digital patholo…	interoperability	10.4103/jpi.jpi_98_20
Integration of Patient-Reported Outcome Data Collected Via Web Applications and Mobile Apps Into a Nation-Wide COVID-19 Research Platform Using Fast Healthcare Interoperability Resources: Development Study	6744	rayyan-134739466	2024	2	27	Journal of Medical Internet Research	26		e47846	Oehm, Johannes Benedict and Riepenhausen, Sarah Luise and Storck, Michael and Dugas, Martin and Pryss, Rüdiger and Varghese, Julian	https://www.jmir.org/2024/1/e47846	JMIR Publications Inc.	The Network University Medicine projects are an important part of the German COVID-19 research infrastructure. They comprise 2 subprojects: COVID-19 Data Exchange (CODEX) and Coordination on Mobile Pandemic Apps Best Practice and Solution Sharing (COMPASS). CODEX provides a centralized and secure data storage platform for research data, whereas in COMPASS, expert panels were gathered to develop a…	FHIR;FHIR Questionnaire;interoperability;harmonized data collection	10.2196/47846
International learning on increasing the value and effectiveness of primary care (I LIVE PC) New Zealand	4552	rayyan-134737274	2012	3		Journal of the American Board of Family Medicine	25	Suppl 1	S39-S44	Goodyear-Smith, Felicity and Gauld, Robin and Cumming, Jacqueline and O'Keefe, Bev and Pert, Harry and McCormack, Paul	https://www.jabfm.org/content/25/Suppl_1/S39.long	The Journal of the American Board of Family Medicine	New Zealand (NZ) has a central government-driven, tax-funded health system with the state as dominant payer. The NZ experience precedes and endorses the US concept of patient-centered medical homes providing population-based, nonepisodic care supported by network organizations. These networks provide administration, budget holding, incentivized programs, data feedback, peer review, education, hum…	Integrated health care systems;Primary health care	10.3122/jabfm.2012.02.110198
Integrating genomic resources with electronic health records using the HL7 infobutton standard	3419	rayyan-134736141	2016	8	31	Applied Clinical Informatics	7	3	817-831	Heale, Bret S.E. and Overby, Casey Lynnette and Del Fiol, Guilherme and Rubinstein, Wendy S. and Maglott, Donna R. and Nelson, Tristan H. and Milosavljevic, Aleksandar and Martin, Christa L. and Goehringer, Scott R. and Freimuth, Robert R. and Williams, Marc S.	https://www.ncbi.nlm.nih.gov/pmc/articles/PMC5052552/pdf/ACI-07-0817.pdf	Schattauer GmbH	The Clinical Genome Resource (ClinGen) Electronic Health Record (EHR) Workgroup aims to integrate ClinGen resources with EHRs. A promising option to enable this integration is through the Health Level Seven (HL7) Infobutton Standard. EHR systems that are certified according to the US Meaningful Use program provide HL7-compliant infobutton capabilities, which can be leveraged to support clinical d…	Clinical decision support;Genetics;HL7;Standards adoption	10.4338/ACI-2016-04-RA-0058
Integrating Social Determinants of Health into Primary Care Clinical and Informational Workflow during Care Transitions	6639	rayyan-134739361	2017	7	7	eGEMs (Generating Evidence & Methods to improve patient outcomes)	5	2	2	Hewner, Sharon and Casucci, Sabrina and Sullivan, Suzanne and Mistretta, Francine and Xue, Yuqing and Johnson, Barbara and Pratt, Rebekah and Lin, Li and FOX, Chet	https://www.ncbi.nlm.nih.gov/pmc/articles/PMC5994934/pdf/egems-5-2-182.pdf	Ubiquity Press, Ltd.	Care continuity during transitions between the hospital and home requires reliable communication between providers and settings and an understanding of social determinants that influence recovery.Case Description: The coordinating transitions intervention uses real time alerts, delivered directly to the primary care practice for complex chronically ill patients discharged from an acute care setti…	Interoperability Standards;Patient-centered Assessment Method (PCAM);Transitional Care	10.13063/2327-9214.1282
Integrating an openEHR-based personalized virtual model for the ageing population within HBase 08 Information and Computing Sciences 0806 Information Systems	2235	rayyan-134734957	2019	1	28	BMC Medical Informatics and Decision Making	19	1	25	Kalogiannis, Spyridon and Deltouzos, Konstantinos and Zacharaki, Evangelia I. and Vasilakis, Andreas and Moustakas, Konstantinos and Ellul, John and Megalooikonomou, Vasileios	https://bmcmedinformdecismak.biomedcentral.com/articles/10.1186/s12911-019-0745-8	BioMed Central Ltd	Frailty is a common clinical syndrome in ageing population that carries an increased risk for adverse health outcomes including falls, hospitalization, disability, and mortality. As these outcomes affect the health and social care planning, during the last years there is a tendency of investing in monitoring and preventing strategies. Although a number of electronic health record (EHR) systems ha…	electronic health records;Semantic interoperability;openEHR archetypes	10.1186/s12911-019-0745-8
Incorporation of personal single nucleotide polymorphism (snp) data into a national level electronic health record for disease risk assessment, part 3: An evaluation of snp incorporated national health information system of Turkey for prostate cancer	3842	rayyan-134736564	2014	8	19	JMIR Medical Informatics	2	2	e21	Beyan, Timur and Son, Ye Im Aydin	https://www.ncbi.nlm.nih.gov/pmc/articles/PMC4288064/	JMIR Publications Inc.	A personalized medicine approach provides opportunities for predictive and preventive medicine. Using genomic, clinical, environmental, and behavioral data, the tracking and management of individual wellness is possible. A prolific way to carry this personalized approach into routine practices can be accomplished by integrating clinical interpretations of genomic variations into electronic medica…	Clinical decision support systems;Electronic health record;Health information systems	10.2196/medinform.3560
Integrating an electronic health record system into a regional health information system: An HL7 FHIR architecture	1350	rayyan-134734072	2021	5	27	Public Health and Informatics: Proceedings of MIE 2021	281		1087-1088	Lazarova, Elena and Mora, Sara and Rubartelli, Paolo and Vitale, Alessandro Cosolito and Pareto, Luisa and Maggi, Norbert and Ruggiero, Carmelina and Giacomini, Mauro	https://ebooks.iospress.nl/doi/10.3233/SHTI210357	IOS Press	This paper presents an architecture which has been developed in order to integrate a routinely used cardiologic EHR system into the health information infrastructure system of the region where the EHR is used. A Service Oriented Approach based on HL7 and FHIR was used, achieving interoperability, security and confidentiality at all levels. The system has been used for about a year and has brought…	Electronic health record;Health information infrastructure;HL7	10.3233/SHTI210357
HL7 FHIR with SNOMED-CT to Achieve Semantic and Structural Interoperability in Personal Health Data: A Proof-of-Concept Study	6585	rayyan-134739307	2022	5	15	Sensors	22	10	3756	Chatterjee, Ayan and Pahari, Nibedita and Prinz, Andreas	https://www.ncbi.nlm.nih.gov/pmc/articles/PMC9147872/pdf/sensors-22-03756.pdf	MDPI	Heterogeneity is a problem in storing and exchanging data in a digital health information system (HIS) following semantic and structural integrity. The existing literature shows different methods to overcome this problem. Fast healthcare interoperable resources (FHIR) as a structural standard may explain other information models, (e.g., personal, physiological, and behavioral data from heterogene…	FHIR;HL7;PGHD;SNOMED-CT;interoperability	10.3390/s22103756
Incorporating social determinants of health in electronic health records: Qualitative study of current practices among top vendors	2224	rayyan-134734946	2019	6	7	JMIR Medical Informatics	7	2	e13849	Freij, Maysoun and Dullabh, Prashila and Lewis, Sarah and Smith, Scott R. and Hovey, Lauren and Dhopeshwarkar, Rina	https://www.ncbi.nlm.nih.gov/pmc/articles/PMC6592390/	JMIR Publications Inc.	Social determinants of health (SDH) are increasingly seen as important to understanding patient health and identifying appropriate interventions to improve health outcomes in what is a complex interplay between health system-, community-, and individual-level factors. Objective: The objective of the paper was to investigate the development of electronic health record (EHR) software products that …	Electronic health records;Social determinants of health	10.2196/13849
Implementation of Interoperable Healthcare Standards for Community Healthcare	364	rayyan-134733086	2023	5	18	Studies in Health Technology and Informatics	302		372-373	Bae, Ye Seul and Park, Yeju and Lee, Seung Min and You, Hahyun and Park, Yujin and Lee, Hyeonji and Yoon, Hyung Jin	https://ebooks.iospress.nl/doi/10.3233/SHTI230146	IOS Press BV	Building an integrated data model that includes not only clinical data but also personal health records has become increasingly important. We aimed to build a big data healthcare platform by developing a common data model that can be utilized in the healthcare field. To this end, we acquired health data from various communities to establish community care digital healthcare service models. Furthe…	FHIR;HL7;Healthcare standards;patient generated health data	10.3233/SHTI230146
Improving Hospital Care and Collaborative Communications for the 21st Century: Key Recommendations for General Internal Medicine	6901	rayyan-134739623	2012	9	24	Interactive Journal of Medical Research	1	2	e9-e9	Wu, Robert C and Lo, Vivian and Rossos, Peter and Kuziemsky, Craig and O’Leary, Kevin J and Cafazzo, Joseph A and Reeves, Scott and Wong, Brian M and Morra, Dante	https://www.ncbi.nlm.nih.gov/pmc/articles/PMC3626135/	JMIR Publications Inc.	Communication and collaboration failures can have negative impacts on the efficiency of both individual clinicians and health care system delivery as well as on the quality of patient care. Recognizing the problems associated with clinical and collaboration communication, health care professionals and organizations alike have begun to look at alternative communication technologies to address some…	Patient-Centered Care	10.2196/ijmr.2022
mHealth4Afrika - Implementing HL7 FHIR based interoperability	2156	rayyan-134734878	2019	8	21	Studies in Health Technology and Informatics	264		20-24	Baskaya, Mert and Yuksel, Mustafa and Laleci Erturkmen, Gokce Banu and Cunningham, Miriam and Cunningham, Paul	https://ebooks.iospress.nl/publication/51940	IOS Press	Supported by the European Commission under Horizon 2020, mHealth4Afrika is co-designing and validating a modular, multilingual, state-of-the-art health information system addressing primary healthcare requirements in resource constrained environments. mHealth4Afrika has co-designed a comprehensive range of functionality and medical programs in partnership with Ministries of Health, district healt…	Electronic Health Records;HL7 FHIR;Health Information Interoperability	10.3233/SHTI190175
Genomic information for clinicians in the electronic health record: Lessons learned from the clinical genome resource project and the electronic medical records and genomics network	2326	rayyan-134735048	2019	10	29	Frontiers in Genetics	10		1059	Williams, Marc S. and Taylor, Casey Overby and Walton, Nephi A. and Goehringer, Scott R. and Aronson, Samuel and Freimuth, Robert R. and Rasmussen, Luke V. and Hall, Eric S. and Prows, Cynthia A. and Chung, Wendy K. and Fedotov, Alexander and Nestor, Jordan and Weng, Chunhua and Rowley, Robb K. and Wiesner, Georgia L. and Jarvik, Gail P. and Fiol, Guilherme Del	https://www.ncbi.nlm.nih.gov/pmc/articles/PMC6830110/pdf/fgene-10-01059.pdf	Frontiers Media S.A.	Genomic knowledge is being translated into clinical care. To fully realize the value, it is critical to place credible information in the hands of clinicians in time to support clinical decision making. The electronic health record is an essential component of clinician workflow. Utilizing the electronic health record to present information to support the use of genomic medicine in clinical care …	Clinical decision support;Electronic health record;Genomics;Implementation;Interoperability	10.3389/fgene.2019.01059
Formalize clinical processes into electronic health information systems: Modelling a screening service for diabetic retinopathy	3577	rayyan-134736299	2015	8		Journal of Biomedical Informatics	56		112-126	Eguzkiza, Aitor and Trigo, Jesús Daniel and Martínez-Espronceda, Miguel and Serrano, Luis and Andonegui, José	https://www.sciencedirect.com/science/article/pii/S1532046415001057?via%3Dihub	Academic Press Inc.	Most healthcare services use information and communication technologies to reduce and redistribute the workload associated with follow-up of chronic conditions. However, the lack of normalization of the information handled in and exchanged between such services hinders the scalability and extendibility. The use of medical standards for modelling and exchanging information, especially dual-model b…	Electronic health record;Semantic interoperability	10.1016/j.jbi.2015.05.017
GARDE: A standards-based clinical decision support platform for identifying population health management cohorts	7856	rayyan-134740578	2022	5		Journal of the American Medical Informatics Association	29	5	928-936	Bradshaw, Richard L. and Kawamoto, Kensaku and Kaphingst, Kimberly A. and Kohlmann, Wendy K. and Hess, Rachel and Flynn, Michael C. and Nanjo, Claude J. and Warner, Phillip B. and Shi, Jianlin and Morgan, Keaton and Kimball, Kadyn and Ranade-Kharkar, Pallavi and Ginsburg, Ophira and Goodman, Melody and Chambers, Rachelle and Mann, Devin and Narus, Scott P. and Gonzalez, Javier and Loomis, Shane a…	https://www.ncbi.nlm.nih.gov/pmc/articles/PMC9006693/pdf/ocac028.pdf	Oxford University Press	Population health management (PHM) is an important approach to promote wellness and deliver health care to targeted individuals who meet criteria for preventive measures or treatment. A critical component for any PHM program is a data analytics platform that can target those eligible individuals. Objective: The aim of this study was to design and implement a scalable standards-based clinical deci…	CDS Hooks;FHIR;clinical decision support system;patient empowerment	10.1093/jamia/ocac028
From EHR to PHR: Let's get the record straight	2002	rayyan-134734724	2019	9	18	BMJ Open	9	9	e029582	Symons, Joshua D. and Ashrafian, Hutan and Dunscombe, Rachel and Darzi, Ara	https://bmjopen.bmj.com/content/bmjopen/9/9/e029582.full.pdf	BMJ Publishing Group	This article reflects on the changing nature of health information access and the transition of focus from electronic health records (EHRs) to personal health records (PHRs) along with the challenges and need for alignment of national initiatives for EHR and PHR in the National Health Service (NHS) of the UK. The importance of implementing integrated EHRs as a route to enhance the quality of heal…	electronic health record;digital health;patient empowerment	10.1136/bmjopen-2019-029582
Gaps analysis of integrating product design, manufacturing, and quality data in the supply chain using model-based definition	3474	rayyan-134736196	2016			ASME 2016 11th International Manufacturing Science and Engineering Conference, MSEC 2016	2		MSEC2016-8792	Trainer, Asa and Hedberg, Thomas and Feeney, Allison Barnard and Fischer, Kevin and Rosche, Phil	https://www.ncbi.nlm.nih.gov/pmc/articles/PMC5497522/pdf/nihms866380.pdf	American Society of Mechanical Engineers	Advances in information technology triggered a digital revolution that holds promise of reduced costs, improved productivity, and higher quality. To ride this wave of innovation, manufacturing enterprises are changing how product definitions are communicated - from paper to models. To achieve industry's vision of the Model-Based Enterprise (MBE), the MBE strategy must include model-based data int…	interoperability	10.1115/MSEC2016-8792
First Clinical Experiences with the New DICOM Neurophysiology Standard	336	rayyan-134733058	2023	5	2	Studies in Health Technology and Informatics	301		148-149	Lang, Clemens and Winkler, Silvia and Koren, Johannes and Gritsch, Gerhard and Kluge, Tilmann and Baumgartner, Christoph	https://ebooks.iospress.nl/doi/10.3233/SHTI230030	IOS Press	Exchange of EEG data among institutions is complicated due to vendor-specific proprietary EEG file formats. The DICOM standard, which has long been used for storage and exchange of imaging studies, was expanded to store neurophysiology data in 2020. Objectives: To implement DICOM as an interoperable and vendor-independent storage format for EEG recordings in the Clinic Hietzing. Methods: A pilot …	interoperability	10.3233/SHTI230030
FhirSpark - implementing a mediation layer to bring FHIR to the cBioPortal for cancer genomics	1392	rayyan-134734114	2021	5	27	Public Health and Informatics: Proceedings of MIE 2021	281		303-307	Reimer, Niklas and Unberath, Philipp and Busch, Hauke and Ingenerf, Josef	https://ebooks.iospress.nl/doi/10.3233/SHTI210169	IOS Press	cBioPortal is a commonly used data warehousing solution for genomic cancer studies. The software is being extended for patient care application in a molecular tumor board by the MIRACUM consortium within the Medical Informatics Initiative Germany. A key feature for this use case is the ability to enter therapy recommendations for individual patients, which requires interoperability with the hospi…	HL7 FHIR;Health Information Interoperability;Precision Medicine	10.3233/SHTI210169
Fast healthcare interoperability resources (FHIR)-based quality information exchange for clinical next-generation sequencing genomic testing: Implementation study	1320	rayyan-134734042	2021	4	28	Journal of Medical Internet Research	23	4	e26261	Seong, Donghyeong and Jung, Sungwon and Bae, Sungchul and Chung, Jongsuk and Son, Dae Soon and Yi, Byoung Kee	https://www.ncbi.nlm.nih.gov/pmc/articles/PMC8116992/	JMIR Publications Inc.	Next-generation sequencing (NGS) technology has been rapidly adopted in clinical practice, with the scope extended to early diagnosis, disease classification, and treatment planning. As the number of requests for NGS genomic testing increases, substantial efforts have been made to deliver the testing results clearly and unambiguously. For the legitimacy of clinical NGS genomic testing, quality in…	Clinical NGS genomic testing;FHIR;Genomic reporting	10.2196/26261
FHIR Based ContSys Ontology to Enable Continuity of Care Data Interoperability	6438	rayyan-134739160	2022	11	3	Studies in Health Technology and Informatics	299		139-144	Das, Subhashis and Hussey, Pamela	https://ebooks.iospress.nl/doi/10.3233/SHTI220972	IOS Press	In the midst of a global pandemic, perspectives on how digital can enhance healthcare service delivery and workflow to address the global crisis is underway. Action plans collating existing digital transformation programs are being scrutinized to set in place core infrastructure and foundations for sustainable healthcare solutions. Reforming health and social care to personalize the home care set…	EHR;FHIR;Interoperability;Ontology	10.3233/SHTI220972
Feasibility of Data Exchange with a Patient-centered Health Record	6080	rayyan-134738802	2005			AMIA Annu Symp Proc	2005		1123	Stolyar, A and Lober, W B and Drozd, D R and Sibley, J	https://www.ncbi.nlm.nih.gov/pmc/articles/PMC1560649/pdf/amia2005_1123.pdf	AMIA Annu Symp Proc	A patient-centered health record is a personal health record that is patient-owned, patient-managed, and that represents the health information important to patients in the ways they prefer to represent it. The Patient-centered Health Record (PcHR) was developed to address these needs. Integration with traditional electronic health records adds significant value, and we used a national showcase t…	personal health record	PMCID: PMC1560649
Fast Healthcare Interoperability Resources for Inpatient Deterioration Detection with Time-Series Vital Signs: Design and Implementation Study	7400	rayyan-134740122	2022	10	13	JMIR Medical Informatics	10	10	e42429	Tseng, Tzu Wei and Su, Chang Fu and Lai, Feipei	https://www.ncbi.nlm.nih.gov/pmc/articles/PMC9614630/	JMIR Publications Inc.	Vital signs have been widely adopted in in-hospital cardiac arrest (IHCA) assessment, which plays an important role in inpatient deterioration detection. As the number of early warning systems and artificial intelligence applications increases, health care information exchange and interoperability are becoming more complex and difficult. Although Health Level 7 Fast Healthcare Interoperability Re…	FHIR;Fast Healthcare Interoperability Resources;HL7;health information technology	10.2196/42429
Extraction of Electronic Health Record Data using Fast Healthcare Interoperability Resources for Automated Breast Cancer Risk Assessment	1457	rayyan-134734179	2022	2	21	AMIA Annu Symp Proc.	2021		843-852	McGuinness, Julia E and Zhang, Tianmai M and Cooper, Kevin BS and Kelkar, Arusha MS and Dimond, Jill and Lorenzi, Virginia MS and Crew MS, Katherine D and Kukafka, Rita	https://www.ncbi.nlm.nih.gov/pmc/articles/PMC8861753/pdf/3577560.pdf	AMIA Annu Symp Proc.	Women at high risk for breast cancer may benefit from enhanced screening and risk-reduction strategies. However, limited time during clinical encounters is one barrier to routine breast cancer risk assessment. We evaluated if electronic health record (EHR) data downloaded using Fast Healthcare Interoperability Resources (FHIR) is sufficient for breast cancer risk calculation in our decision suppo…	electronic health records;implementation	PMCID: PMC8861753
Exploring the barriers and facilitators to implementing electronic health records in a middle-income country: a qualitative study from South Africa	518	rayyan-134733240	2023	8	4	Frontiers in Digital Health	5			Zharima, Campion and Griffiths, Frances and Goudge, Jane	https://www.frontiersin.org/journals/digital-health/articles/10.3389/fdgth.2023.1207602/full	Frontiers Media SA	As more countries are moving towards universal health care, middle-income countries in particular are trying to expand coverage, often using public funds. Electronic health records (EHR) are useful in monitoring patient outcomes, the performance of providers, and so the use of those public funds. With the multiple institutions or departments responsible for providing care to any individual, rathe…	digital health information ecosystem;electronic health records;implementation	10.3389/fdgth.2023.1207602
Exploring perceptions and use of the electronic health record by parents of children with autism spectrum disorder: A qualitative study	3277	rayyan-134735999	2016	9		Health Informatics Journal	22	3	702-711	Bush, Ruth A. and Stahmer, Aubyn C. and Connelly, Cynthia D.	https://www.ncbi.nlm.nih.gov/pmc/articles/PMC5215136/pdf/nihms827504.pdf	SAGE Publications Ltd	This qualitative project used structured interviews with nine parents to examine perceptions of the electronic health record (EHR) and associated patient portal in the treatment of their child's autism spectrum disorder. Thematic analysis identified six complementary themes including: Familiarity and exposure to the EHR, changing experience of care (streamlining appointments, providing more rapid…	electronic health record;patient portal	10.1177/1460458215581911
Establishing a multidisciplinary initiative for interoperable electronic health record innovations at an academic medical center	1284	rayyan-134734006	2021	7	31	JAMIA Open	4	3	ooab041	Kawamoto, Kensaku and Kukhareva, Polina V. and Weir, Charlene and Flynn, Michael C. and Nanjo, Claude J. and Martin, Douglas K. and Warner, Phillip B. and Shields, David E. and Rodriguez-Loya, Salvador and Bradshaw, Richard L. and Cornia, Ryan C. and Reese, Thomas J. and Kramer, Heidi S. and Taft, Teresa and Curran, Rebecca L. and Morgan, Keaton L. and Borbolla, Damian and Hightower, Maia and Tur…	https://www.ncbi.nlm.nih.gov/pmc/articles/PMC5215136/pdf/nihms827504.pdf	Oxford University Press	To establish an enterprise initiative for improving health and health care through interoperable electronic health record (EHR) innovations. Materials and Methods: We developed a unifying mission and vision, established multidisciplinary governance, and formulated a strategic plan. Key elements of our strategy include establishing a world-class team; creating shared infrastructure to support indi…	CDS Hooks;FHIR;clinical decision support;electronic health record;interoperability standards	10.1093/jamiaopen/ooab041
Expansion of the Human Phenotype Ontology (HPO) knowledge base and resources	2267	rayyan-134734989	2019	1	8	Nucleic Acids Research	47	D1	D1018-D1027	Köhler, Sebastian and Carmody, Leigh and Vasilevsky, Nicole and Jacobsen, Julius O.B. and Danis, Daniel and Gourdine, Jean Philippe and Gargano, Michael and Harris, Nomi L. and Matentzoglu, Nicolas and McMurry, Julie A. and Osumi-Sutherland, David and Cipriani, Valentina and Balhoff, James P. and Conlin, Tom and Blau, Hannah and Baynam, Gareth and Palmer, Richard and Gratian, Dylan and Dawkins, H…	https://www.ncbi.nlm.nih.gov/pmc/articles/PMC6324074/pdf/gky1105.pdf	Oxford University Press	The Human Phenotype Ontology (HPO) - a standardized vocabulary of phenotypic abnormalities associated with 7000+ diseases - is used by thousands of researchers, clinicians, informaticians and electronic health record systems around the world. Its detailed descriptions of clinical abnormalities and computable disease definitions have made HPO the de facto standard for deep phenotyping in the field…	Human Phenotype Ontology (HPO);Interoperability	10.1093/nar/gky1105
Electronic Healthcare Record and Clinical Research in Cardiovascular Radiology. HL7 CDA and CDISC ODM Interoperability	5674	rayyan-134738396	2007	10	11	AMIA Annu Symp Proc.	2007		216–220	Fadly, A El and Daniel, C and Bousquet, C and Dart, T and Lastic, P-Y and Degoulet, P	https://www.ncbi.nlm.nih.gov/pmc/articles/PMC2655824/pdf/amia-0216-s2007.pdf	American Medical Informatics Association	Integrating clinical research data entry with patient care data entry is a challenging issue. At the G.Pompidou European Hospital (HEGP), cardiovascular radiology reports are captured twice, first in the Electronic Health Record (EHR) and then in a national clinical research server. Informatics standards are different for EHR (HL7 CDA) and clinical research (CDISC ODM). The objective of this work…	HL7;CDA;CDISC;ODM	PMCID: PMC2655824
Electronic Health Records and Pulmonary Function Data: Developing an Interoperability Roadmap An Official American Thoracic Society Workshop Report	1586	rayyan-134734308	2021	1		Ann Am Thorac Soc	18	1	2024-01-11	McCormack, Meredith C and Bascom, Rebecca and Brandt, Michael and Burgos, Felip and Butler, Sam and Caggiano, Christopher and F Dimmock, Anne E and Fineberg, Adrian and Goldstein, Jeffrey and Guzman, Francisco C and Halldin, Cara N and Johnson, J D and Kerby, Gwendolyn S and Krishnan, Jerry A and Kurth, Laura and Morgan, Gareth and Mularski, Richard A and Pasquale, Cara B and Ryu, Julie and Sincl…	https://www.ncbi.nlm.nih.gov/pmc/articles/PMC2655824/pdf/amia-0216-s2007.pdf	American Thoracic Society	A workshop "Electronic Health Records and Pulmonary Function Data: Developing an Interoperability Roadmap" was held at the American Thoracic Society 2019 International Conference. "Interoperability" is defined as is the ability of different information-technology systems and software applications to directly communicate, exchange data, and use the information that has been exchanged. At present, …	Interoperability;electronic health records	10.1164/AnnalsATS.202010-1318ST
Electronic health record interoperability using FHIR and blockchain: A bibliometric analysis and future perspective	225	rayyan-134732947	2023	10		Perspectives in Clinical Research	14	4	161-166	Anand, Gaurav and Sadhna, Divya	https://www.ncbi.nlm.nih.gov/pmc/articles/PMC10679575/pdf/PCR-14-161.pdf	Wolters Kluwer Medknow Publications	Electronic health records (EHRs) constitute vital statistics, current health condition, ongoing therapies, and patient data; hence, their interoperability could be useful for epidemiologic and clinical research. Fast Healthcare Interoperability Resources (FHIR) and blockchain are currently “in-use” and tested for exchange of such data. The annual scientific production of publications for both FHI…	Data extraction;electronic health records;interoperability	10.4103/picr.picr_272_22
eHealth4U: A DEMO of a Prototype National Electronic Health Record for Cyprus	7338	rayyan-134740060	2023	6	29	Studies in Health Technology and Informatics	305		349-352	Neocleous, Andreas and Papaioannou, Maria and Savva, Panayiotis and Miguel, Francisco and Yiasemi, Constantinos and Panayides, Andreas and Antoniou, Zinonas and Neofytou, Marios and Michael, Christos and Melios, Panayiotis and Constantinou, Ioannis and Cânciu, Ionuţ Cristian and Adamides, Giorgos and Christodoulou, Marios and Pattichis, Constantinos	https://ebooks.iospress.nl/doi/10.3233/SHTI230502	IOS Press	In this paper we present a demonstration of a prototype national Electronic Health Record platform for Cyprus. This prototype is developed using the HL7 FHIR interoperability standard in combination with terminologies widely adopted by the clinical community such as the SNOMED CT and the LOINC. The system is organized in such a way to be user-friendly for its users, being the doctors and the citi…	FHIR	10.3233/SHTI230502
E-Health systems for management of MDR-TB in resource-poor environments: A decade of experience and recommendations for future work	4365	rayyan-134737087	2013			Studies in Health Technology and Informatics	192		627-631	Fraser, Hamish S.F. and Habib, Ali and Goodrich, Mark and Thomas, David and Blaya, Joaquin A. and Fils-Aime, Joseph Reginald and Jazayeri, Darius and Seaton, Michael and Khan, Aamir J. and Choi, Sharon S. and Kerrison, Foster and Falzon, Dennis and Becerra, Mercedes C.	https://ebooks.iospress.nl/publication/34074	IOS Press	Multi-drug resistant TB (MDR-TB) is a complex infectious disease that is a growing threat to global health. It requires lengthy treatment with multiple drugs and specialized laboratory testing. To effectively scale up treatment to thousands of patients requires good information systems to support clinical care, reporting, drug forecasting, supply chain management and monitoring. Methods: Over the…	National EHR	10.3233/978-1-61499-289-9-627
Coping with interoperability in the development of a federated research infrastructure: achievements, challenges and recommendations from the JA-InfAct	1156	rayyan-134733878	2021	12	9	Archives of Public Health	79	1	221	González-García, Juan and Estupiñán-Romero, Francisco and Tellería-Orriols, Carlos and González-Galindo, Javier and Palmieri, Luigi and Fagaralli, Andrea and Pristās, Ivan and Vuković, Jakov and Misinš, Janis and Zile, Irisa and Bernal-Delgado, Enrique and Unim, Brigid and Carle, Flavia and Gesuita, Rosaria and Ivanković, Damir and Brkić, Marko and Dimnjaković, Jelena and Lyons, Jane and Lyons, R…	https://www.ncbi.nlm.nih.gov/pmc/articles/PMC8656001/pdf/13690_2021_Article_731.pdf	BioMed Central Ltd	Information for Action! is a Joint Action (JA-InfAct) on Health Information promoted by the EU Member States and funded by the European Commission within the Third EU Health Programme (2014–2020) to create and develop solid sustainable infrastructure on EU health information. The main objective of this the JA-InfAct is to build an EU health information system infrastructure and strengthen its cor…	Semantic interoperability	10.1186/s13690-021-00731-z
Design, Implementation, Utilization, and Sustainability of a Fast Healthcare Interoperability Resources-Based Inpatient Rounding List	7905	rayyan-134740627	2022	1		Applied Clinical Informatics	13	1	180-188	Taxter, Alysha and Frenkel, Mark and Witek, Lauren and Bundy, Richa and Kirkendall, Eric and Miller, David and Dharod, Ajay	https://www.ncbi.nlm.nih.gov/pmc/articles/PMC8656001/pdf/13690_2021_Article_731.pdf	Thieme Medical Publishers	We designed and implemented an application programming interface (API)-based electronic health record (EHR)-integrated rounding list and evaluated acceptability, clinician satisfaction, information accuracy, and efficiency related to the application. Methods We developed and integrated an application, employing iterative design techniques with user feedback. EHR and application user action logs, …	electronic health records and systems;health care delivery;medical informatics	10.1055/s-0041-1742219
Design and testing of Medivate, a mobile app to achieve medication list portability via Fast Healthcare Interoperability Resources	2273	rayyan-134734995	2019	3		Journal of the American Pharmacists Association	59	2	S78-S85.e2	Coons, James C. and Patel, Ravi and Coley, Kim C. and Empey, Philip E.	https://www.ncbi.nlm.nih.gov/pmc/articles/PMC6411446/pdf/nihms-1520912.pdf	Elsevier	To describe the architecture, design, and testing of an innovative mobile application (Medivate) that facilities accurate sharing of medication lists with linked education. Setting: The deployment and testing of this app occurred in both the community and hospital settings in Pittsburgh, PA. Practice innovation: Medivate is an iOS smartphone application and cloud architecture for patients and pro…	HL7 FHIR;Interoperability	10.1016/j.japh.2019.01.001
Design and Implementation of an Electronic Health Record-Integrated Hypertension Management Application	6671	rayyan-134739393	2024	1	16	Journal of the American Heart Association	13	2	e030884	Hernandez, Mario Funes and Babakhanian, Meghedi and Chen, Tania P. and Sarraju, Ashish and Seninger, Clark and Ravi, Vishnu and Azizi, Zahra and Tooley, James and Chang, Tara I. and Lu, Ying and Downing, N. Lance and Rodriguez, Fatima and Li, Ron C. and Sandhu, Alexander T. and Turakhia, Mintu and Bhalla, Vivek and Wang, Paul J.	https://www.ahajournals.org/doi/10.1161/JAHA.123.030884	American Heart Association Inc.	High blood pressure affects approximately 116 million adults in the United States. It is the leading risk factor for death and disability across the world. Unfortunately, over the past decade, hypertension control rates have decreased across the United States. Prediction models and clinical studies have shown that reducing clinician inertia alone is sufficient to reach the target of ≥80% blood pr…	Digital health	10.1161/JAHA.123.030884
Building an Electronic Medical Record System Exchanged in FHIR Format and Its Visual Presentation	259	rayyan-134732981	2023	8	28	Healthcare (Switzerland)	11	17	2410	Liu, Tz Jie and Lee, Hsu Ting and Wu, Fan	https://www.mdpi.com/2227-9032/11/17/2410	Multidisciplinary Digital Publishing Institute (MDPI)	Currently, the Taiwan Electronic Medical Record Exchange Center uses the Clinical Document Architecture (CDA) framework, which is based on the international medical standard. The CDA R2 standard, defined in 2005, is used for cross-institution retrieval of electronic medical records (Ministry of Health and Welfare, Information Department, 2021). However, CDA R2 only supports the exchange of clinic…	FHIR;HL7;electronic health record	10.3390/healthcare11172410
Contemporary clinical decision support standards using Health Level Seven International Fast Healthcare Interoperability Resources	1220	rayyan-134733942	2021	8		Journal of the American Medical Informatics Association	28	8	1796-1806	Strasberg, Howard R. and Rhodes, Bryn and Del Fiol, Guilherme and Jenders, Robert A. and Haug, Peter J. and Kawamoto, Kensaku	https://www.mdpi.com/2227-9032/11/17/2410	Oxford University Press	To facilitate the development of standards-based clinical decision support (CDS) systems, we review the current set of CDS standards that are based on Health Level Seven International Fast Healthcare Interoperability Resources (FHIR). Widespread adoption of these standards may help reduce healthcare variability, improve healthcare quality, and improve patient safety. Target Audience: This tutoria…	Electronic Health Records;Health Information Interoperability;Health Level Seven	10.1093/jamia/ocab070
Balancing Functionality versus Portability for SMART on FHIR Applications: Case Study for a Neonatal Bilirubin Management Application	2378	rayyan-134735100	2020	3	4	AMIA Annu Symp Proc.	2019		562-571	Kukhareva, Polina and Warner, Phillip and Rodriguez, Salvador and Kramer, Heidi and Weir, Charlene and Nanjo, Claude and Shields, David and Kawamoto, Kensaku	https://www.ncbi.nlm.nih.gov/pmc/articles/PMC7153075/pdf/3203036.pdf	American Medical Informatics Association	SMART on FHIR applications are standards-based tools integrated with electronic health record (EHR) systems and intended for dissemination across EHR platforms. A key challenge for disseminating many apps is that EHR vendors provide different levels of support for FHIR. Thus, app developers must balance functionality versus portability. In this case study, a feature-rich app for neonatal bilirubi…	standards-based tools;electronic health record (EHR) systems	PMCID: PMC7153075
Bringing health and fitness data together for connected health care: Mobile apps as enablers of interoperability	3564	rayyan-134736286	2015	11		Journal of Medical Internet Research	17	11	e260	Gay, Valerie and Leijdekkers, Peter	https://www.ncbi.nlm.nih.gov/pmc/articles/PMC4704968/	JMIR Publications Inc.	A transformation is underway regarding how we deal with our health. Mobile devices make it possible to have continuous access to personal health information. Wearable devices, such as Fitbit and Apple's smartwatch, can collect data continuously and provide insights into our health and fitness. However, lack of interoperability and the presence of data silos prevent users and health professionals …	Connected health;Health informatics	10.2196/jmir.5094
Digital Health Solutions and State of Interoperability: Landscape Analysis of Sierra Leone	6406	rayyan-134739128	2022	6	10	JMIR Formative Research	6	6	e29930	Chukwu, Emeka and Garg, Lalit and Foday, Edward and Konomanyi, Abdul and Wright, Royston and Smart, Francis	https://www.ncbi.nlm.nih.gov/pmc/articles/PMC9233249/pdf/formative_v6i6e29930.pdf	JMIR Publications Inc.	The government and partners have invested heavily in the health information system (HIS) for service delivery, surveillance, reporting, and monitoring. Sierra Leone’s government launched its first digital health strategy in 2018. In 2019, a broader national innovation and digital strategy was launched. The health pillar direction will use big data and artificial intelligence (AI) to improve healt…	HIE;interoperability;mHealth;mobile health	10.2196/29930
Digitalizing health services by implementing a personal electronic health record in Germany: Qualitative analysis of fundamental prerequisites from the perspective of selected experts	1944	rayyan-134734666	2020	1	29	Journal of Medical Internet Research	22	1	e15102	Pohlmann, Sabrina and Kunz, Aline and Ose, Dominik and Winkler, Eva C. and Brandner, Antje and Poss-Doering, Regina and Szecsenyi, Joachim and Wensing, Michel	https://www.ncbi.nlm.nih.gov/pmc/articles/PMC7016629/	JMIR Publications Inc.	The implementation of a personal electronic health record (PHR) is a central objective of digitalization policies in the German health care system. Corresponding legislation was passed with the 2015 Act for Secure Digital Communication and Applications in the Health Sector (eHealth Act). However, compared with other European countries, Germany still lags behind concerning the implementation of a …	digital health information ecosystem;electronic health records;implementation	10.2196/15102
Digitalization of Health Data: Interoperability of the Proposed European Health Data Space	6892	rayyan-134739614	2022	8	31	Studies in Health Technology and Informatics	298		132-136	Stellmach, Caroline and Muzoora, Michael R. and Thun, Sylvia	https://ebooks.iospress.nl/doi/10.3233/SHTI220922	IOS Press	On May 3rd, 2022, the European Commission published its legislative proposal to create a European Health Data Space (EHDS) enabling citizens of the European Union to gain secure access to their electronic health data by establishing a market for digital health. This market will feature the primary and secondary use of electronic health records by digital products and services. The articles of the…	European Health Data Space;digital health data;electronic health records;interoperability	10.3233/SHTI220922
Development of an openEHR Template for COVID-19 Based on Clinical Guidelines	7556	rayyan-134740278	2020	6	10	Journal of Medical Internet Research	22	6	e20239	Li, Mengyang and Leslie, Heather and Qi, Bin and Nan, Shan and Feng, Hongshuo and Cai, Hailing and Lu, Xudong and Duan, Huilong	https://www.ncbi.nlm.nih.gov/pmc/articles/PMC7288685/	JMIR Publications Inc.	The coronavirus disease (COVID-19) was discovered in China in December 2019. It has developed into a threatening international public health emergency. With the exception of China, the number of cases continues to increase worldwide. A number of studies about disease diagnosis and treatment have been carried out, and many clinically proven effective results have been achieved. Although informatio…	Archetype;Knowledge modeling;OpenEHR;Template	10.2196/20239
Development of an electronic claim system based on an integrated electronic health record platform to guarantee interoperability	4675	rayyan-134737397	2011	6		Healthcare Informatics Research	17	2	101-110	Kim, Hwa Sun and Cho, Hune and Lee, In Keun	https://www.ncbi.nlm.nih.gov/pmc/articles/PMC3155167/pdf/hir-17-101.pdf	Korean Society of Medical Informatics	We design and develop an electronic claim system based on an integrated electronic health record (EHR) platform. This system is designed to be used for ambulatory care by office-based physicians in the United States. This is achieved by integrating various medical standard technologies for interoperability between heterogeneous information systems. Methods: The developed system serves as a simple…	Electronic health records	10.4258/hir.2011.17.2.101
Development of standard indicators to assess use of electronic health record systems implemented in low-and medium-income countries	1573	rayyan-134734295	2021	1	11	PLoS ONE	16	1	e0244917	Ngugi, Philomena and Babic, Ankica and Kariuki, James and Santas, Xenophon and Naanyu, Violet and Were, Martin C.	https://journals.plos.org/plosone/article?id=10.1371/journal.pone.0244917	Public Library of Science	Electronic Health Record Systems (EHRs) are being rolled out nationally in many low- and middle-income countries (LMICs) yet assessing actual system usage remains a challenge. We employed a nominal group technique (NGT) process to systematically develop high-quality indicators for evaluating actual usage of EHRs in LMICs. Methods An initial set of 14 candidate indicators were developed by the stu…	Electronic Health Record Systems;System Interoperability	10.1371/journal.pone.0244917
Development of an application concerning fast healthcare interoperability resources based on standardized structured medical information exchange version 2 data	7047	rayyan-134739769	2021	9		Computer Methods and Programs in Biomedicine	208		106232	Xiao, Dingding and Song, Chong and Nakamura, Naoki and Nakayama, Masaharu	https://www.sciencedirect.com/science/article/pii/S0169260721003060	Elsevier Ireland Ltd	A mobile application for personal health records (PHR) would allow patients to access their clinical data easily. When PHR connects with multiple electronic health records (EHRs), doctors and patients can exchange large quantities of patient data from the EHR (e.g., medication list, diagnoses, allergies, and laboratory data). Furthermore, personal daily records can also be retrieved from PHR (e.g…	electronic health record;Fast health interoperability resource;Health information exchange;Interoperability	10.1016/j.cmpb.2021.106232
Developing a scalable FHIR-based clinical data normalization pipeline for standardizing and integrating unstructured and structured electronic health record data	2023	rayyan-134734745	2019	12	1	JAMIA Open	2	4	570-579	Hong, Na and Wen, Andrew and Shen, Feichen and Sohn, Sunghwan and Wang, Chen and Liu, Hongfang and Jiang, Guoqian	https://academic.oup.com/jamiaopen/article/2/4/570/5593606	Oxford University Press	To design, develop, and evaluate a scalable clinical data normalization pipeline for standardizing unstructured electronic health record (EHR) data leveraging the HL7 Fast Healthcare Interoperability Resources (FHIR) specification. Methods: We established an FHIR-based clinical data normalization pipeline known as NLP2FHIR that mainly comprises: (1) a module for a core natural language processing…	Data standards;Electronic health records;Fast Healthcare Interoperability Resources	10.1093/jamiaopen/ooz056
Design and validation of a FHIR-based EHR-driven phenotyping toolbox	7935	rayyan-134740657	2022	9		Journal of the American Medical Informatics Association	29	9	1449-1460	Brandt, Pascal S. and Pacheco, Jennifer A. and Adekkanattu, Prakash and Sholle, Evan T. and Abedian, Sajjad and Stone, Daniel J. and Knaack, David M. and Xu, Jie and Xu, Zhenxing and Peng, Yifan and Benda, Natalie C. and Wang, Fei and Luo, Yuan and Jiang, Guoqian and Pathak, Jyotishman and Rasmussen, Luke V.	https://academic.oup.com/jamia/article-abstract/29/9/1449/6633603?redirectedFrom=fulltext	Oxford University Press	To develop and validate a standards-based phenotyping tool to author electronic health record (EHR)-based phenotype definitions and demonstrate execution of the definitions against heterogeneous clinical research data platforms. Materials and Methods: We developed an open-source, standards-compliant phenotyping tool known as the PhEMA Workbench that enables a phenotype representation using the Fa…	FHIR	10.1093/jamia/ocac063
Developing a data element repository to support EHR-driven phenotype algorithm authoring and execution	3261	rayyan-134735983	2016	8		Journal of Biomedical Informatics	62		232-242	Jiang, Guoqian and Kiefer, Richard C. and Rasmussen, Luke V. and Solbrig, Harold R. and Mo, Huan and Pacheco, Jennifer A. and Xu, Jie and Montague, Enid and Thompson, William K. and Denny, Joshua C. and Chute, Christopher G. and Pathak, Jyotishman	https://www.sciencedirect.com/science/article/pii/S1532046416300624	Elsevier	The Quality Data Model (QDM) is an information model developed by the National Quality Forum for representing electronic health record (EHR)-based electronic clinical quality measures (eCQMs). In conjunction with the HL7 Health Quality Measures Format (HQMF), QDM contains core elements that make it a promising model for representing EHR-driven phenotype algorithms for clinical research. However, …	HL7 Fast Healthcare Interoperability Resources (FHIR);Metadata standards;Semantic Web technology	10.1016/j.jbi.2016.07.008
Design and development of referrals automation, a SMART on FHIR solution to improve patient access to specialty care	1922	rayyan-134734644	2020	10	28	JAMIA Open	3	3	405-412	Odisho, Anobel Y. and Lui, Hansen and Yerramsetty, Ramakrishna and Bautista, Felicisimo and Gleason, Nathaniel and Martin, Edwin and Young, Jerry J. and Blum, Michael and Neinstein, Aaron B.	https://academic.oup.com/jamiaopen/article/3/3/405/5941917	Oxford University Press	Referring patients to specialty care is an inefficient and error-prone process. Gaps in the referral process lead to delays in patients’ access to care, negative patient experience, worse health outcomes, and increased operational costs. While implementation of standards-based electronic referral options can alleviate some of these inefficiencies, many referrals to tertiary and quaternary care ce…	HL7 FHIR;User-centered design	10.1093/jamiaopen/ooaa036
Digital Transformation in Healthcare – Architectures of Present and Future Information Technologies	6708	rayyan-134739430	2019	25	25	Clinical Chemistry and Laboratory Medicine (CCLM)	57	3	328–335	Gayatri Gopal, Clemens Suter-Crazzolara, Luca Toldo, and Werner Eberhardt	https://www.degruyter.com/document/doi/10.1515/cclm-2018-0658/html	De Gruyter	Healthcare providers worldwide face a dual challenge: improving patient outcomes while containing costs. Drivers include increasing demand for chronic disease management, technological advancements, and empowered patients seeking personalized healthcare experiences. Digital transformation, powered by technologies like the Internet of Things (IoT), Machine Learning (ML), Artificial Intelligence (A…	Digital Transformation;Healthcare Interoperability	10.1515/cclm-2018-0658
Creation of a structured molecular genomics report for Germany as a local adaption of HL7's Genomic Reporting Implementation Guide	304	rayyan-134733026	2023	5	19	Journal of the American Medical Informatics Association	30	6	1179-1189	Stellmach, Caroline and Sass, Julian and Auber, Bernd and Boeker, Martin and Wienker, Thomas and Heidel, Andrew J. and Benary, Manuela and Schumacher, Simon and Ossowski, Stephan and Klauschen, Frederick and Möller, Yvonne and Schmutzler, Rita and Ustjanzew, Arsenij and Werner, Patrick and Tomczak, Aurelie and Hölter, Thimo and Thun, Sylvia	https://www.ncbi.nlm.nih.gov/pmc/articles/PMC10198526/pdf/ocad061.pdf	Oxford University Press	The objective was to develop a dataset definition, information model, and FHIR® specification for key data elements contained in a German molecular genomics (MolGen) report to facilitate genomic and phenotype integration in electronic health records. Materials and Methods: A dedicated expert group participating in the German Medical Informatics Initiative reviewed information contained in MolGen …	FHIR®;Fast Healthcare Interoperability Resources;HL7®;interoperability	10.1093/jamia/ocad061
Cross border semantic interoperability for learning health systems: The EHR4CR semantic resources and services	3067	rayyan-134735789	2016	10	21	Learning Health Systems	1	1	e10014	Daniel, Christel and Ouagne, David and Sadou, Eric and Paris, Nicolas and Hussain, Sajjad and Jaulent, Marie Christine and Kalra, Dipak	https://www.ncbi.nlm.nih.gov/pmc/articles/PMC6516724/pdf/LRH2-1-e10014.pdf	John Wiley and Sons Inc	With the development of platforms enabling the integration and use of phenome, genome, and exposome data in the context of international research, data management challenges are increasing, and scalable solutions for cross border and cross domain semantic interoperability need to be developed. Reusing routinely collected clinical data, especially, requires computable portable phenotype algorithms…	data integration and standardization;electronic health records;interoperability;knowledge representation	10.1002/lrh2.10014
Coordinated use of Health Level 7 standards to support clinical decision support: Case study with shared decision making and drug-drug interactions	843	rayyan-134733565	2022	3	21	International Journal of Medical Informatics	162		104749	Thiess, Henrik and Del Fiol, Guilherme and Malone, Daniel C. and Cornia, Ryan and Sibilla, Max and Rhodes, Bryn and Boyce, Richard D. and Kawamoto, Kensaku and Reese, Thomas	https://www.sciencedirect.com/science/article/abs/pii/S1386505622000636	Elsevier Ireland Ltd	Despite advances in interoperability standards, it remains challenging and often costly to share clinical decision support (CDS) across healthcare organizations. This is due in part to limited coordination among CDS components. To improve coordination of CDS components, Health Level 7 (HL7) has developed a suite of interoperability standards with Fast Health Interoperability Resources (FHIR) spec…	clinical decision support;Electronic health record;HL7 FHIR;Interoperability	10.1016/j.ijmedinf.2022.104749
Comprehensive user requirements engineering methodology for secure and interoperable health data exchange 08 Information and Computing Sciences 0806 Information Systems	2578	rayyan-134735300	2018	10	16	BMC Medical Informatics and Decision Making	18	1	85	Natsiavas, Pantelis and Rasmussen, Janne and Voss-Knude, Maja and Votis, Kostas and Coppolino, Luigi and Campegiani, Paolo and Cano, Isaac and Marí, David and Faiella, Giuliana and Clemente, Fabrizio and Nalin, Marco and Grivas, Evangelos and Stan, Oana and Gelenbe, Erol and Dumortier, Jos and Petersen, Jan and Tzovaras, Dimitrios and Romano, Luigi and Komnios, Ioannis and Koutkias, Vassilis	https://www.ncbi.nlm.nih.gov/pmc/articles/PMC6192123/pdf/12911_2018_Article_664.pdf	BioMed Central Ltd	Increased digitalization of healthcare comes along with the cost of cybercrime proliferation. This results to patients' and healthcare providers' skepticism to adopt Health Information Technologies (HIT). In Europe, this shortcoming hampers efficient cross-border health data exchange, which requires a holistic, secure and interoperable framework. This study aimed to provide the foundations for de…	Digital health;Health information technologies (HIT);Interoperability	10.1186/s12911-018-0664-0
COEUS: "semantic web in a box" for biomedical applications	4390	rayyan-134737112	2012	12	1	Journal of Biomedical Semantics	3	1		Lopes, Pedro and Luís Oliveira, José	https://jbiomedsem.biomedcentral.com/articles/10.1186/2041-1480-3-11	BioMed Central Ltd.	As the "omics" revolution unfolds, the growth in data quantity and diversity is bringing about the need for pioneering bioinformatics software, capable of significantly improving the research workflow. To cope with these computer science demands, biomedical software engineers are adopting emerging semantic web technologies that better suit the life sciences domain. The latter's complex relationsh…	biomedical applications;Biomedical semantics;Semantic web framework	10.1186/2041-1480-3-11
CKD as a model for improving chronic disease care through electronic health records	3578	rayyan-134736300	2015	8	7	Clinical Journal of the American Society of Nephrology	10	8	1488-1499	Drawz, Paul E. and Archdeacon, Patrick and McDonald, Clement J. and Powe, Neil R. and Smith, Kimberly A. and Norton, Jenna and Williams, Desmond E. and Patel, Uptal D. and Narva, Andrew	https://www.ncbi.nlm.nih.gov/pmc/articles/PMC4527017/	American Society of Nephrology	Electronic health records have the potential to improve the care of patients with chronic medical conditions. CKD provides a unique opportunity to show this potential: the disease is common in the United States, there is significant room to improve CKD detection and management, CKD and its related conditions are defined primarily by objective laboratory data, CKD care requires collaboration by a …	Electronic Health Records (EHRs);Interoperability	10.2215/CJN.00940115
Challenges and Strategies for Patient Safety in Primary Care: A Qualitative Study	874	rayyan-134733596	2022	9		American Journal of Medical Quality	37	5	379-387	Yuan, Christina T. and Dy, Sydney M. and Yuanhong Lai, Alden and Oberlander, Tyler and Hannum, Susan M. and Lasser, Elyse C. and Heughan, Jaalah Ai and Dukhanin, Vadim and Kharrazi, Hadi and Kim, Julia M. and Gurses, Ayse P. and Bittle, Mark and Scholle, Sarah H. and Marsteller, Jill A.	https://www.ncbi.nlm.nih.gov/pmc/articles/PMC9700196/pdf/nihms-1851889.pdf	Wolters Kluwer Health	Although most health care occurs in the ambulatory setting, limited research examines how providers and patients think about and enact ambulatory patient safety. This multimethod qualitative study seeks to identify perceived challenges and strategies to improve ambulatory safety from the perspectives of clinicians, staff, and patients. Data included interviews (N = 101), focus groups (N = 65), an…	health care delivery	10.1097/JMQ.0000000000000054
Can OpenEHR, ISO 13606, and HL7 FHIR Work Together? An Agnostic Approach for the Selection and Application of Electronic Health Record Standards to the Next-Generation Health Data Spaces	6597	rayyan-134739319	2023	12	28	Journal of Medical Internet Research	25		e48702	Pedrera-Jiménez, Miguel and García-Barrio, Noelia and Frid, Santiago and Moner, David and Boscá-Tomás, Diego and Lozano-Rubí, Raimundo and Kalra, Dipak and Beale, Thomas and Muñoz-Carrero, Adolfo and Serrano-Balazote, Pablo	https://www.ncbi.nlm.nih.gov/pmc/articles/PMC10784985/	JMIR Publications Inc.	In order to maximize the value of electronic health records (EHRs) for both health care and secondary use, it is necessary for the data to be interoperable and reusable without loss of the original meaning and context, in accordance with the findable, accessible, interoperable, and reusable (FAIR) principles. To achieve this, it is essential for health data platforms to incorporate standards that…	FAIR principles;HL7 FHIR;OpenEHR;electronic health records;health information standards	10.2196/48702
Blockchain-enabled iWellChain framework integration with the national medical referral system: Development and usability study	2096	rayyan-134734818	2019	12	4	Journal of Medical Internet Research	21	12	e13563	Lo, Yu Sheng and Yang, Cheng Yi and Chien, Hsiung Fei and Chang, Shy Shin and Lu, Chung Ying and Chen, Ray Jade	https://www.ncbi.nlm.nih.gov/pmc/articles/PMC6920914/	JMIR Publications Inc.	Medical referral is the transfer of a patient's care from one physician to another upon request. This process involves multiple steps that require provider-to-provider and provider-to-patient communication. In Taiwan, the National Health Insurance Administration (NHIA) has implemented a national medical referral (NMR) system, which encourages physicians to refer their patients to different health…	Electronic medical records;Electronic referral system;Interoperability	10.2196/13563
Blockchain Technology for Healthcare: Facilitating the Transition to Patient-Driven Interoperability	2795	rayyan-134735517	2018	6	30	Computational and Structural Biotechnology Journal	16	224-230	224-230	Gordon, William J. and Catalini, Christian	https://www.ncbi.nlm.nih.gov/pmc/articles/PMC6068317/pdf/main.pdf	Elsevier	Interoperability in healthcare has traditionally been focused around data exchange between business entities, for example, different hospital systems. However, there has been a recent push towards patient-driven interoperability, in which health data exchange is patient-mediated and patient-driven. Patient-centered interoperability, however, brings with it new challenges and requirements around s…	Application programming interface;Interoperability	10.1016/j.csbj.2018.06.003
Barriers and facilitators to Electronic Medical Record (EMR) use in an urban slum	3209	rayyan-134735931	2016	10		International Journal of Medical Informatics	94		246-254	Jawhari, Badeia and Keenan, Louanne and Zakus, David and Ludwick, Dave and Isaac, Abraam and Saleh, Abdullah and Hayward, Robert	https://www.sciencedirect.com/science/article/pii/S1386505616301769	Elsevier Ireland Ltd	Rapid urbanization has led to the growth of urban slums and increased healthcare burdens for vulnerable populations. Electronic Medical Records (EMRs) have the potential to improve continuity of care for slum residents, but their implementation is complicated by technical and non-technical limitations. This study sought practical insights about facilitators and barriers to EMR implementation in u…	Electronic Medical Record;Global health;Health information system	10.1016/j.ijmedinf.2016.07.015
A hackathon as a tool to enhance research and practice on electronic health record systems’ interoperability for chronic disease management and prevention	530	rayyan-134733252	2023	11	14	Frontiers in Digital Health	5		1275711	Rigas, Emmanouil S. and Kostomanolakis, Stavros and Kyriakoulakos, Nikolaos and Kounalakis, Dimitrios and Petrakis, Ioannis and Berler, Alexander and Boumpaki, Asimina and Karanikas, Haralampos and Kelepouris, Athanasios and Bamidis, Panagiotis D. and Katehakis, Dimitrios G.	https://www.frontiersin.org/journals/digital-health/articles/10.3389/fdgth.2023.1275711/full	Frontiers Media SA	The development of a standardized technical framework for exchanging electronic health records is widely recognized as a challenging endeavor that necessitates appropriate technological, semantic, organizational, and legal interventions to support the continuity of health and care. In this context, this study delineates a pan-European hackathon aimed at evaluating the efforts undertaken by member…	electronic health records;interoperability	10.3389/fdgth.2023.1275711
A blockchain framework for patient-centered health records and exchange (healthChain): Evaluation and proof-of-concept study	2185	rayyan-134734907	2019	8	31	Journal of Medical Internet Research	21	8	e13592	Hylock, Ray Hales and Zeng, Xiaoming	https://www.ncbi.nlm.nih.gov/pmc/articles/PMC6743266/	JMIR Publications Inc.	Blockchain has the potential to disrupt the current modes of patient data access, accumulation, contribution, exchange, and control. Using interoperability standards, smart contracts, and cryptographic identities, patients can securely exchange data with providers and regulate access. The resulting comprehensive, longitudinal medical records can significantly improve the cost and quality of patie…	HL7 FHIR;Health information exchange;Patient-centered health	10.2196/13592
Ai‐enabled framework for fog computing driven E‐healthcare applications	6573	rayyan-134739295	2021	12	1	Sensors	21	23	8039	Sodhro, Ali Hassan and Zahid, Noman	https://www.mdpi.com/1424-8220/21/23/8039	MDPI	Artificial Intelligence (AI) is the revolutionary paradigm to empower sixth generation (6G) edge computing based e‐healthcare for everyone. Thus, this research aims to promote an AI‐based cost‐effective and efficient healthcare application. The cyber physical system (CPS) is a key player in the internet world where humans and their personal devices such as cell phones, laptops, wearables, etc., f…	FHIR;Interoperability	10.3390/s21238039
A conceptual IoT-based early-warning architecture for remote monitoring of COVID-19 patients in wards and at home	7803	rayyan-134740525	2022	5		Internet of Things (Netherlands)	18		100399	Paganelli, Antonio Iyda and Velmovitsky, Pedro Elkind and Miranda, Pedro and Branco, Adriano and Alencar, Paulo and Cowan, Donald and Endler, Markus and Morita, Plinio Pelegrini	https://www.sciencedirect.com/science/article/pii/S2542660521000433	Elsevier	Due to the COVID-19 pandemic, health services around the globe are struggling. An effective system for monitoring patients can improve healthcare delivery by avoiding in-person contacts, enabling early-detection of severe cases, and remotely assessing patients’ status. Internet of Things (IoT) technologies have been used for monitoring patients’ health with wireless wearable sensors in different …	Health information system	10.1016/j.iot.2021.100399
A Framework for Automatic Clustering of EHR Messages Using a Spatial Clustering Approach	477	rayyan-134733199	2023	2	30	Healthcare (Switzerland)	11	3	390	Ayaz, Muhammad and Pasha, Muhammad Fermi and Le, Tham Yu and Alahmadi, Tahani Jaser and Abdullah, Nik Nailah Binti and Alhababi, Zaid Ali	https://www.ncbi.nlm.nih.gov/pmc/articles/PMC9914110/pdf/healthcare-11-00390.pdf	MDPI	Although Health Level Seven (HL 7) message standards (v2, v3, Clinical Document Architecture (CDA)) have been commonly adopted, there are still issues associated with them, especially the semantic interoperability issues and lack of support for smart devices (e.g., smartphones, fitness trackers, and smartwatches), etc. In addition, healthcare organizations in many countries are still using propri…	FHIR;EHR;machine learning	10.3390/healthcare11030390
Automating indicator data reporting from health facility EMR to a national aggregate data system in Kenya: An Interoperability field-test using OpenMRS and DHIS2	7390	rayyan-134740112	2016	9	15	Online Journal of Public Health Informatics	8	2	e188	Kariuki, James M and Manders, Eric-Jan and Richards, Janise and Oluoch, Tom and Kimanga, Davies and Wanyee, Steve and Kwach, James O and Santas, Xenophon	https://www.ncbi.nlm.nih.gov/pmc/articles/PMC5266757/pdf/ojphi-08-e188.pdf	University of Illinois Libraries	Developing countries are increasingly strengthening national health information systems (HIS) for evidence-based decision-making. However, the inability to report indicator data automatically from electronic medical record systems (EMR) hinders this process. Data are often printed and manually re-entered into aggregate reporting systems. This affects data completeness, accuracy, reporting timelin…	Open Medical Records System (OpenMRS)	10.5210/ojphi.v8i2.6722
Analyzing patient secure messages using a fast health care interoperability resources (FIHR)-based data model: Development and topic modeling study	1343	rayyan-134734065	2021	7	30	Journal of Medical Internet Research	23	7	e26770	De, Amrita and Huang, Ming and Feng, Tinghao and Yue, Xiaomeng and Yao, Lixia	https://www.ncbi.nlm.nih.gov/pmc/articles/PMC8367168/	JMIR Publications Inc.	Patient portals tethered to electronic health records systems have become attractive web platforms since the enacting of the Medicare Access and Children's Health Insurance Program Reauthorization Act and the introduction of the Meaningful Use program in the United States. Patients can conveniently access their health records and seek consultation from providers through secure web portals. With i…	FHIR;Patient portal	10.2196/26770
An openEHR based approach to improve the semantic interoperability of clinical data registry	2610	rayyan-134735332	2018	3	22	BMC Medical Informatics and Decision Making	18	Suppl 1	15	Min, Lingtong and Tian, Qi and Lu, Xudong and An, Jiye and Duan, Huilong	https://bmcmedinformdecismak.biomedcentral.com/articles/10.1186/s12911-018-0596-8	BioMed Central Ltd	Clinical data registry is designed to collect and manage information about the practices and outcomes of a patient population for improving the quality and safety of care and facilitating novel researches. Semantic interoperability is a challenge when integrating the data from more than one clinical data registry. The openEHR approach can represent the information and knowledge semantics by multi…	Semantic interoperability;openEHR	10.1186/s12911-018-0596-8
An HL7 FHIR and GraphQL approach for interoperability between heterogeneous Electronic Health Record systems	1503	rayyan-134734225	2021	9	15	Health Informatics Journal	27	3	2024-01-15	Mukhiya, Suresh Kumar and Lamo, Yngve	https://journals.sagepub.com/doi/full/10.1177/14604582211043920	SAGE Publications Ltd	Heterogeneities in data representation and care processes create interoperability complexity among Electronic Health Record systems (EHRs). We can resolve such data and process level heterogeneities by following consistent healthcare standards like Clinical Document Architecture (CDA), OpenEHR, and HL7 FHIR. However, these standards also differ at the structural and implementation level, making i…	HL7 FHIR;OpenMRS;health information exchange;interoperability	10.1177/14604582211043920
An observational study of the relationship between meaningful use-based electronic health information exchange, interoperability, and medication reconciliation capabilities	2813	rayyan-134735535	2017	10		Medicine (United States)	96	41	e8274	Elysee, Gerald and Herrin, Jeph and Horwitz, Leora I.	https://www.ncbi.nlm.nih.gov/pmc/articles/PMC5662321/pdf/medi-96-e8274.pdf	Lippincott Williams and Wilkins	Stagnation in hospitals' adoption of data integration functionalities coupled with reduction in the number of operational health information exchanges could become a significant impediment to hospitals' adoption of 3 critical capabilities: electronic health information exchange, interoperability, and medication reconciliation, in which electronic systems are used to assist with resolving medicati…	clinical information systems;interoperability	10.1097/MD.0000000000008274
An evaluation of telemedicine systems in patient-centred care teams	1793	rayyan-134734515	2020	6	20	Studies in Health Technology and Informatics	271		65-66	Smaradottir, Berglind F. and Fensli, Rune W.	https://ebooks.iospress.nl/publication/54489	IOS Press	The research project 3P- Patients and Professionals in Productive Teams has studied different patient-centred teamwork models for patients with chronic conditions and multi-morbidities. This paper presents outcomes from a qualitative study on the information flow and technology use in patient-centred care teams utilizing telemedicine, located in three health regions of Norway and Denmark. The aim…	Patient-centred care	10.3233/SHTI200075
An Electronic Health Record - Public Health (EHR-PH) System Prototype for Interoperability in 21st Century Healthcare Systems	7144	rayyan-134739866	2005			AMIA Annu Symp Proc .	2005		575–579	Orlova, Anna O and Dunnagan, Mark and Finitzo, Terese and Higgins, Michael and Watkins, Todd and Tien, Allen and Beales, Steven	https://www.ncbi.nlm.nih.gov/pmc/articles/PMC1560434/pdf/amia2005_0575.pdf	American Medical Informatics Association	Information exchange, enabled by computable interoperability, is the key to many of the initiatives underway including the development of Regional Health Information Exchanges, Regional Health Information Organizations, and the National Health Information Network. These initiatives must include public health as a full partner in the emerging transformation of our nation's healthcare system throug…	Medical Records Systems;Public Health Informatics;Systems Integration	PMCID: PMC1560434
An Assessment of Information Exchange Practices, Challenges, and Opportunities to Support US Disease Surveillance in 3 States	2586	rayyan-134735308	2018	11		Journal of Public Health Management and Practice	24	6	546-553	Garcia, Macarena C. and Garrett, Nedra Y. and Singletary, Vivian and Brown, Sheereen and Hennessy-Burt, Tamara and Haney, Gillian and Link, Kimberly and Tripp, Jennifer and Mac Kenzie, William R. and Yoon, Paula	https://www.ncbi.nlm.nih.gov/pmc/articles/PMC6193397/pdf/nihms-989562.pdf	Lippincott Williams and Wilkins	State and local public health agencies collect and use surveillance data to identify outbreaks, track cases, investigate causes, and implement measures to protect the public's health through various surveillance systems and data exchange practices. Purpose: The purpose of this assessment was to better understand current practices at state and local public health agencies for collecting, managing,…	interoperability;health information systems	10.1097/PHH.0000000000000625
An architecture for the integration of clinical data from a PEHR in a regional research platform	3190	rayyan-134735912	2017			Studies in Health Technology and Informatics	228		272-276	Schreiweis, Björn and Bronsch, Tobias and Stein, Katharina E. and Nöst, Stefan and Aguduri, Lakshmi S. and Brandner, Antje and Pensold, Peter and Weiss, Nicolas and Yüksekogul, Nilay and Bergh, Björn and Heinze, Oliver	https://ebooks.iospress.nl/publication/44615	IOS Press	Making clinical information available for research is not only relevant for healthcare institutions, but also for regional EHRs, as cross-sectorial information can be made accessible. In the INFOPAT (INFOrmation technology for PATientoriented health care in the Rhine-Neckar metropolitan region) project we are thus implementing both, a regional personal cross-enterprise electronic health record (P…	Electronic health record;Quality assessment	10.3233/978-1-61499-678-1-272
An architecture and management platform for blockchain-based personal health record exchange: Development and usability study	1704	rayyan-134734426	2020	6	9	Journal of Medical Internet Research	22	6	e16748	Lee, Hsiu An and Kung, Hsin Hua and Udayasankaran, Jai Ganesh and Kijsanayotin, Boonchai, Msc, Md, Phd and Marcelo, Alvin B. and Chao, Louis R. and Hsu, Chien Yeh	https://www.jmir.org/2020/6/e16748/	JMIR Publications Inc.	Personal health record (PHR) security, correctness, and protection are essential for health and medical services. Blockchain architecture can provide efficient data retrieval and security requirements. Exchangeable PHRs and the self-management of patient health can offer many benefits to traditional medical services by allowing people to manage their own health records for disease prevention, pre…	Health information interoperability;Precision health care	10.2196/16748
Ontology Integration: Approaches and Challenging Issues	7002	rayyan-134739724	2021	7	1	Information Fusion	71	4	38-63	Osman, Inès and Ben Yahia, Sadok and Diallo, Gayo	https://www.sciencedirect.com/science/article/abs/pii/S1566253521000130	Elsevier	In recent years, the decentralized development of ontologies has led to the generation of multiple ontologies of overlapping knowledge. This heterogeneity problem can be tackled by integrating existing ontologies to build a single coherent one. Ontology integration has been investigated during the last two decades, but it is still a challenging task. In this article, we provide a comprehensive su…	Ontology integration;Ontology matching;Ontology merging	10.1016/j.inffus.2021.01.007
ALTAI Tool for Assessing AI-Based Technologies: Lessons Learned and Recommendations from SHAPES Pilots	6703	rayyan-134739425	2023	5	17	Healthcare (Switzerland)	11	10	1454	Rajamäki, Jyri and Gioulekas, Fotios and Rocha, Pedro Alfonso Lebre and Garcia, Xavier del Toro and Ofem, Paulinus and Tyni, Jaakko	https://www.ncbi.nlm.nih.gov/pmc/articles/PMC10217990/pdf/healthcare-11-01454.pdf	MDPI	Across European countries, the SHAPES Project is piloting AI-based technologies that could improve healthcare delivery for older people over 60 years old. This article aims to present a study developed inside the SHAPES Project to find a theoretical framework focused on AI-assisted technology in healthcare for older people living in the home, to assess the SHAPES AI-based technologies using the A…	healthcare;health information interoperability	10.3390/healthcare11101454
An analysis of patient safety incident reports associated with electronic health record interoperability	3185	rayyan-134735907	2017	2	1	Applied Clinical Informatics	8	2	593-602	Adams, Katharine T. and Howe, Jessica L. and Fong, Allan and Puthumana, Joseph S. and Kellogg, Kathryn M. and Gaunt, Michael and Ratwani, Raj M.	https://www.ncbi.nlm.nih.gov/pmc/articles/PMC6241757/pdf/10-4338-ACI-2017-01-RA-0014.pdf	Schattauer GmbH	With the widespread use of electronic health records (EHRs) for many clinical tasks, interoperability with other health information technology (health IT) is critical for the effective delivery of care. While it is generally recognized that poor interoperability negatively impacts patient care, little is known about the specific patient safety implications. Understanding the patient safety implic…	Electronic health records;Interoperability;Patient safety	10.4338/ACI-2017-01-RA-0014
An Agile Approach to Accelerate Development and Adoption of Electronic Product Information Standards	807	rayyan-134733529	2022	5	25	Studies in Health Technology and Informatics	294		639-643	Chronaki, Catherine and Anderson, Craig and Villadsen, Jens Kristian and Hurlen, Petter and Cangioli, Giorgio and Ferrari, Giovanna Maria and Moen, Anne	https://ebooks.iospress.nl/doi/10.3233/SHTI220547	IOS Press	The Medical Product Information found in most medication boxes offer a wealth of information, including terms of active ingredients, excipients, indications, dosage, route of administration, risks, and safety information. Digital health services that help patients, their care givers, and health professionals to manage medication, can be improved with tailored information based on user profile, th…	HL7 FHIR;International Patient Summary;electronic product information;interoperability	10.3233/SHTI220547
Allergy Safety Events in Health Care: Development and Application of a Classification Schema Based on Retrospective Review	6937	rayyan-134739659	2022	7		Journal of Allergy and Clinical Immunology: In Practice	10	7	1844-1855.e3	Phadke, Neelam A. and Wickner, Paige and Wang, Liqin and Zhou, Li and Mort, Elizabeth and Bates, David W. and Seguin, Claire and Fu, Xiaoqing and Blumenthal, Kimberly G.	https://bdj.pensoft.net/article/112420/	American Academy of Allergy, Asthma and Immunology	Allergy safety requires understanding the operational processes that expose patients to their known allergens, including how and when such processes fail. Objective: To improve health care safety for patients with allergies, we developed and assessed an allergy safety event classification schema to describe failures resulting in allergy-related safety events. Methods: Using keyword searches follo…	FAIR;information standards;metadata	10.1016/j.jaip.2022.03.026
Aligning Standards Communities for Omics Biodiversity Data: Sustainable Darwin Core-MIxS Interoperability	7781	rayyan-134740503	2023	10	3	Biodiversity Data Journal	11		e112420	Meyer, Raïssa and Appeltans, Ward and Duncan, William D. and Dimitrova, Mariya and Gan, Yi Ming and Jeppesen, Thomas Stjernegaard and Mungall, Christopher and Paul, Deborah L. and Provoost, Pieter and Robertson, Tim and Schriml, Lynn and Suominen, Saara and Walls, Ramona and Sweetlove, Maxime and Ung, Visotheary and de Putte, Anton Van and Wallis, Elycia and Wieczorek, John and Buttigieg, Pier Lu…	https://bdj.pensoft.net/article/112420/	Pensoft Publishers	The standardization of data, encompassing both primary and contextual information (metadata), plays a pivotal role in facilitating data (re-)use, integration, and knowledge generation. However, the biodiversity and omics communities, converging on omics biodiversity data, have historically developed and adopted their own distinct standards, hindering effective (meta)data integration and collabora…	Interoperability;Patient safety	10.3897/BDJ.11.E112420
A research roadmap: Connected health as an enabler of cancer patient support	2014	rayyan-134734736	2019	10	29	Journal of Medical Internet Research	21	10	e14360	Signorelli, Gabriel Ruiz and Lehocki, Fedor and Fernández, Matilde Mora and O'Neill, Gillian and O'Connor, Dominic and Brennan, Louise and Monteiro-Guerra, Francisco and Rivero-Rodriguez, Alejandro and Hors-Fraile, Santiago and Munoz-Penas, Juan and Dalmau, Mercè Bonjorn and Mota, Jorge and Oliveira, Ricardo B. and Mrinakova, Bela and Putekova, Silvia and Muro, Naiara and Zambrana, Francisco and …	https://www.ncbi.nlm.nih.gov/pmc/articles/PMC6914240/	JMIR Publications Inc.	The evidence that quality of life is a positive variable for the survival of cancer patients has prompted the interest of the health and pharmaceutical industry in considering that variable as a final clinical outcome. Sustained improvements in cancer care in recent years have resulted in increased numbers of people living with and beyond cancer, with increased attention being placed on improving…	Connected Health;Internet of Things;MHealth;Quality of life;Wearable	10.2196/14360
Acute care patient portals: A qualitative study of stakeholder perspectives on current practices	2998	rayyan-134735720	2017	4		Journal of the American Medical Informatics Association	24	e1	e9-e17	Collins, Sarah A. and Rozenblum, Ronen and Leung, Wai Yin and Morrison, Constance R.C. and Stade, Diana L. and McNally, Kelly and Bourie, Patricia Q. and Massaro, Anthony and Bokser, Seth and Dwyer, Cindy and Greysen, Ryan S. and Agarwal, Priyanka and Thornton, Kevin and Dalal, Anuj K.	https://academic.oup.com/jamia/article/24/e1/e9/2631472	Oxford University Press	To describe current practices and stakeholder perspectives of patient portals in the acute care setting. We aimed to: (1) identify key features, (2) recognize challenges, (3) understand current practices for design, configuration, and use, and (4) propose new directions for investigation and innovation. Materials and Methods: Mixed methods including surveys, interviews, focus groups, and site vis…	patient engagement;patient portal;patient-centered care	10.1093/jamia/ocw081
A Qualitative Analysis of the Impact of Electronic Health Records (EHR) on Healthcare Quality and Safety: Clinicians’ Lived Experiences	1186	rayyan-134733908	2022	3	3	Health Services Insights	15		1–7	Upadhyay, Soumya and Hu, Han Fen	https://www.ncbi.nlm.nih.gov/pmc/articles/PMC8902175/pdf/10.1177_11786329211070722.pdf	SAGE Publications Ltd	There have been mixed findings of clinicians’ perceptions of Electronic Health Record (EHR). This study aims to explore the lived experiences of clinicians, to assess the role of EHR in improving the quality and safety of healthcare. Basic Procedures: A qualitative study design was used. We collected the opinions from different groups of clinicians (physicians, hospitalists, nurse practitioners, …	EHR challenges;Electronic Health Record;healthcare quality;patient safety	10.1177/11786329211070722
A FHIR has been lit on gICS: facilitating the standardised exchange of informed consent in a large network of university medicine	6683	rayyan-134739405	2022	12	19	BMC Medical Informatics and Decision Making	22	1	335	Bialke, Martin and Geidel, Lars and Hampf, Christopher and Blumentritt, Arne and Penndorf, Peter and Schuldt, Ronny and Moser, Frank Michael and Lang, Stefan and Werner, Patrick and Stäubert, Sebastian and Hund, Hauke and Albashiti, Fady and Gührer, Jürgen and Prokosch, Hans Ulrich and Bahls, Thomas and Hoffmann, Wolfgang	https://bmcmedinformdecismak.biomedcentral.com/articles/10.1186/s12911-022-02081-4	BioMed Central Ltd	The Federal Ministry of Education and Research of Germany (BMBF) funds a network of university medicines (NUM) to support COVID-19 and pandemic research at national level. The “COVID-19 Data Exchange Platform” (CODEX) as part of NUM establishes a harmonised infrastructure that supports research use of COVID-19 datasets. The broad consent (BC) of the Medical Informatics Initiative (MII) is agreed …	Consent management;FHIR;Informed Consent;Medical data management	10.1186/s12911-022-02081-4
A Nationwide Chronic Disease Management Solution via Clinical Decision Support Services Software Development and Real-Life Implementation Report	6698	rayyan-134739420	2024	1	19	JMIR Medical Informatics	12		e49986	Ulgu, Mustafa Mahir and Gokce Banu Laleci Erturkmen and Mustafa Yuksel	https://www.ncbi.nlm.nih.gov/pmc/articles/PMC10837759/	JMIR Med Inform	It has been demonstrated that the platform can scale horizontally and efficiently provides services to thousands of family medicine practitioners without performance problems. The system seamlessly interoperates with existing health IT solutions and runs as a part of the clinical workflow of physicians at the point of care. By automatically accessing and processing patient data from various sourc…	Interoperability;Evidence-Based Decision Support;Integrated Care	10.2196/49986
A needs assessment of health information technology for improving care coordination in three leading patient-centered medical homes	3591	rayyan-134736313	2015	7		Journal of the American Medical Informatics Association	22	4	815-820	Richardson, Joshua E. and Vest, Joshua R. and Green, Cori M. and Kern, Lisa M. and Kaushal, Rainu	https://academic.oup.com/jamia/article/22/4/815/1746078?login=false	Oxford University Press	We investigated ways that patient-centered medical homes (PCMHs) are currently using health information technology (IT) for care coordination and what types of health IT are needed to improve care coordination. Materials and Methods A multi-disciplinary team of researchers conducted semi-structured telephone interviews with 28 participants from 3 PCMHs in the United States. Participants included …	Care coordination;Electronic health records;Health information technology policy	10.1093/jamia/ocu039
A Patient-Centered Approach to Collecting and Displaying Patient Identifiers	6430	rayyan-134739152	2024	1	25	Studies in Health Technology and Informatics	310		369-373	Van Hal, Christina and Mills, Jennifer L. and Gatmaitan, Mary and Gong, Yang	https://ebooks.iospress.nl/doi/10.3233/SHTI230989	IOS Press	Patient identifiers such as name, date of birth, or gender are the first line of defense to ensure the accuracy of the health data displayed in health information exchange. Health data display is the impetus for clinical decisions and patient outcomes and directly correlates with promoting interoperability and health information exchange. Therefore, constant monitoring of quality metrics is imper…	Patient safety;electronic data visualization;patient identifiers;personal health records	10.3233/SHTI230989

## Sheet: Articles Database from Multiple
No.	Key	Title	Year	Journal	Volume	Issue	Pages	Authors	URL	DOI
1	rayyan-134732723	Challenges of Using Telemedicine in Hospital Specialty Consultations during the COVID-19 Pandemic in Portugal According to a Panel of Experts	2024	Acta Medica Portuguesa	37	3	198-206	Cunha, A.S. and Pedro, A.R. and Cordeiro, J.V.	https://www.scopus.com/inward/record.uri?eid=2-s2.0-85186556147&doi=10.20344%2famp.19931&partnerID=40&md5=314910c37c17f5d69351780625b7274f	10.20344/amp.19931
2	rayyan-134732724	Health Informatics Workforce in the Digital Health Ecosystem	2024	Studies in Health Technology and Informatics	310		1226-1230	Meehan, R.	https://www.scopus.com/inward/record.uri?eid=2-s2.0-85183576839&doi=10.3233%2fSHTI231160&partnerID=40&md5=290c3075997ba495f36897be673d4b0a	10.3233/SHTI231160
3	rayyan-134732725	COSMIC: a curated database of somatic variants and clinical data for cancer	2024	Nucleic Acids Research	52		D1210-D1217	Sondka, Z. and Dhir, N.B. and Carvalho-Silva, D. and Jupe, S. and McLaren, K. and Starkey, M. and Ward, S. and Wilding, J. and Ahmed, M. and Argasinska, J. and Beare, D. and Chawla, M.S. and Duke, S. and Fasanella, I. and Neogi, A.G. and Haller, S. and Hetenyi, B. and Hodges, L. and Holmes, A. and Lyne, R. and Maurel, T. and Nair, S. and Pedro, H. and Sangrador-Vegas, A. and Schuilenburg, H. and …	https://www.scopus.com/inward/record.uri?eid=2-s2.0-85181851492&doi=10.1093%2fnar%2fgkad986&partnerID=40&md5=90e8c14492ccad478d0024f4a69ec76b	10.1093/nar/gkad986
4	rayyan-134732726	Consent Management System on Patient-Generated Health Data	2024	Studies in Health Technology and Informatics	310		204-208	Randine, P. and Salant, E. and Muzny, M. and Pape-Haugaard, L.	https://www.scopus.com/inward/record.uri?eid=2-s2.0-85183579430&doi=10.3233%2fSHTI230956&partnerID=40&md5=fd7a67c36619b17d288dc16667440668	10.3233/SHTI230956
5	rayyan-134732727	A review of IoT applications in healthcare	2024	Neurocomputing	565			Li, C. and Wang, J. and Wangâ€Ž, S. and Zhang, Y.	https://www.scopus.com/inward/record.uri?eid=2-s2.0-85176314566&doi=10.1016%2fj.neucom.2023.127017&partnerID=40&md5=1c0d0df44423b7e277e96d95f922ec77	10.1016/j.neucom.2023.127017
6	rayyan-134732728	MoCab: A Model Management System Based on FHIR for Clinical Decision Support	2024	Studies in Health Technology and Informatics	310		1384-1385	Kuo, Z.-M. and Tseng, Y.-J.	https://www.scopus.com/inward/record.uri?eid=2-s2.0-85183580659&doi=10.3233%2fSHTI231206&partnerID=40&md5=d00f77daf2fe253c7487fcd4d6d71bbf	10.3233/SHTI231206
7	rayyan-134732729	Regulatory Standards and Guidance for the Use of Health Apps for Self-Management in Sub-Saharan Africa: Scoping Review	2024	Journal of medical Internet research	26		e49163	Bene, B.A. and Ibeneme, S. and Fadahunsi, K.P. and Harri, B.I. and Ukor, N. and Mastellos, N. and Majeed, A. and Car, J.	https://www.scopus.com/inward/record.uri?eid=2-s2.0-85190562842&doi=10.2196%2f49163&partnerID=40&md5=b8a7465ea9a38deb9d3f7543f616d92a	10.2196/49163
8	rayyan-134732730	Ontologies in digital twins: A systematic literature review	2024	Future Generation Computer Systems	153		442-456	Karabulut, E. and Pileggi, S.F. and Groth, P. and Degeler, V.	https://www.scopus.com/inward/record.uri?eid=2-s2.0-85181034395&doi=10.1016%2fj.future.2023.12.013&partnerID=40&md5=9500e7b695b8f550c290575829ab1caf	10.1016/j.future.2023.12.013
9	rayyan-134732731	Privacy preservation of the internet of medical things using blockchain	2024	Health Services and Outcomes Research Methodology	24	1	112-139	Raj, A. and Prakash, S.	https://www.scopus.com/inward/record.uri?eid=2-s2.0-85151235893&doi=10.1007%2fs10742-023-00306-1&partnerID=40&md5=b7aae1a8cc551f9f3db500519dcbeac6	10.1007/s10742-023-00306-1
10	rayyan-134732732	Anomaly detection in IoT-based healthcare: machine learning for enhanced security	2024	Scientific Reports	14	1		Khan, M.M. and Alkhathami, M.	https://www.scopus.com/inward/record.uri?eid=2-s2.0-85187465297&doi=10.1038%2fs41598-024-56126-x&partnerID=40&md5=fad02b0520ea13fb11bbb4c49141d373	10.1038/s41598-024-56126-x
11	rayyan-134732733	Reconstruction and storage of a low-cost three-dimensional model for a cadastre of historical and artistic heritage	2024	International Journal of Building Pathology and Adaptation	42	2	237-256	Silva da PurificaÃ§Ã£o, N.R. and Henrique, V.B. and Amorim, A. and Carneiro, A. and Souza, G.H.B.	https://www.scopus.com/inward/record.uri?eid=2-s2.0-85129858905&doi=10.1108%2fIJBPA-11-2021-0145&partnerID=40&md5=732a2266613a3f8cdafe7c40b1f80c4e	10.1108/IJBPA-11-2021-0145
12	rayyan-134732734	Re: Electronic medical records â€“ a disappointing mirage for clinicians and research	2024	BJU International	133		76	Leow, J.J. and Lim, E.J. and Chen, K.	https://www.scopus.com/inward/record.uri?eid=2-s2.0-85174252124&doi=10.1111%2fbju.16193&partnerID=40&md5=7bb0bd2f7bd36da15f774ba01bfe05e2	10.1111/bju.16193
13	rayyan-134732735	An Integrated Approach for Secure and Efficient Sharing of EHR in Federated Blockchains	2024	Lecture Notes in Networks and Systems	839		183-194	Hashim, F. and Shuaib, K. and Serhani, M.A.	https://www.scopus.com/inward/record.uri?eid=2-s2.0-85189531092&doi=10.1007%2f978-981-99-8324-7_17&partnerID=40&md5=0ce5edfc542aee71cccb327ef19a6298	10.1007/978-981-99-8324-7_17
14	rayyan-134732736	Direct Secure Messaging in Practice: Addressing Workflow Challenges	2024	Studies in Health Technology and Informatics	310		189-193	McCormack, J. and Lehmann, C.U. and Lusk, K.G. and Ayers Wickenhauser, K. and Arvisais-Anhalt, S. and Feterik, K.	https://www.scopus.com/inward/record.uri?eid=2-s2.0-85183582025&doi=10.3233%2fSHTI230953&partnerID=40&md5=a95726758998cf05ad4a395230a8abd3	10.3233/SHTI230953
15	rayyan-134732737	Interoperability in the Wild: Comparison of Real-World Electronic C-CDA Documents from Two Sources	2024	Studies in Health Technology and Informatics	310		43-47	Dixon, B.E. and Apathy, N.C.	https://www.scopus.com/inward/record.uri?eid=2-s2.0-85183579300&doi=10.3233%2fSHTI230924&partnerID=40&md5=15cf273e9780a65074d85b2d426d1a4c	10.3233/SHTI230924
16	rayyan-134732738	Distributing Reasoning on WoT Edge Architectures	2024	Proceedings - IEEE Consumer Communications and Networking Conference, CCNC				Nachabe, L. and Bento, A. and Singh, K. and Medini, L. and Laforest, F.	https://www.scopus.com/inward/record.uri?eid=2-s2.0-85189205187&doi=10.1109%2fCCNC51664.2024.10454731&partnerID=40&md5=364b7aee8416909458e6d376d49296dc	10.1109/CCNC51664.2024.10454731
17	rayyan-134732739	Interoperability Is a Process - The Data Sharing Framework	2024	Studies in Health Technology and Informatics	310		28-32	Hund, H. and Wettstein, R. and Kurscheidt, M. and Schweizer, S.T. and Zilske, C. and Fegeler, C.	https://www.scopus.com/inward/record.uri?eid=2-s2.0-85183583914&doi=10.3233%2fSHTI230921&partnerID=40&md5=2a396230b93fc456dfa73237e2e59632	10.3233/SHTI230921
18	rayyan-134732740	Implementation of an HIV Case Based Surveillance Using Standards-Based Health Information Exchange in Rwanda	2024	Studies in Health Technology and Informatics	310		875-880	Oluoch, T. and Byiringiro, B. and Tuyishime, E. and Kitema, F. and Ntwali, L. and Malamba, S. and Wilmore, S. and Remera, E.	https://www.scopus.com/inward/record.uri?eid=2-s2.0-85183576793&doi=10.3233%2fSHTI231090&partnerID=40&md5=a6077e481a96bdb67e1184d95b2ed18f	10.3233/SHTI231090
19	rayyan-134732741	Database Resources of the National Genomics Data Center, China National Center for Bioinformation in 2024	2024	Nucleic Acids Research	52	1	D18-D32	Bao, Y. and Zhang, Z. and Zhao, W. and Xiao, J. and He, S. and Zhang, G. and Li, Y. and Zhao, G. and Chen, R. and Bu, C. and Zheng, X. and Zhao, X. and Xu, T. and Bai, X. and Jia, Y. and Chen, M. and Hao, L. and Tang, B. and Jin, E. and Zhao, D. and Wu, G. and Zhu, J. and Wang, Z. and Wei, Z. and Zhang, S. and Wang, A. and Chen, X. and Sun, Y. and Zhang, Z. and Meng, Y. and Cao, Y. and Tian, D. a…	https://www.scopus.com/inward/record.uri?eid=2-s2.0-85181768464&doi=10.1093%2fnar%2fgkad1078&partnerID=40&md5=e073585366b84be06c3dab0d4df0e22c	10.1093/nar/gkad1078
20	rayyan-134732742	FAIR Header Reference genome: a TRUSTworthy standard	2024	Briefings in Bioinformatics	25	3		Wright, A. and Wilkinson, M.D. and Mungall, C. and Cain, S. and Richards, S. and Sternberg, P. and Provin, E. and Jacobs, J.L. and Geib, S. and Raciti, D. and Yook, K. and Stein, L. and Molik, D.C.	https://www.scopus.com/inward/record.uri?eid=2-s2.0-85189293006&doi=10.1093%2fbib%2fbbae122&partnerID=40&md5=62bed0b8153d410a004a32c5c25f6229	10.1093/bib/bbae122
21	rayyan-134732743	Multinational electronic health records interoperability strategies	2024	Multinational Electronic Health Records Interoperability Strategies			1-241	Carter, S.K. and Anastasia, C. and Carter, B.M.	https://www.scopus.com/inward/record.uri?eid=2-s2.0-85188983673&doi=10.4018%2f978-1-7998-8989-2&partnerID=40&md5=a921b80962a08a70fd35780b8ad58594	10.4018/978-1-7998-8989-2
22	rayyan-134732744	Interoperability of Botswanaâ€™s healthcare systems using semantic prescription ontologies	2024	Indonesian Journal of Electrical Engineering and Computer Science	33	3	1782-1792	Okon, E.C. and Sigwele, T. and Malatsi, G. and Mokgetse, T. and Hlomani, H.	https://www.scopus.com/inward/record.uri?eid=2-s2.0-85185584504&doi=10.11591%2fijeecs.v33.i3.pp1782-1792&partnerID=40&md5=63ee23d54d7be44a13f01e2311eec538	10.11591/ijeecs.v33.i3.pp1782-1792
23	rayyan-134732745	11th International Conference on Interoperability for Enterprise Systems and Applications, I-ESA 2022	2024	Proceedings of the I-ESA Conferences	11				https://www.scopus.com/inward/record.uri?eid=2-s2.0-85189545429&partnerID=40&md5=fdb009d227917e7b7038537271888ccc
24	rayyan-134732746	Blockchain based Enhanced Healthcare Framework for Secure Interoperability	2024	2024 3rd International Conference on Power, Control and Computing Technologies, ICPC2T 2024			691-696	Kumar, S. and Kumar, J.S.	https://www.scopus.com/inward/record.uri?eid=2-s2.0-85190368142&doi=10.1109%2fICPC2T60072.2024.10474988&partnerID=40&md5=04b9bc7104649c8ee2403548db869a47	10.1109/ICPC2T60072.2024.10474988
25	rayyan-134732747	QAVAN: Query-answering approach for actionable numerical relationships over Knowledge Graphs	2024	Knowledge-Based Systems	284			Vargas-Rojas, F. and Cabrera-Bosquet, L. and Symeonidou, D.	https://www.scopus.com/inward/record.uri?eid=2-s2.0-85179896635&doi=10.1016%2fj.knosys.2023.111252&partnerID=40&md5=cf95c46bf6ac640cb11bb753c769c160	10.1016/j.knosys.2023.111252
26	rayyan-134732748	Advanced Data Processing of Pancreatic Cancer Data Integrating Ontologies and Machine Learning Techniques to Create Holistic Health Records	2024	Sensors	24	6		Manias, G. and Azqueta-AlzÃºaz, A. and Dalianis, A. and Griffiths, J. and Kalogerini, M. and Kostopoulou, K. and Kouremenou, E. and Kranas, P. and Kyriazakos, S. and Lekka, D. and Melillo, F. and PatiÃ±o-Martinez, M. and Garcia-Perales, O. and Pnevmatikakis, A. and Torrens, S.G. and Wajid, U. and Kyriazis, D.	https://www.scopus.com/inward/record.uri?eid=2-s2.0-85188988295&doi=10.3390%2fs24061739&partnerID=40&md5=43d675130a8ba520888ad13fb5bc7f62	10.3390/s24061739
27	rayyan-134732749	Reviewing Challenges in Specifying Interoperability Requirement in Procurement of Health Information Systems	2024	Studies in Health Technology and Informatics	310		2024-08-12	Seth, M. and Jalo, H. and Lee, E. and Bakidou, A. and Medin, O. and BjÃ¶rner, U. and SjÃ¶qvist, B.A. and Candefjord, S.	https://www.scopus.com/inward/record.uri?eid=2-s2.0-85183583224&doi=10.3233%2fSHTI230917&partnerID=40&md5=452f9c2ae2a33c087e870575b481c8ea	10.3233/SHTI230917
28	rayyan-134732750	Blockchain-based intelligent, interactive healthcare systems	2024	Future of AI in Medical Imaging			92-115	Hemamalini, V. and Tyagi, A.K. and Rajivkannan, A.	https://www.scopus.com/inward/record.uri?eid=2-s2.0-85189774677&doi=10.4018%2f979-8-3693-2359-5.ch007&partnerID=40&md5=9ac487586ae11c4d8f28df46306bb616	10.4018/979-8-3693-2359-5.ch007
29	rayyan-134732751	Privacy in electronic health records: a systematic mapping study	2024	Journal of Public Health (Germany)	32	3	435-454	Tertulino, R. and Antunes, N. and Morais, H.	https://www.scopus.com/inward/record.uri?eid=2-s2.0-85146665317&doi=10.1007%2fs10389-022-01795-z&partnerID=40&md5=6599f1ef6eb7a37964f63159003420ae	10.1007/s10389-022-01795-z
30	rayyan-134732752	Conceptual design of a generic data harmonization process for OMOP common data model	2024	BMC Medical Informatics and Decision Making	24	1		Henke, E. and Zoch, M. and Peng, Y. and Reinecke, I. and Sedlmayr, M. and Bathelt, F.	https://www.scopus.com/inward/record.uri?eid=2-s2.0-85185955930&doi=10.1186%2fs12911-024-02458-7&partnerID=40&md5=581083221458610764917d5c5c350d5d	10.1186/s12911-024-02458-7
31	rayyan-134732753	Classification of architectural and MEP BIM objects for building performance evaluation	2024	Advanced Engineering Informatics	61			Utkucu, D. and Ying, H. and Wang, Z. and Sacks, R.	https://www.scopus.com/inward/record.uri?eid=2-s2.0-85188994608&doi=10.1016%2fj.aei.2024.102503&partnerID=40&md5=bcaf636410ca64e3130e6c2843abaf82	10.1016/j.aei.2024.102503
32	rayyan-134732754	Ontology-based BIM-AMS integration in European Highways	2024	Intelligent Systems with Applications	22			LorvÃ£o Antunes, A. and Barateiro, J. and Marecos, V. and PetroviÄ‡, J. and Cardoso, E.	https://www.scopus.com/inward/record.uri?eid=2-s2.0-85189931011&doi=10.1016%2fj.iswa.2024.200366&partnerID=40&md5=0a96ae67fdb844cdcadf7c5a7891812f	10.1016/j.iswa.2024.200366
33	rayyan-134732755	MEDINFO 2023 - The Future is Accessible: Proceedings of the 19th World Congress on Medical and Health Informatics	2024	Studies in Health Technology and Informatics	310				https://www.scopus.com/inward/record.uri?eid=2-s2.0-85189607823&partnerID=40&md5=e67d7651816b6452669383587192e5ca
34	rayyan-134732756	Technology in Medicine: Optimizing Electronic Health Records	2024	FP essentials	537		2024-07-13	Baughman, D.J.	https://www.scopus.com/inward/record.uri?eid=2-s2.0-85185239868&partnerID=40&md5=cbacd9bbd14b223a155669df915fa16c
35	rayyan-134732757	Data management of process plants as complex systems: systematic literature review and identification of challenges and opportunities	2024	Reviews in Chemical Engineering	40	3	329-349	Layer, M. and Leidich, J. and Schwoch, S. and Saske, B. and Neubert, S. and Robl, P. and Paetzold-Byhain, K.	https://www.scopus.com/inward/record.uri?eid=2-s2.0-85165333945&doi=10.1515%2frevce-2022-0077&partnerID=40&md5=2ee749624c5f75fe6979468e1614912d	10.1515/revce-2022-0077
36	rayyan-134732758	Cyberâ€“physical system architecture of autonomous robot ecosystem for industrial asset monitoring	2024	Computer Communications	218		72-84	Kivrak, H. and Karakusak, M.Z. and Watson, S. and Lennox, B.	https://www.scopus.com/inward/record.uri?eid=2-s2.0-85185408678&doi=10.1016%2fj.comcom.2024.02.013&partnerID=40&md5=21826e5c9290c434e59d77a7fb6f1e54	10.1016/j.comcom.2024.02.013
37	rayyan-134732759	Unravelling collaborative governance dynamics within healthcare networks: a scoping review	2024	Health Policy and Planning	39	4	412-428	Belrhiti, Z. and Bigdeli, M. and Lakhal, A. and Kaoutar, D. and Zbiri, S. and Belabbes, S.	https://www.scopus.com/inward/record.uri?eid=2-s2.0-85190427694&doi=10.1093%2fheapol%2fczae005&partnerID=40&md5=f57497fce76160f6c46428118867dba8	10.1093/heapol/czae005
38	rayyan-134732760	Toward standardization, harmonization, and integration of social determinants of health data: A Texas Clinical and Translational Science Award institutions collaboration	2024	Journal of Clinical and Translational Science	8	1		Craven, C.K. and Highfield, L. and Basit, M. and Bernstam, E.V. and Choi, B.Y. and Ferrer, R.L. and Gelfond, J.A. and Pruitt, S.L. and Kannan, V. and Shireman, P.K. and Spratt, H. and Morales, K.J.T. and Wang, C.-P. and Wang, Z. and Zozus, M.N. and Sankary, E.C. and Schmidt, S.	https://www.scopus.com/inward/record.uri?eid=2-s2.0-85183409306&doi=10.1017%2fcts.2024.2&partnerID=40&md5=46c6100504e7fac17d927b553e00f2e3	10.1017/cts.2024.2
39	rayyan-134732761	Data-Exchange Between Electronic Medical Record and Viral-Load Laboratory Database Towards Improving HIV Care in Ethiopia	2024	Studies in Health Technology and Informatics	310		1366-1367	Petros, A. and Desalegn, D.M. and Dessie, G.F. and Mumme, B.A. and Abebe, K. and Haile, D.M. and Bogale, H.B. and Mohammed, M.S. and Tesfaye, Y. and Tedla, Y. and Gutta, G.A. and Bekedami, D.L. and Melaku, Z. and Habte, D. and Lulseged, S.	https://www.scopus.com/inward/record.uri?eid=2-s2.0-85183582132&doi=10.3233%2fSHTI231197&partnerID=40&md5=aeec8f051897087c284bb6dbfe6b7a9d	10.3233/SHTI231197
40	rayyan-134732762	HBIM and BEM association: Systematic literature review	2024	Journal of Cultural Heritage	66		551-561	Costa, A.P. and Cuperschmid, A.R.M. and Neves, L.O.	https://www.scopus.com/inward/record.uri?eid=2-s2.0-85184035139&doi=10.1016%2fj.culher.2024.01.008&partnerID=40&md5=5853722560b49cb3263b572572efd777	10.1016/j.culher.2024.01.008
41	rayyan-134732763	Community of Interoperability Labs: Pragmatic Approach to Achieving Interoperability	2024	Studies in Health Technology and Informatics	310		38-42	Aljibe, M. and Bettin, J. and Kijsanayotin, B. and Lee, H.A. and Ng, C. and Sorsavanh, T. and Weerabaddana, C. and Marcelo, A.	https://www.scopus.com/inward/record.uri?eid=2-s2.0-85183581835&doi=10.3233%2fSHTI230923&partnerID=40&md5=c5a3ab70ca8a003b46d781d249f0324e	10.3233/SHTI230923
42	rayyan-134732764	Designing A Secure Large Scale E -Voting System Leveraging Sharding Blockchain with Interoperability Protocol and Consensus Mechanism	2024	Proceedings of the 2nd International Conference on Intelligent and Innovative Technologies in Computing, Electrical and Electronics, ICIITCEE 2024				Maurya, A. and Dwivedi, R.K.	https://www.scopus.com/inward/record.uri?eid=2-s2.0-85189793566&doi=10.1109%2fIITCEE59897.2024.10467713&partnerID=40&md5=7e1d9af9d59ce9cb29b2e10b6ec2c13b	10.1109/IITCEE59897.2024.10467713
43	rayyan-134732765	Anonymization and Pseudonymization of FHIR Resources for Secondary Use of Healthcare Data	2024	IEEE Access	12		44929-44939	Raso, E. and Loreti, P. and Ravaziol, M. and Bracciale, L.	https://www.scopus.com/inward/record.uri?eid=2-s2.0-85189151440&doi=10.1109%2fACCESS.2024.3381034&partnerID=40&md5=27e11a03c604c3689d8a341be41a1fa0	10.1109/ACCESS.2024.3381034
44	rayyan-134732766	Clinical decision support systems for multidisciplinary team decision-making in patients with solid cancer: Composition of an implementation model based on a scoping review	2024	Critical Reviews in Oncology/Hematology	195			Hendriks, M.P. and Jager, A. and Ebben, K.C.W.J. and van Til, J.A. and Siesling, S.	https://www.scopus.com/inward/record.uri?eid=2-s2.0-85184807447&doi=10.1016%2fj.critrevonc.2024.104267&partnerID=40&md5=5c42f473e558b8c02fd42abe19a75b26	10.1016/j.critrevonc.2024.104267
45	rayyan-134732767	Multi-modal secure healthcare data dissemination framework using blockchain in IoMT	2024	Personal and Ubiquitous Computing	28	1	2024-03-15	Arul, R. and Al-Otaibi, Y.D. and Alnumay, W.S. and Tariq, U. and Shoaib, U. and Piran, M.D.J.	https://www.scopus.com/inward/record.uri?eid=2-s2.0-85100802509&doi=10.1007%2fs00779-021-01527-2&partnerID=40&md5=268856a4a34f27a5776879f6245a2a46	10.1007/s00779-021-01527-2
46	rayyan-134732768	A dynamic fuzzy rule-based inference system using fuzzy inference with semantic reasoning	2024	Scientific Reports	14	1		Shoaip, N. and El-Sappagh, S. and Abuhmed, T. and Elmogy, M.	https://www.scopus.com/inward/record.uri?eid=2-s2.0-85185669579&doi=10.1038%2fs41598-024-54065-1&partnerID=40&md5=d99afa284db540eee2ec432d864127cd	10.1038/s41598-024-54065-1
47	rayyan-134732769	Healthcare 5.0: A secure and distributed network for system informatics in medical surgery	2024	International Journal of Medical Informatics	186			Wu, C. and Tang, Y.M. and Kuo, W.T. and Yip, H.T. and Chau, K.Y.	https://www.scopus.com/inward/record.uri?eid=2-s2.0-85188570397&doi=10.1016%2fj.ijmedinf.2024.105415&partnerID=40&md5=ad5e45b48635cd58ce3da288033f712d	10.1016/j.ijmedinf.2024.105415
48	rayyan-134732770	A Patient-Centered Approach to Collecting and Displaying Patient Identifiers	2024	Studies in Health Technology and Informatics	310		369-373	Van Hal, C. and Mills, J.L. and Gatmaitan, M. and Gong, Y.	https://www.scopus.com/inward/record.uri?eid=2-s2.0-85183577326&doi=10.3233%2fSHTI230989&partnerID=40&md5=3e73519b28c0d2ef90358e3f2d502a5c	10.3233/SHTI230989
49	rayyan-134732771	A narrative commentary about interoperability in medical devices and data used in diabetes therapy from an academic EU/UK/US perspective	2024	Diabetologia	67	2	236-245	Jendle, J. and Adolfsson, P. and Choudhary, P. and Dovc, K. and Fleming, A. and Klonoff, D.C. and Mader, J.K. and Oliver, N. and Sherr, J.L. and Å oupal, J. and Heinemann, L.	https://www.scopus.com/inward/record.uri?eid=2-s2.0-85178455391&doi=10.1007%2fs00125-023-06049-5&partnerID=40&md5=e97be3451c85c50f77d6cb5141d76443	10.1007/s00125-023-06049-5
50	rayyan-134732772	Insights into Internet of Medical Things (IoMT): Data fusion, security issues and potential solutions	2024	Information Fusion	102			Ahmed, S.F. and Alam, M.S.B. and Afrin, S. and Rafa, S.J. and Rafa, N. and Gandomi, A.H.	https://www.scopus.com/inward/record.uri?eid=2-s2.0-85174042084&doi=10.1016%2fj.inffus.2023.102060&partnerID=40&md5=a3cd023fc21d47304523ef5024428042	10.1016/j.inffus.2023.102060
51	rayyan-134732773	Integration of AI in healthcare requires an interoperable digital data ecosystem	2024	Nature Medicine	30	3	631-634	Mandl, K.D. and Gottlieb, D. and Mandel, J.C.	https://www.scopus.com/inward/record.uri?eid=2-s2.0-85183641897&doi=10.1038%2fs41591-023-02783-w&partnerID=40&md5=1db9acca709b6a284cce4e7801c0f2f8	10.1038/s41591-023-02783-w
52	rayyan-134732774	Leveraging Blockchain Interoperability for Interdependent Networks	2024	IEEE Consumer Electronics Magazine	13	2	81-86	Imteaj, A. and Shahid, A.R. and Zaman, S.	https://www.scopus.com/inward/record.uri?eid=2-s2.0-85149421101&doi=10.1109%2fMCE.2023.3245283&partnerID=40&md5=d8a1382cebaa6b4ab1a9dedb183f0d96	10.1109/MCE.2023.3245283
53	rayyan-134732775	Evolving Interoperability Across a State Public Health Immunization Registry and Electronic Health Records	2024	Studies in Health Technology and Informatics	310		23-27	Rajamani, S. and Jiter, N. and Leeds, M. and Muscoplat, M. and White, K. and Bieringer, A. and Melton, G.B.	https://www.scopus.com/inward/record.uri?eid=2-s2.0-85183581271&doi=10.3233%2fSHTI230920&partnerID=40&md5=a71f6dbd437aa09518e04f19369f27d9	10.3233/SHTI230920
54	rayyan-134732776	Towards a Regulatory Framework for Electronic Medical Record Interoperability in Canada	2024	Studies in Health Technology and Informatics	312		59-63	Khatami, A. and Marcus, J. and Arslan, F. and Guergachi, A. and Keshavjee, K.	https://www.scopus.com/inward/record.uri?eid=2-s2.0-85185614617&doi=10.3233%2fSHTI231312&partnerID=40&md5=fbf1516e019b7d9a3915a17d128c3280	10.3233/SHTI231312
55	rayyan-134732777	Data integration in asset management of municipal pipe networks in Sweden: Challenges, gaps, and potential drivers	2024	Utilities Policy	86			Okwori, E. and Viklander, M. and HedstrÃ¶m, A.	https://www.scopus.com/inward/record.uri?eid=2-s2.0-85179620021&doi=10.1016%2fj.jup.2023.101689&partnerID=40&md5=ee65e3921738cadd00775664570a9963	10.1016/j.jup.2023.101689
56	rayyan-134732778	Clinical Knowledge Model for the Prevention of Healthcare-Associated Venous Thromboembolism	2024	CIN - Computers Informatics Nursing	42	2	144-150	Westra, B.L. and Whittenburg, L. and Lytle, K.S. and Tokareva, I. and Umberfield, E.E. and Leverette, M. and Buchleiter, R. and Johnson, S. and Jobman, L.	https://www.scopus.com/inward/record.uri?eid=2-s2.0-85184137581&doi=10.1097%2fCIN.0000000000001088&partnerID=40&md5=99d3bb371d7224913d27204575ff483a	10.1097/CIN.0000000000001088
57	rayyan-134732779	A Review of Blockchain Applications and Healthcare Informatics	2024	International Journal of Safety and Security Engineering	14	1	267-287	Kumarswamy, S. and Sampigerayappa, P.A.	https://www.scopus.com/inward/record.uri?eid=2-s2.0-85187934426&doi=10.18280%2fijsse.140127&partnerID=40&md5=abbca852bfc15e8dac9453d681687244	10.18280/ijsse.140127
58	rayyan-134732780	A Security Model of Multihospital FHIR Database Authorization Based on Secret Sharing and Blockchain	2024	IEEE Internet of Things Journal	11	6	10325-10335	Yang, C.-N. and Li, P. and Cheng, H.-H. and Kuo, H.-C. and Lu, M.-C. and Xiong, L.	https://www.scopus.com/inward/record.uri?eid=2-s2.0-85181575878&doi=10.1109%2fJIOT.2023.3328989&partnerID=40&md5=68904f492586d7fef6ade29e7561e53f	10.1109/JIOT.2023.3328989
59	rayyan-134732781	Travelling numbers and broken loops: A qualitative systematic review on collecting and reporting maternal and neonatal health data in low-and lower-middle income countries	2024	SSM - Population Health	26			Molenaar, J. and BeÅˆovÃ¡, L. and Christou, A. and Lange, I.L. and van Olmen, J.	https://www.scopus.com/inward/record.uri?eid=2-s2.0-85190152013&doi=10.1016%2fj.ssmph.2024.101668&partnerID=40&md5=928e771150e16fbd853c4d7f7f061875	10.1016/j.ssmph.2024.101668
60	rayyan-134732782	â€CITYJSON2RDFâ€ A CONVERTER FOR PRODUCING 3D CITY KNOWLEDGE GRAPHS	2024	International Archives of the Photogrammetry, Remote Sensing and Spatial Information Sciences - ISPRS Archives	48	4	15-20	AkÄ±n, A.T. and CÃ¶mert, Ã‡.	https://www.scopus.com/inward/record.uri?eid=2-s2.0-85187774826&doi=10.5194%2fisprs-archives-XLVIII-4-W9-2024-15-2024&partnerID=40&md5=0048de5a1b78688ab2e3f8df8846f0aa	10.5194/isprs-archives-XLVIII-4-W9-2024-15-2024
61	rayyan-134732783	Scaling up and implementing the digital Survivorship Passport tool in routine clinical care â€“ The European multidisciplinary PanCareSurPass project	2024	European Journal of Cancer	202			Filbert, A.-L. and Kremer, L. and Ladenstein, R. and Chronaki, C. and Degelsegger-MÃ¡rquez, A. and van der Pal, H. and Bardi, E. and Uyttebroeck, A. and Langer, T. and Muraca, M. and Nieto, A.C. and Rascon, J. and Bagnasco, F. and Beyer, S. and te Dorsthorst, J. and Essiaf, S. and Galan, A.O. and Kienesberger, A. and O'Brien, K. and Palau, M.C. and Pluijm, S.M.F. and di Profio, S. and Saraceno, D…	https://www.scopus.com/inward/record.uri?eid=2-s2.0-85188462118&doi=10.1016%2fj.ejca.2024.114029&partnerID=40&md5=b69558da3d03310d10dea806e786f7f8	10.1016/j.ejca.2024.114029
62	rayyan-134732784	Promoting Learning Health System Cycles by Optimizing EHR Data Clinical Concept Encoding Processes	2024	Studies in Health Technology and Informatics	310		68-73	Ranallo, P. and Southwell, B. and Tignanelli, C. and Johnson, S.G. and Krueger, R. and Sevareid-Groth, T. and Carvel, A. and Melton, G.B.	https://www.scopus.com/inward/record.uri?eid=2-s2.0-85183587643&doi=10.3233%2fSHTI230929&partnerID=40&md5=61db8ac8b5355c18fb8e0183eb2e83c8	10.3233/SHTI230929
63	rayyan-134732785	Measuring the Coverage of the HL7Â® FHIRÂ® Standard in Supporting Data Acquisition for 3 Public Health Registries	2024	Journal of Medical Systems	48	1		Bikkanuri, M. and Robins, T.T. and Wong, L. and Seker, E. and Greer, M.L. and Williams, T.B. and Garza, M.Y.	https://www.scopus.com/inward/record.uri?eid=2-s2.0-85184733281&doi=10.1007%2fs10916-023-02033-z&partnerID=40&md5=31113329ed68890dc133579383a531f6	10.1007/s10916-023-02033-z
64	rayyan-134732786	Structured Data Retrieval and Analysis of HL7 v2 Messages with Elasticsearch	2024	Studies in Health Technology and Informatics	310		1464-1465	Cheng, K.Y. and Pazmino, S. and Qian, H. and Bergh, B. and Schreiweis, B.	https://www.scopus.com/inward/record.uri?eid=2-s2.0-85183582348&doi=10.3233%2fSHTI231246&partnerID=40&md5=3b3bbebe5f9e861ee0e0bcec104dc408	10.3233/SHTI231246
65	rayyan-134732787	Healthcare-associated infections and conditions in the era of digital measurement	2024	Infection Control and Hospital Epidemiology	45	1	2024-03-08	Classen, D.C. and Rhee, C. and Dantes, R.B. and Benin, A.L.	https://www.scopus.com/inward/record.uri?eid=2-s2.0-85173456722&doi=10.1017%2fice.2023.139&partnerID=40&md5=b22c7f9b4de6ae5d8fd269568ffd5571	10.1017/ice.2023.139
66	rayyan-134732788	Natural language processing for ontology development in IoT-enabled smart healthcare	2024	Roles and Challenges of Semantic Intelligence in Healthcare Cognitive Computing			88-108	Turkmen, A. and Can, O.	https://www.scopus.com/inward/record.uri?eid=2-s2.0-85189789293&doi=10.3233%2fSSW230027&partnerID=40&md5=1702e71d4d79a0f6173527f04033657d	10.3233/SSW230027
67	rayyan-134732789	DEXPI process: Standardizing interoperable information for process design and analysis	2024	Computers and Chemical Engineering	182			Cameron, D.B. and Otten, W. and Temmen, H. and Hole, M. and Tolksdorf, G.	https://www.scopus.com/inward/record.uri?eid=2-s2.0-85183417910&doi=10.1016%2fj.compchemeng.2023.108564&partnerID=40&md5=e8f8f0a70e525c90cc153ab818a942ef	10.1016/j.compchemeng.2023.108564
68	rayyan-134732790	Novel linkage approach to join community-acquired and national data	2024	BMC Medical Research Methodology	24	1		Tochel, C. and Pead, E. and McTrusty, A. and Buckmaster, F. and MacGillivray, T. and Tatham, A.J. and Strang, N.C. and Dhillon, B. and Bernabeu, M.O.	https://www.scopus.com/inward/record.uri?eid=2-s2.0-85182425406&doi=10.1186%2fs12874-024-02143-3&partnerID=40&md5=cb13caa72c9a810751208659545132e7	10.1186/s12874-024-02143-3
69	rayyan-134732791	The transition from genomics to phenomics in personalized population health	2024	Nature Reviews Genetics	25	4	286-302	Yurkovich, J.T. and Evans, S.J. and Rappaport, N. and Boore, J.L. and Lovejoy, J.C. and Price, N.D. and Hood, L.E.	https://www.scopus.com/inward/record.uri?eid=2-s2.0-85179928316&doi=10.1038%2fs41576-023-00674-x&partnerID=40&md5=b95c0b5581d627cf2f18f69e5b44a739	10.1038/s41576-023-00674-x
70	rayyan-134732792	Recent Technological Advancements in BIM and LCA Integration for Sustainable Construction: A Review	2024	Sustainability (Switzerland)	16	3		Chen, Z. and Chen, L. and Zhou, X. and Huang, L. and Sandanayake, M. and Yap, P.-S.	https://www.scopus.com/inward/record.uri?eid=2-s2.0-85184684658&doi=10.3390%2fsu16031340&partnerID=40&md5=0e21a04b5ba79f27d23487aebb054326	10.3390/su16031340
71	rayyan-134732793	Herding Cats in Pandemic Times - Towards Technological and Organizational Convergence of Heterogeneous Solutions for Investigating and Mastering the Pandemic in University Medical Centers	2024	Studies in Health Technology and Informatics	310		1271-1275	Krefting, D. and Mutters, N.T. and Pryss, R. and Sedlmayr, M. and Boeker, M. and Dieterich, C. and Koll, C. and Mueller, M. and Slagman, A. and Waltemath, D. and Wulf, A. and Zenker, S.	https://www.scopus.com/inward/record.uri?eid=2-s2.0-85183587354&doi=10.3233%2fSHTI231169&partnerID=40&md5=9ebbcc2ca84fc9dbed10ffa51518489d	10.3233/SHTI231169
72	rayyan-134732794	FAIR and Structured Data: A Domain Ontology Aligned with Standard-Compliant Tensile Testing	2024	Advanced Engineering Materials				Schilling, M. and Bayerlein, B. and von Hartrott, P. and Waitelonis, J. and Birkholz, H. and Dolabella Portella, P. and Skrotzki, B.	https://www.scopus.com/inward/record.uri?eid=2-s2.0-85189110334&doi=10.1002%2fadem.202400138&partnerID=40&md5=27868ed438b44d17c5d61d26b55f4979	10.1002/adem.202400138
73	rayyan-134732795	Internet of Things: Security, Issues, Threats, and Assessment of Different Cryptographic Technologies	2024	Journal of Communications	19	2	78-89	Raeisi-Varzaneh, M. and Dakkak, O. and Alaidaros, H. and Avci, Ä°.	https://www.scopus.com/inward/record.uri?eid=2-s2.0-85189163184&doi=10.12720%2fjcm.19.2.78-89&partnerID=40&md5=5ae4f6dca0871e7be79824eab8996f83	10.12720/jcm.19.2.78-89
74	rayyan-134732796	Using blockchain oracle for data management: A case study on health insurance network	2024	Asia-Pacific Journal of Science and Technology	29	2		Juntachat, S. and Lerdnuntawat, E. and Thearawiboon, T. and Prueksaaroon, S.	https://www.scopus.com/inward/record.uri?eid=2-s2.0-85184409748&partnerID=40&md5=0fa69818a7861e5720e806a425c0ca94
75	rayyan-134732797	A Privacy-Preserving and Redactable Healthcare Blockchain System	2024	IEEE Transactions on Services Computing	17	2	364-377	Xu, S. and Ning, J. and Li, X. and Yuan, J. and Huang, X. and Deng, R.H.	https://www.scopus.com/inward/record.uri?eid=2-s2.0-85183998677&doi=10.1109%2fTSC.2024.3356595&partnerID=40&md5=3943091ad4754daca671c367f70db3f9	10.1109/TSC.2024.3356595
76	rayyan-134732798	HumanLectome, an update of UniLectin for the annotation and prediction of human lectins	2024	Nucleic Acids Research	52		D1683-D1693	Schnider, B. and Rad, Y.M. and Ahmadie, J.E. and de Brevern, A.G. and Imberty, A. and Lisacek, F.	https://www.scopus.com/inward/record.uri?eid=2-s2.0-85181784554&doi=10.1093%2fnar%2fgkad905&partnerID=40&md5=2bae82e0a9aeaf4545e9b8e41afcdee2	10.1093/nar/gkad905
77	rayyan-134732799	Integrating a Categorial Structure for Clinical Practice into EHRs	2024	Studies in Health Technology and Informatics	310		74-78	Hovenga, E.J.S.	https://www.scopus.com/inward/record.uri?eid=2-s2.0-85183587196&doi=10.3233%2fSHTI230930&partnerID=40&md5=a986fbe811e5754bd731b59200ddf2a2	10.3233/SHTI230930
78	rayyan-134732800	Blockchain and scientific data governance	2024	Kexue Tongbao/Chinese Science Bulletin	69	9	1137-1141	Chun, C. and Kui, R. and Xiaohu, Y. and Xiaofan, W.	https://www.scopus.com/inward/record.uri?eid=2-s2.0-85189096029&doi=10.1360%2fTB-2024-0027&partnerID=40&md5=4b254a4dc1e36d0e33e411f78c0c5cc9	10.1360/TB-2024-0027
79	rayyan-134732801	Blockchain as a Solution for Electronic Health Record Management : A Comprehensive Review	2024	2024 IEEE International Students' Conference on Electrical, Electronics and Computer Science, SCEECS 2024				Sahu, D. and Tiwari, N. and Chawla, M.	https://www.scopus.com/inward/record.uri?eid=2-s2.0-85190535070&doi=10.1109%2fSCEECS61402.2024.10482149&partnerID=40&md5=158c5a65baae92c29407bf2fbc127ef7	10.1109/SCEECS61402.2024.10482149
80	rayyan-134732802	Key interoperability Factors for patient portals and Electronic health Records: A scoping review	2024	International Journal of Medical Informatics	183			Fennelly, O. and Moroney, D. and Doyle, M. and Eustace-Cook, J. and Hughes, M.	https://www.scopus.com/inward/record.uri?eid=2-s2.0-85184299770&doi=10.1016%2fj.ijmedinf.2023.105335&partnerID=40&md5=ae9e184a9d629f38b742740ecfb4b46f	10.1016/j.ijmedinf.2023.105335
81	rayyan-134732803	Decentralizing Health: The Role of Private Blockchain in Secure and Patient-Oriented EHR Management	2024	2024 2nd International Conference on Computer, Communication and Control, IC4 2024				Ghugare, R. and Rathod, S.W. and Joshi, A. and Patil, P.V.	https://www.scopus.com/inward/record.uri?eid=2-s2.0-85190537250&doi=10.1109%2fIC457434.2024.10486508&partnerID=40&md5=f127cdda6775455c41317a0cd6426f84	10.1109/IC457434.2024.10486508
82	rayyan-134732804	Design of HL7 FHIR Profiles for Pathology Reports Integrated with Pathology Images	2024	Studies in Health Technology and Informatics	310		13-17	Lien, C.-Y. and Ting, T.-Y. and Kuo, L.-C. and Chung, P.-C. and Chu, Y.-C. and Kuo, C.-T.	https://www.scopus.com/inward/record.uri?eid=2-s2.0-85183589528&doi=10.3233%2fSHTI230918&partnerID=40&md5=20023887f6e23d127910dbe4de69e8c5	10.3233/SHTI230918
83	rayyan-134732805	SNVstory: inferring genetic ancestry from genome sequencing data	2024	BMC Bioinformatics	25	1		Bollas, A.E. and Rajkovic, A. and Ceyhan, D. and Gaither, J.B. and Mardis, E.R. and White, P.	https://www.scopus.com/inward/record.uri?eid=2-s2.0-85185621849&doi=10.1186%2fs12859-024-05703-y&partnerID=40&md5=12e098763e248d7ae6d758cb41672903	10.1186/s12859-024-05703-y
84	rayyan-134732806	Electronic Health Record and Semantic Issues Using Fast Healthcare Interoperability Resources: Systematic Mapping Review	2024	Journal of medical Internet research	26		e45209	Amar, F. and April, A. and Abran, A.	https://www.scopus.com/inward/record.uri?eid=2-s2.0-85183778808&doi=10.2196%2f45209&partnerID=40&md5=f8df9928023b44a351872c96f37c40f2	10.2196/45209
85	rayyan-134732807	A national survey of digital health company experiences with electronic health record application programming interfaces	2024	Journal of the American Medical Informatics Association	31	4	866-874	Barker, W. and Maisel, N. and Strawley, C.E. and Israelit, G.K. and Adler-Milstein, J. and Rosner, B.	https://www.scopus.com/inward/record.uri?eid=2-s2.0-85189757611&doi=10.1093%2fjamia%2focae006&partnerID=40&md5=5560aba1bf9f02adc2ac2dbb8543626c	10.1093/jamia/ocae006
86	rayyan-134732808	A Common Data Dictionary and Common Data Model for Additive Manufacturing	2024	Integrating Materials and Manufacturing Innovation	13	1	105-119	Kuan, A. and Aggour, K.S. and Li, S. and Lu, Y. and Mohr, L. and Kitt, A. and Macdonald, H.	https://www.scopus.com/inward/record.uri?eid=2-s2.0-85184391486&doi=10.1007%2fs40192-024-00341-x&partnerID=40&md5=2bb95f8ac4ded75e6a370eddb3e74b44	10.1007/s40192-024-00341-x
87	rayyan-134732809	Integrating artificial intelligence into healthcare systems: more than just the algorithm	2024	npj Digital Medicine	7	1		Kwong, J.C.C. and Nickel, G.C. and Wang, S.C.Y. and Kvedar, J.C.	https://www.scopus.com/inward/record.uri?eid=2-s2.0-85186463889&doi=10.1038%2fs41746-024-01066-z&partnerID=40&md5=657afdec2676c36abb4b0dcae57887ec	10.1038/s41746-024-01066-z
88	rayyan-134732810	Seamless EMR data access: Integrated governance, digital health and the OMOP-CDM	2024	BMJ Health and Care Informatics	31	1		Hallinan, C.M. and Ward, R. and Hart, G.K. and Sullivan, C. and Pratt, N. and Ng, A.P. and Capurro, D. and Van Der Vegt, A. and Liaw, S.-T. and Daly, O. and Luxan, B.G. and Bunker, D. and Boyle, D.	https://www.scopus.com/inward/record.uri?eid=2-s2.0-85185828263&doi=10.1136%2fbmjhci-2023-100953&partnerID=40&md5=e2b2c8305f13faa7504dfd1b2507a428	10.1136/bmjhci-2023-100953
89	rayyan-134732811	Autonomous Driving System Architecture with Integrated ROS2 and Adaptive AUTOSAR	2024	Electronics (Switzerland)	13	7		Hong, D. and Moon, C.	https://www.scopus.com/inward/record.uri?eid=2-s2.0-85189955347&doi=10.3390%2felectronics13071303&partnerID=40&md5=cada5dbda70480206ed6f089e5e5409f	10.3390/electronics13071303
90	rayyan-134732812	The European Health Data Space: An expanded right to data portability?	2024	Computer Law and Security Review	52			Li, W. and Quinn, P.	https://www.scopus.com/inward/record.uri?eid=2-s2.0-85176316520&doi=10.1016%2fj.clsr.2023.105913&partnerID=40&md5=86e3e83c2c7efc25f3e74f64f2f3b14d	10.1016/j.clsr.2023.105913
91	rayyan-134732813	Improving healthcare quality by unifying the American electronic medical report system: time for change	2024	Egyptian Heart Journal	76	1		Kumari, R. and Chander, S.	https://www.scopus.com/inward/record.uri?eid=2-s2.0-85188095628&doi=10.1186%2fs43044-024-00463-9&partnerID=40&md5=3bafc14585529899848b2896f9ca0b6d	10.1186/s43044-024-00463-9
92	rayyan-134732814	Utilization of electronic health record sex and gender demographic fields: a metadata and mixed methods analysis	2024	Journal of the American Medical Informatics Association	31	4	910-918	Foer, D. and Rubins, D.M. and Nguyen, V. and McDowell, A. and Quint, M. and Kellaway, M. and Reisner, S.L. and Zhou, L. and Bates, D.W.	https://www.scopus.com/inward/record.uri?eid=2-s2.0-85189758041&doi=10.1093%2fjamia%2focae016&partnerID=40&md5=a7da7c59803340299ad31a04d37c98d3	10.1093/jamia/ocae016
93	rayyan-134732815	Evaluation of Smart Pump Interoperability with an Electronic Medical Record System to Improve Infusion Safety	2024	Studies in Health Technology and Informatics	310		1341-1342	Chin, K. and Donovan, J. and Bingham, G. and Poole, S. and Tong, E.	https://www.scopus.com/inward/record.uri?eid=2-s2.0-85183586889&doi=10.3233%2fSHTI231185&partnerID=40&md5=7d325c5048952b72ed08ffd27f49db0c	10.3233/SHTI231185
94	rayyan-134732816	Design and Framework for Developing Disaster Health Information System (DHIS): A Systematic Review	2024	Iranian Journal of Public Health	53	4	747-759	Iman, A.T. and Josef, H.K. and Pertiwi, A.A.P. and Lazuardi, L. and Nurcahyani, L. and Hasan, F.	https://www.scopus.com/inward/record.uri?eid=2-s2.0-85189968417&partnerID=40&md5=3947198c7f7eaaa203df312eb73254d6
95	rayyan-134732817	A Framework for the Interoperability of Cloud Platforms: Towards FAIR Data in SAFE Environments	2024	Scientific Data	11	1		Grossman, R.L. and Boyles, R.R. and Davis-Dusenbery, B.N. and Haddock, A. and Heath, A.P. and Oâ€™Connor, B.D. and Resnick, A.C. and Taylor, D.M. and Ahalt, S.	https://www.scopus.com/inward/record.uri?eid=2-s2.0-85186222315&doi=10.1038%2fs41597-024-03041-5&partnerID=40&md5=7e88657833c16a51e663268ebb2a9ddb	10.1038/s41597-024-03041-5
96	rayyan-134732818	Beyond compliance with the 21st Century Cures Act Rule: a patient controlled electronic health information export application programming interface	2024	Journal of the American Medical Informatics Association	31	4	901-909	Phelan, D. and Gottlieb, D. and Mandel, J.C. and Ignatov, V. and Jones, J. and Marquard, B. and Ellis, A. and Mandl, K.D.	https://www.scopus.com/inward/record.uri?eid=2-s2.0-85189751363&doi=10.1093%2fjamia%2focae013&partnerID=40&md5=67388506fa0ab7dcbf46f6b9659182ea	10.1093/jamia/ocae013
97	rayyan-134732819	Secure Cloud-Based Electronic Health Records: Cross-Patient Block-Level Deduplication with Blockchain Auditing	2024	Journal of Medical Systems	48	1		Vivekrabinson, K. and Ragavan, K. and Jothi Thilaga, P. and Bharath Singh, J.	https://www.scopus.com/inward/record.uri?eid=2-s2.0-85188527705&doi=10.1007%2fs10916-024-02053-3&partnerID=40&md5=b690475366735adb026d59b34de6adb6	10.1007/s10916-024-02053-3
98	rayyan-134732820	The Clinical Emergency Data Registry: Structure, Use, and Limitations for Research	2024	Annals of Emergency Medicine	83	5	467-476	Lin, M.P. and Sharma, D. and Venkatesh, A. and Epstein, S.K. and Janke, A. and Genes, N. and Mehrotra, A. and Augustine, J. and Malcolm, B. and Goyal, P. and Griffey, R.T.	https://www.scopus.com/inward/record.uri?eid=2-s2.0-85183573182&doi=10.1016%2fj.annemergmed.2023.12.014&partnerID=40&md5=ec42ec3486977d97f28f4e2303a1ae26	10.1016/j.annemergmed.2023.12.014
99	rayyan-134732821	Blockchain Empowerment for Health Electronic Records: Enhancing Interoperability, Privacy, and Trust	2024	Lecture Notes in Networks and Systems	839		367-374	Sousa, M.J.	https://www.scopus.com/inward/record.uri?eid=2-s2.0-85189540691&doi=10.1007%2f978-981-99-8324-7_31&partnerID=40&md5=9fbe4860b9f868a18f4638aa22bf5139	10.1007/978-981-99-8324-7_31
100	rayyan-134732822	Key Issues as Wearable Digital Health Technologies Enter Clinical Care	2024	New England Journal of Medicine	390	12	1118-1127	Friend, S.H. and Ginsburg, G.S. and Picard, R.W. and Drazen, J.M. and Ginsburg, G.S. and Picard, R.W. and Friend, S.H.	https://www.scopus.com/inward/record.uri?eid=2-s2.0-85188500122&doi=10.1056%2fNEJMra2307160&partnerID=40&md5=5ce1d9dd6c65cff9082524335af3e607	10.1056/NEJMra2307160
101	rayyan-134732823	Validation and verification framework and data integration of biosensors and in vitro diagnostic devices: A position statement of the IFCC Committee on Mobile Health and Bioengineering in Laboratory Medicine (C-MBHLM) and the IFCC Scientific Division	2024	Clinical Chemistry and Laboratory Medicine				Gruson, D. and Cobbaert, C. and Dabla, P.K. and Stankovic, S. and Homsak, E. and Kotani, K. and Khali, R. and Nichols, J.H. and Gouget, B.	https://www.scopus.com/inward/record.uri?eid=2-s2.0-85185813742&doi=10.1515%2fcclm-2023-1455&partnerID=40&md5=d7444f8a161d32c17275f08b2fa841f3	10.1515/cclm-2023-1455
102	rayyan-134732824	Optimising ePrescribing in hospitals through the interoperability of systems and processes: a qualitative study in the UK, US, Norway and the Netherlands	2023	BMC Medical Informatics and Decision Making	23	1		Heeney, C. and Bouamrane, M. and Malden, S. and Cresswell, K. and Williams, R. and Sheikh, A.	https://www.scopus.com/inward/record.uri?eid=2-s2.0-85173848546&doi=10.1186%2fs12911-023-02316-y&partnerID=40&md5=74739c11483e58b422591293d672ad82	10.1186/s12911-023-02316-y
103	rayyan-134732825	Improving Interoperability in Healthcare: A User-Friendly International Standard Data Conversion Framework	2024	Lecture Notes in Electrical Engineering	1133		326-335	Yen, L.-H. and Huang, T.-T. and Hsu, C.-Y. and Wu, P.-H. and Liu, C.-Y. and Lee, H.-A.	https://www.scopus.com/inward/record.uri?eid=2-s2.0-85184813890&doi=10.1007%2f978-981-99-9416-8_52&partnerID=40&md5=3532e4124e0862f81550803d8ce4b654	10.1007/978-981-99-9416-8_52
104	rayyan-134732826	Integrating multiple industry 4.0 approaches and tools in an interoperable platform for manufacturing SMEs	2023	Computers and Industrial Engineering	186			Cimino, A. and Grazia Gnoni, M. and Longo, F. and Solina, V.	https://www.scopus.com/inward/record.uri?eid=2-s2.0-85175573909&doi=10.1016%2fj.cie.2023.109732&partnerID=40&md5=d95bc22137781fb46f4f1afb8cef7712	10.1016/j.cie.2023.109732
105	rayyan-134732827	Driving a key generation strategy with training-based optimization to provide safe and effective authentication using data sharing approach in IoT healthcare	2023	Computer Communications	212		407-419	Mishra, A.M. and Shahare, Y.R. and Shukla, P.K. and Husain, A. and Singh, S.P. and Alyami, S. and Alghamdi, A. and Ahanger, T.A.	https://www.scopus.com/inward/record.uri?eid=2-s2.0-85175262272&doi=10.1016%2fj.comcom.2023.09.016&partnerID=40&md5=cb572a0a38073481141d059cc0af9f39	10.1016/j.comcom.2023.09.016
106	rayyan-134732828	Current landscape of hospital information systems in gynecology and obstetrics in Germany: a survey of the commission Digital Medicine of the German Society for Gynecology and Obstetrics	2023	Archives of Gynecology and Obstetrics	308	6	1823-1830	Pfob, A. and Griewing, S. and Seitz, K. and Hillen, C. and Becker, S. and Bayer, C. and Wagner, U. and Fasching, P. and Wallwiener, M. and Abele, H. and Alexa, M. and Cieslik, J.P. and Dannehl, D. and Deutsch, T. and Fehm, T. and Graupner, O. and HackelÃ¶er, M. and Hartkopf, A. and Hein, A. and Henninsen, M. and Hirsch, M. and Hoffmann, S. and HÃ¼bner, H. and Hollatz-Galuschki, E. and JÃ¤ger, B. …	https://www.scopus.com/inward/record.uri?eid=2-s2.0-85172017218&doi=10.1007%2fs00404-023-07223-1&partnerID=40&md5=b72bb94ecfa5048af4d5e9e92d7a4355	10.1007/s00404-023-07223-1
107	rayyan-134732829	The NIH Comparative Genomics Resource: addressing the promises and challenges of comparative genomics on human health	2023	BMC Genomics	24	1		Bornstein, K. and Gryan, G. and Chang, E.S. and Marchler-Bauer, A. and Schneider, V.A.	https://www.scopus.com/inward/record.uri?eid=2-s2.0-85172788623&doi=10.1186%2fs12864-023-09643-4&partnerID=40&md5=17beea5785b579b73eee1eebb1d2c9b0	10.1186/s12864-023-09643-4
108	rayyan-134732830	A Nationwide Chronic Disease Management Solution via Clinical Decision Support Services: Software Development and Real-Life Implementation Report	2024	JMIR Medical Informatics	12	1		Ulgu, M.M. and Erturkmen, G.B.L. and Yuksel, M. and Namli, T. and PostacÄ±, Åž. and Gencturk, M. and Kabak, Y. and Sinaci, A.A. and Gonul, S. and Dogac, A. and Altunay, Z.Ã–. and Ekinci, B. and Aydin, S. and Birinci, S.	https://www.scopus.com/inward/record.uri?eid=2-s2.0-85185786831&doi=10.2196%2f49986&partnerID=40&md5=5393c6c461e1cdb94c6c4373d37e229d	10.2196/49986
109	rayyan-134732831	The Implementation of Federated Digital Identifiers in Health Care: Rapid Review	2024	Journal of Medical Internet Research	26	1		Ramamoorthi, K. and Stamenova, V. and Liu, R.H. and Bhattacharyya, O.	https://www.scopus.com/inward/record.uri?eid=2-s2.0-85184674919&doi=10.2196%2f45751&partnerID=40&md5=8efd88ca51bbac1ae0f4f8a14b46d293	10.2196/45751
110	rayyan-134732832	A real-time semantic based approach for modeling and reasoning in Industry 4.0	2024	International Journal of Information Technology (Singapore)	16	1	507-515	Amara, F.Z. and Djezzar, M. and Hemam, M. and Tiwari, S.	https://www.scopus.com/inward/record.uri?eid=2-s2.0-85179680890&doi=10.1007%2fs41870-023-01640-w&partnerID=40&md5=a0f255d333a50c5eb6850a20ccf083bb	10.1007/s41870-023-01640-w
111	rayyan-134732833	Development of Urban-Level Infrastructure Information Delivery Manuals Using Knowledge Modularization for Enhanced Smart City Data Exchanges	2024	Construction Research Congress 2024, CRC 2024	1		1257-1266	Shariatfar, M. and Lee, Y.-C.	https://www.scopus.com/inward/record.uri?eid=2-s2.0-85188692421&doi=10.1061%2f9780784485262.128&partnerID=40&md5=169972acc3998430d1e4b79e14dbfe7c	10.1061/9780784485262.128
112	rayyan-134732834	Data Acquisition System for Developing Digital Twin Solutions: A Practical Guide	2024	Studies in Computational Intelligence	1136		38-49	RÄƒileanu, S. and Borangiu, T. and LenÈ›oiu, I. and Anton, F. and NegoiÅ£Äƒ, R.	https://www.scopus.com/inward/record.uri?eid=2-s2.0-85186080577&doi=10.1007%2f978-3-031-53445-4_4&partnerID=40&md5=3a28acad6d6dbd599a891df522f8406e	10.1007/978-3-031-53445-4_4
113	rayyan-134732835	Innovative Approach to Convert Geographic Information System-Based Highway Models into Multidimensional Building Information Modeling Platforms Using Dynamo	2024	Transportation Research Record				Hu, X. and Jiang, Y. and Li, S.	https://www.scopus.com/inward/record.uri?eid=2-s2.0-85181741054&doi=10.1177%2f03611981231220634&partnerID=40&md5=56aef51c9e127a407507227e1a01fe8d	10.1177/03611981231220634
114	rayyan-134732836	BIM Model as Support for Maintenance Activities	2024	Lecture Notes in Civil Engineering	444		53-62	Carvalho, A.T. and Calejo, R. and Santos, J.	https://www.scopus.com/inward/record.uri?eid=2-s2.0-85180620536&doi=10.1007%2f978-3-031-48461-2_5&partnerID=40&md5=31a92107b75b9381675b1cc2ac72b3b0	10.1007/978-3-031-48461-2_5
115	rayyan-134732837	Towards a universal patient-centric health record sharing platform	2023	Health Policy and Technology	12	4		Azarm, M. and Meehan, R. and Kuziemsky, C.	https://www.scopus.com/inward/record.uri?eid=2-s2.0-85174348452&doi=10.1016%2fj.hlpt.2023.100819&partnerID=40&md5=a963a0260f04d43460f43c89c8db2ae1	10.1016/j.hlpt.2023.100819
116	rayyan-134732838	Factors identified as barriers or facilitators to EMR/EHR based interprofessional primary care: a scoping review	2024	Journal of Interprofessional Care	38	2	319-330	Kosteniuk, J. and Morgan, D. and Elliot, V. and Bayly, M. and Froehlich Chow, A. and Boden, C. and Oâ€™Connell, M.E.	https://www.scopus.com/inward/record.uri?eid=2-s2.0-85159147902&doi=10.1080%2f13561820.2023.2204890&partnerID=40&md5=368b273df90a259069ac4337d12ccdaf	10.1080/13561820.2023.2204890
117	rayyan-134732839	Machine intelligence and medical cyber-physical system architectures for smart healthcare: Taxonomy, challenges, opportunities, and possible solutions	2023	Artificial Intelligence in Medicine	146			Shaikh, T.A. and Rasool, T. and Verma, P.	https://www.scopus.com/inward/record.uri?eid=2-s2.0-85175712515&doi=10.1016%2fj.artmed.2023.102692&partnerID=40&md5=f54418081a9e42e1a7a57e527087a885	10.1016/j.artmed.2023.102692
118	rayyan-134732840	Interactive Learning for Patient Care: Blockchain Ingrained Electronic Health Record Management System with Patient Control, Data Quality and Security Assurance	2024	Lecture Notes in Networks and Systems	896		641-657	Sharma, A.K. and Habib, G. and Wadhawan, S. and Soni, H.	https://www.scopus.com/inward/record.uri?eid=2-s2.0-85188728716&doi=10.1007%2f978-981-99-9811-1_51&partnerID=40&md5=aefae28326793fa52465a02caf05c37d	10.1007/978-981-99-9811-1_51
119	rayyan-134732841	Electronic Health Record Interoperability System in Peru Using Blockchain	2024	International journal of online and biomedical engineering	20	3	136-153	Mauricio, D. and Llanos-Colchado, P.C. and Cutipa-Salazar, L.S. and CastaÃ±eda, P. and Chuquimbalqui-MaslucÃ¡n, R. and Rojas-Mezarina, L. and Castillo-Sequera, J.L.	https://www.scopus.com/inward/record.uri?eid=2-s2.0-85187639053&doi=10.3991%2fijoe.v20i03.44507&partnerID=40&md5=3dbc34725b14fbdb8438b59d573b6dd9	10.3991/ijoe.v20i03.44507
120	rayyan-134732842	Findings from the 2023 Yearbook Section on Health Information Exchange	2023	Yearbook of Medical Informatics	32	1	195-200	Bloomrosen, M. and Berner, E.S.	https://www.scopus.com/inward/record.uri?eid=2-s2.0-85180843490&doi=10.1055%2fs-0043-1768755&partnerID=40&md5=9b310d11a083097c5b38a6d7ccfe1c2b	10.1055/s-0043-1768755
121	rayyan-134732843	Perceptions of chief clinical information officers on the state of electronic health records systems interoperability in NHS England: a qualitative interview study	2023	BMC Medical Informatics and Decision Making	23	1		Li, E. and Lounsbury, O. and Clarke, J. and Ashrafian, H. and Darzi, A. and Neves, A.L.	https://www.scopus.com/inward/record.uri?eid=2-s2.0-85167747084&doi=10.1186%2fs12911-023-02255-8&partnerID=40&md5=24278943fe1ace8fe44860764b8631a8	10.1186/s12911-023-02255-8
122	rayyan-134732844	Enhancing the blockchain interoperability through federated learning with directed acyclic graph	2023	IET Blockchain	3	4	238-248	Xia, F. and Kaiye, L. and Songze, W. and yan, X.	https://www.scopus.com/inward/record.uri?eid=2-s2.0-85190395916&doi=10.1049%2fblc2.12033&partnerID=40&md5=427f97ff8d780374d5cb614b24837334	10.1049/blc2.12033
123	rayyan-134732845	Integration Proposal for Thermal Imaging Modality into Health Information Systems	2024	Communications in Computer and Information Science	1935		65-75	Vardasca, R. and Tereso, M. and Pratas, A. and Alturas, B. and Martinho, D. and Bento, F.	https://www.scopus.com/inward/record.uri?eid=2-s2.0-85180813150&doi=10.1007%2f978-3-031-48858-0_6&partnerID=40&md5=ce39e9f03ab960ab0923393796fa5229	10.1007/978-3-031-48858-0_6
124	rayyan-134732846	Multimodel Framework for Digital Twin Empowerment	2024	Lecture Notes in Civil Engineering	357		531-543	Al-Sadoon, N. and Scherer, R.J. and Menzel, K.	https://www.scopus.com/inward/record.uri?eid=2-s2.0-85174725920&doi=10.1007%2f978-3-031-35399-4_38&partnerID=40&md5=c9c316284e9944d77b2bd335dec6e897	10.1007/978-3-031-35399-4_38
125	rayyan-134732847	OpenEHR logic module: a tool for creating decision rules	2024	Procedia Computer Science	231		427-432	Silva, B. and Hak, F. and Santos, M. and Abelha, A.	https://www.scopus.com/inward/record.uri?eid=2-s2.0-85183899056&doi=10.1016%2fj.procs.2023.12.229&partnerID=40&md5=37dc51a5411531ad5f0b281150ba7b5a	10.1016/j.procs.2023.12.229
126	rayyan-134732848	Optimizing platelet transfusion through a personalized deep learning risk assessment system for demand management	2023	Blood	142	26	2315-2326	Engelke, M. and Schmidt, C.S. and Baldini, G. and Parmar, V. and Hosch, R. and Borys, K. and Koitka, S. and Turki, A.T. and Haubold, J. and Horn, P.A. and Nensa, F.	https://www.scopus.com/inward/record.uri?eid=2-s2.0-85177064914&doi=10.1182%2fblood.2023021172&partnerID=40&md5=9035d697b243e6f875a34b30b0604dc7	10.1182/blood.2023021172
127	rayyan-134732849	Federated Learning for the Healthcare Metaverse: Concepts, Applications, Challenges, and Future Directions	2023	IEEE Internet of Things Journal	10	24	21873-21891	Bashir, A.K. and Victor, N. and Bhattacharya, S. and Huynh-The, T. and Chengoden, R. and Yenduri, G. and Maddikunta, P.K.R. and Pham, Q.-V. and Gadekallu, T.R. and Liyanage, M.	https://www.scopus.com/inward/record.uri?eid=2-s2.0-85168271716&doi=10.1109%2fJIOT.2023.3304790&partnerID=40&md5=03b03e072fc5ca39628601a6871451a2	10.1109/JIOT.2023.3304790
128	rayyan-134732850	ZeroTrustBlock: Enhancing Security, Privacy, and Interoperability of Sensitive Data through ZeroTrust Permissioned Blockchain	2023	Big Data and Cognitive Computing	7	4		Thantharate, P. and Thantharate, A.	https://www.scopus.com/inward/record.uri?eid=2-s2.0-85178886704&doi=10.3390%2fbdcc7040165&partnerID=40&md5=8927aef06398298e7c66de34b3c26a7b	10.3390/bdcc7040165
129	rayyan-134732851	Storage Standards and Solutions, Data Storage, Sharing, and Structuring in Digital Health: A Brazilian Case Study	2024	Information (Switzerland)	15	1		Oliveira, N.R.D. and Santos, Y.D.R.D. and Mendes, A.C.R. and Barbosa, G.N.N. and Oliveira, M.T.D. and Valle, R. and Medeiros, D.S.V. and Mattos, D.M.F.	https://www.scopus.com/inward/record.uri?eid=2-s2.0-85183132438&doi=10.3390%2finfo15010020&partnerID=40&md5=567b3767bd689ca27b6b4b8a0c4bfb6d	10.3390/info15010020
130	rayyan-134732852	Personalized Care in Eye Health: Exploring Opportunities, Challenges, and the Road Ahead for Chatbots	2023	Journal of Personalized Medicine	13	12		Ittarat, M. and Cheungpasitporn, W. and Chansangpetch, S.	https://www.scopus.com/inward/record.uri?eid=2-s2.0-85180691625&doi=10.3390%2fjpm13121679&partnerID=40&md5=1c65c2c2d07a2fb994482f37e1ca9116	10.3390/jpm13121679
131	rayyan-134732853	Using big data and Population Health Management to assess care and costs for patients with severe mental disorders and move toward a value-based payment system	2023	BMC Health Services Research	23	1		Tozzi, V.D. and Banks, H. and Ferrara, L. and Barbato, A. and Corrao, G. and Dâ€™avanzo, B. and Di Fiandra, T. and Gaddini, A. and Compagnoni, M.M. and Sanza, M. and Saponaro, A. and Scondotto, S. and Lora, A.	https://www.scopus.com/inward/record.uri?eid=2-s2.0-85170161810&doi=10.1186%2fs12913-023-09655-6&partnerID=40&md5=25e426abd82c569b0aa3c8aa883321ce	10.1186/s12913-023-09655-6
132	rayyan-134732854	Role of Disruptive Technologies in the Smart Healthcare Sector of Society 5.0	2024	Artificial Intelligence and Society 5.0: Issues, Opportunities, and Challenges			143-153	Singh, P. and Singh, D.P.	https://www.scopus.com/inward/record.uri?eid=2-s2.0-85183288186&doi=10.1201%2f9781003397052-13&partnerID=40&md5=24071b5878ae30875e30ed2b9deb881d	10.1201/9781003397052-13
133	rayyan-134732855	OGC Data Exchange Toolkit: Interoperable andÂ Reusable 3D Data atÂ theÂ End ofÂ theÂ OGC Rainbow	2024	Lecture Notes in Geoinformation and Cartography			761-779	Noardo, F. and Atkinson, R. and Simonis, I. and Villar, A. and Zaborowski, P.	https://www.scopus.com/inward/record.uri?eid=2-s2.0-85188270717&doi=10.1007%2f978-3-031-43699-4_46&partnerID=40&md5=6fe1f68c46cb115fb5533d020d72c69f	10.1007/978-3-031-43699-4_46
134	rayyan-134732856	Evaluation of digital medical devices: How to take into account the specificities of these solutions?	2024	Therapies	79	1	137-150	Trancart, A. and Riche, V.-P. and Disset, A. and Camus, D. and Josseran, A. and BÃ©cache, P. and Charle-Maachi, C. and De Place, L. and Denninger, A. and Fabiano, J. and Gourio, C. and Vercamer, V.	https://www.scopus.com/inward/record.uri?eid=2-s2.0-85184037673&doi=10.1016%2fj.therap.2024.01.001&partnerID=40&md5=e6c1c94027b8ac4c0b536f58a1007900	10.1016/j.therap.2024.01.001
135	rayyan-134732857	Design and Development of Learning Management System Huemul for Teaching Fast Healthcare Interoperability Resource: Algorithm Development and Validation Study	2024	JMIR Medical Education	10	1		Guinez-Molinos, S. and Espinoza, S. and Andrade, J. and Medina, A.	https://www.scopus.com/inward/record.uri?eid=2-s2.0-85186185337&doi=10.2196%2f45413&partnerID=40&md5=26661fc04144b31529fb29aef942bfc3	10.2196/45413
136	rayyan-134732858	Digital twin for human-robot collaboration enhancement in manufacturing systems: Literature review and direction for future developments	2024	Computers and Industrial Engineering	187			Baratta, A. and Cimino, A. and Longo, F. and Nicoletti, L.	https://www.scopus.com/inward/record.uri?eid=2-s2.0-85183764612&doi=10.1016%2fj.cie.2023.109764&partnerID=40&md5=026e7b18dc936a356a173e279f858b65	10.1016/j.cie.2023.109764
137	rayyan-134732859	RS485 Network Design and Maintenance in Food Processing Industry: A Winery Application	2024	Lecture Notes in Networks and Systems	866		134-142	KovaÄeviÄ‡, I. and MatiÄ‡, T. and Keser, T. and Miling, R.	https://www.scopus.com/inward/record.uri?eid=2-s2.0-85184818210&doi=10.1007%2f978-3-031-51494-4_12&partnerID=40&md5=7b5fd2ad5c62aed026fe8d6c6df205fb	10.1007/978-3-031-51494-4_12
138	rayyan-134732860	Blockchain-Based Privacy-Preserving Electronics Healthcare Records in Healthcare 4.0 Using Proxy Re-Encryption	2024	EAI/Springer Innovations in Communication and Computing			101-120	Parthiban, L. and Sammeta, N. and Malathi, A.C.J. and Samuel, B.E.	https://www.scopus.com/inward/record.uri?eid=2-s2.0-85174815844&doi=10.1007%2f978-3-031-35751-0_6&partnerID=40&md5=b9dd8e3e402ea1f45f45975c3eb96511	10.1007/978-3-031-35751-0_6
139	rayyan-134732861	Shape Expressions (ShEx) schemas for the FHIR R5 specification	2023	Journal of Biomedical Informatics	148			Sharma, D.K. and Prud'hommeaux, E. and Booth, D. and Nanjo, C. and Jiang, G.	https://www.scopus.com/inward/record.uri?eid=2-s2.0-85177738014&doi=10.1016%2fj.jbi.2023.104534&partnerID=40&md5=c0a34bd119ab0977fe7f3856cee78729	10.1016/j.jbi.2023.104534
140	rayyan-134732862	Ontologizing health systems data at scale: making translational discovery a reality	2023	npj Digital Medicine	6	1		Callahan, T.J. and Stefanski, A.L. and Wyrwa, J.M. and Zeng, C. and Ostropolets, A. and Banda, J.M. and Baumgartner, W.A. and Boyce, R.D. and Casiraghi, E. and Coleman, B.D. and Collins, J.H. and Deakyne Davies, S.J. and Feinstein, J.A. and Lin, A.Y. and Martin, B. and Matentzoglu, N.A. and Meeker, D. and Reese, J. and Sinclair, J. and Taneja, S.B. and Trinkley, K.E. and Vasilevsky, N.A. and Will…	https://www.scopus.com/inward/record.uri?eid=2-s2.0-85160014197&doi=10.1038%2fs41746-023-00830-x&partnerID=40&md5=c7ed7201f0a4c365f0589180fd65a617	10.1038/s41746-023-00830-x
141	rayyan-134732863	Insight into the Digital Health System of Ukraine (eHealth): Trends, Definitions, Standards, and Legislative Revisions	2023	International Journal of Telerehabilitation	15	2		Malakhov, K.S.	https://www.scopus.com/inward/record.uri?eid=2-s2.0-85179674839&doi=10.5195%2fijt.2023.6599&partnerID=40&md5=b91b69480fde68ce12fb6477d1d966dd	10.5195/ijt.2023.6599
142	rayyan-134732864	A secure blockchain framework for the internet of medical things	2024	Transactions on Emerging Telecommunications Technologies	35	1		Sharma, A. and Kaur, S. and Singh, M.	https://www.scopus.com/inward/record.uri?eid=2-s2.0-85179725315&doi=10.1002%2fett.4917&partnerID=40&md5=0faf329bbef082deb2a18e7a2783a858	10.1002/ett.4917
143	rayyan-134732865	Coupling BIM and detailed modelica simulations of HVAC systems in a common data environment	2024	Journal of Building Performance Simulation	17	3	306-321	Visby FjerbÃ¦k, E. and Seidenschnur, M. and KÃ¼cÃ¼kavci, A. and Michael Smith, K. and Anker Hviid, C.	https://www.scopus.com/inward/record.uri?eid=2-s2.0-85175193233&doi=10.1080%2f19401493.2023.2271441&partnerID=40&md5=2344117003ca9682724decb16ba5bc53	10.1080/19401493.2023.2271441
144	rayyan-134732866	Transforming cancer clinical trials: The integral role of artificial intelligence in electronic health records for efficient patient recruitment	2023	Contemporary Clinical Trials Communications	36			Nashwan, A.J. and Hani, S.B.	https://www.scopus.com/inward/record.uri?eid=2-s2.0-85176249237&doi=10.1016%2fj.conctc.2023.101223&partnerID=40&md5=c891347f40ea1febe3b225f7243d6376	10.1016/j.conctc.2023.101223
145	rayyan-134732867	eHealth implementation in Europe: a scoping review on legal, ethical, financial, and technological aspects	2024	Frontiers in Digital Health	6			Bente, B.E. and Van Dongen, A. and Verdaasdonk, R. and van Gemert-Pijnen, L.	https://www.scopus.com/inward/record.uri?eid=2-s2.0-85188458369&doi=10.3389%2ffdgth.2024.1332707&partnerID=40&md5=3ef9fabb00e9474321f001ae126a6513	10.3389/fdgth.2024.1332707
146	rayyan-134732868	Blockchain-based access control and interoperability framework for electronic health records (ANCILE)	2024	Artificial Intelligence, Blockchain, Computing and Security - Proceedings of the International Conference on Artificial Intelligence, Blockchain, Computing and Security, ICABCS 2023	1		544-549	Senthilkumar, G. and Srinivasan, A. and Venkatesh, J. and Kuchipudi, R. and Vinoth, K. and Ramamoorthy, A.	https://www.scopus.com/inward/record.uri?eid=2-s2.0-85186711260&doi=10.1201%2f9781003393580-83&partnerID=40&md5=9985c784fa45c1dfb9f64b56bf2e0ebe	10.1201/9781003393580-83
147	rayyan-134732869	Fast Payments Across Heterogeneous Blockchains for Internet of Things	2024	IEEE Access	12		33923-33937	Lin, Z. and Wang, K. and Wu, Y. and Li, D.	https://www.scopus.com/inward/record.uri?eid=2-s2.0-85187003416&doi=10.1109%2fACCESS.2024.3371859&partnerID=40&md5=9e02e007d67831453c83364e2ef86b0f	10.1109/ACCESS.2024.3371859
148	rayyan-134732870	Blockchain-Enhanced Privacy and Security in Medicare Data Sharing: Identifying Gaps and Solutions in Current Practices	2024	Studies in Computational Intelligence	1145		432-442	Rehman, A. and Ilyas, M.	https://www.scopus.com/inward/record.uri?eid=2-s2.0-85187983103&doi=10.1007%2f978-3-031-53717-2_40&partnerID=40&md5=326cf2398c0b5d2eb70fa09c5adbb933	10.1007/978-3-031-53717-2_40
149	rayyan-134732871	Heritage-BIM for energy simulation: a data exchange method for improved interoperability	2024	Building Research and Information	52	3	373-386	Alexandrou, K. and Thravalou, S. and Artopoulos, G.	https://www.scopus.com/inward/record.uri?eid=2-s2.0-85162201362&doi=10.1080%2f09613218.2023.2222856&partnerID=40&md5=7af540a882410e61e148808f880f2d8d	10.1080/09613218.2023.2222856
150	rayyan-134732872	Informing a national rare disease registry strategy in Australia: a mixed methods study	2023	BMC Health Services Research	23	1		Ruseckaite, R. and Caruso, M. and Mudunna, C. and Helwani, F. and Millis, N. and Ahern, S.	https://www.scopus.com/inward/record.uri?eid=2-s2.0-85175676027&doi=10.1186%2fs12913-023-10049-x&partnerID=40&md5=83b54f0f0ed94490c9c53260e13a40c1	10.1186/s12913-023-10049-x
151	rayyan-134732873	Significance and Challenges in Blockchain-Based Secure Sharing of Healthcare Data	2024	Lecture Notes in Electrical Engineering	1096		763-772	Pathak, R. and Soni, B. and Muppalaneni, N.B.	https://www.scopus.com/inward/record.uri?eid=2-s2.0-85185706044&doi=10.1007%2f978-981-99-7137-4_74&partnerID=40&md5=d7dab04903554ad98265d12e61803f87	10.1007/978-981-99-7137-4_74
152	rayyan-134732874	A Survey of Blockchain-Based Schemes for Data Sharing and Exchange	2023	IEEE Transactions on Big Data	9	6	1477-1495	Song, R. and Xiao, B. and Song, Y. and Guo, S. and Yang, Y.	https://www.scopus.com/inward/record.uri?eid=2-s2.0-85164421844&doi=10.1109%2fTBDATA.2023.3293279&partnerID=40&md5=992571e03c919f578f4b58872e682efd	10.1109/TBDATA.2023.3293279
153	rayyan-134732875	Electronic health records (EHRs) in clinical research and platform trials: Application of the innovative EHR-based methods developed by EU-PEARL	2023	Journal of Biomedical Informatics	148			Lombardo, G. and Couvert, C. and Kose, M. and Begum, A. and Spiertz, C. and Worrell, C. and Hasselbaink, D. and Didden, E.-M. and Sforzini, L. and Todorovic, M. and Lewi, M. and Brown, M. and Vaterkowski, M. and Gullet, N. and Amasi-Hartoonian, N. and Griffon, N. and Pais, R. and Rodriguez Navarro, S. and Kremer, A. and Maes, C. and Tan, E.H. and Moinat, M. and Ferrer, J.G. and Pariante, C.M. and…	https://www.scopus.com/inward/record.uri?eid=2-s2.0-85178332946&doi=10.1016%2fj.jbi.2023.104553&partnerID=40&md5=e4803632c9d27a5b1c4edb32599dcbfa	10.1016/j.jbi.2023.104553
154	rayyan-134732876	An Overview of Blockchain-Based Electronic Health Record and Compliance with GDPR and HIPAA	2024	Lecture Notes in Networks and Systems	838		405-412	Ettaloui, N. and Arezki, S. and Gadi, T.	https://www.scopus.com/inward/record.uri?eid=2-s2.0-85184815115&doi=10.1007%2f978-3-031-48573-2_58&partnerID=40&md5=91d76afc14861dbc72a52e77389a3888	10.1007/978-3-031-48573-2_58
155	rayyan-134732877	Hospitals' electronic access to information needed to treat COVID-19	2023	JAMIA Open	6	4		Richwine, C. and Everson, J. and Patel, V.	https://www.scopus.com/inward/record.uri?eid=2-s2.0-85179482225&doi=10.1093%2fjamiaopen%2fooad103&partnerID=40&md5=d6962740a0b16b87ba7791123ef5fbbc	10.1093/jamiaopen/ooad103
156	rayyan-134732878	Knowledge-based OpenBIM data exchange for building design	2023	Automation in Construction	156			Khudhair, A. and Li, H. and Ren, G.	https://www.scopus.com/inward/record.uri?eid=2-s2.0-85175204743&doi=10.1016%2fj.autcon.2023.105144&partnerID=40&md5=c66f4c7f020c63d34658a010f4de0b90	10.1016/j.autcon.2023.105144
157	rayyan-134732879	Privacy-Preserving Roadmap for Medical Data-Sharing Systems	2024	Dimensions of Intelligent Analytics for Smart Digital Health Solutions			121-152	Alsinglawi, B. and Wickramasinghe, N.	https://www.scopus.com/inward/record.uri?eid=2-s2.0-85184538577&doi=10.1201%2f9781032699745-8&partnerID=40&md5=bc489cb04599204241b49ab447a6bfd1	10.1201/9781032699745-8
158	rayyan-134732880	Collaborative Computing of Food Supply Chain Privacy Data Elements Based on Federated Learning	2023	Smart Agriculture	5	4	79-91	Xu, J. and Li, H. and Wang, H. and Zhou, Y. and Wang, Z. and Yu, C.	https://www.scopus.com/inward/record.uri?eid=2-s2.0-85183920978&doi=10.12133%2fj.smartag.SA202309012&partnerID=40&md5=cd7363f042d4241e609b9c83a43fc70b	10.12133/j.smartag.SA202309012
159	rayyan-134732881	Does circle priming improve smart infusion pump and electronic health record interoperability for chemotherapy in a pediatric hematology/oncology setting?	2024	Journal of Oncology Pharmacy Practice	30	1	159-164	Agedal, K.J. and Steidl, K.E. and Burgess, J.L. and Seabury, R.W. and Wojnowicz, S.R.	https://www.scopus.com/inward/record.uri?eid=2-s2.0-85153517148&doi=10.1177%2f10781552231170769&partnerID=40&md5=bbb3aa6ae7d8585d99f48916a440dbf8	10.1177/10781552231170769
160	rayyan-134732882	Design and Implementation of an SPI to I2C Bridge for Seamless Communication and Interoperability Between Devices	2024	Lecture Notes in Networks and Systems	796		493-505	Harirajkumar, J. and Santhosh, M. and Sasirekha, N. and Vivek Karthick, P.	https://www.scopus.com/inward/record.uri?eid=2-s2.0-85181976246&doi=10.1007%2f978-981-99-6906-7_42&partnerID=40&md5=9061d69afa2f46f66910fb26256c5bf7	10.1007/978-981-99-6906-7_42
161	rayyan-134732883	Intersection of policy and Immunization Information Systems (IIS)	2023	BMC Public Health	23	1		Heersema, L.A. and Cunniff, L. and Eiden, A.L. and Sharma, I. and Mishra, J. and Bhatti, A.	https://www.scopus.com/inward/record.uri?eid=2-s2.0-85171809871&doi=10.1186%2fs12889-023-16457-2&partnerID=40&md5=8e37b99b18226e6cbe6a8fe171069ea0	10.1186/s12889-023-16457-2
162	rayyan-134732884	Health Information Exchange: Understanding the Policy Landscape and Future of Data Interoperability	2023	Yearbook of Medical Informatics	32	1	184-194	Holmgren, A.J. and Esdar, M. and HÃ¼sers, J. and Coutinho-Almeida, J.	https://www.scopus.com/inward/record.uri?eid=2-s2.0-85181176275&doi=10.1055%2fs-0043-1768719&partnerID=40&md5=29400c1e52041bfe9b6b7a545f76a4d3	10.1055/s-0043-1768719
163	rayyan-134732885	A Methodology for Integrating Hierarchical VMAP-Data Structures into an Ontology Using Semantically Represented Analyses	2024	Information (Switzerland)	15	1		Spelten, P. and Meyer, M.-C. and Wagner, A. and Wolf, K. and Reith, D.	https://www.scopus.com/inward/record.uri?eid=2-s2.0-85183117867&doi=10.3390%2finfo15010021&partnerID=40&md5=f60474d13131b7dc6f686d02445d0813	10.3390/info15010021
164	rayyan-134732886	A Platform for Collaborative Light Weight Ontology Development	2024	Smart Innovation, Systems and Technologies	379		203-214	Yadav, U.	https://www.scopus.com/inward/record.uri?eid=2-s2.0-85187800089&doi=10.1007%2f978-981-99-8612-5_17&partnerID=40&md5=21da20cd2fa00ff487d16d6a9c64c198	10.1007/978-981-99-8612-5_17
165	rayyan-134732887	Primary Care Physicians' Satisfaction with Interoperable Health Information Technology	2024	JAMA Network Open			E243793	Everson, J. and Hendrix, N. and Phillips, R.L. and Adler-Milstein, J. and Bazemore, A. and Patel, V.	https://www.scopus.com/inward/record.uri?eid=2-s2.0-85189064837&doi=10.1001%2fjamanetworkopen.2024.3793&partnerID=40&md5=53f29f3c50b28085ecb192903338b4bd	10.1001/jamanetworkopen.2024.3793
166	rayyan-134732888	A political economy analysis of strengthening health information system in Tanzania	2023	BMC Medical Informatics and Decision Making	23	1		Kuwawenaruwa, A. and Mollel, H. and Machonchoryo, J.M. and Margini, F. and Jaribu, J. and Binyaruka, P.	https://www.scopus.com/inward/record.uri?eid=2-s2.0-85175618770&doi=10.1186%2fs12911-023-02319-9&partnerID=40&md5=33301bd14fe5ad6afe100bcd71a5766f	10.1186/s12911-023-02319-9
167	rayyan-134732889	Semantic Web Services Ingestion in a Process Mining Framework	2023	Electronics (Switzerland)	12	23		Redavid, D. and Ferilli, S.	https://www.scopus.com/inward/record.uri?eid=2-s2.0-85179353568&doi=10.3390%2felectronics12234767&partnerID=40&md5=c9e261f0bd0e0bcb8a26a99672e47d41	10.3390/electronics12234767
168	rayyan-134732890	Variation in pediatric and adolescent electronic health data sharing practices under the 21st Century Cures Act	2023	Journal of the American Medical Informatics Association	30	12	2021-2027	Sinha, S. and Bedgood, M. and Puttagunta, R. and Kataria, A. and Bourgeois, F. and Lee, J.A. and Vodzak, J. and Hall, E. and Levy, B. and Vawdrey, D.K.	https://www.scopus.com/inward/record.uri?eid=2-s2.0-85178495310&doi=10.1093%2fjamia%2focad172&partnerID=40&md5=7ae7aba2a2cd61b6c6258f8a7ca8f0d0	10.1093/jamia/ocad172
169	rayyan-134732891	Hospital Information Systems: Enhancing Patient Care through Technology	2024	Jornal Brasileiro de Patologia e Medicina Laboratorial	60	1	31-38	Ashraf, F. and Ali, Z.	https://www.scopus.com/inward/record.uri?eid=2-s2.0-85183853808&doi=10.1900%2fJBPML.2024.60.01.005&partnerID=40&md5=b03d1d3e427d1a07adf6fb95bdd651d0	10.1900/JBPML.2024.60.01.005
170	rayyan-134732892	Integration of Patient-Reported Outcome Data Collected Via Web Applications and Mobile Apps Into a Nation-Wide COVID-19 Research Platform Using Fast Healthcare Interoperability Resources: Development Study	2024	Journal of Medical Internet Research	26	1		Oehm, J.B. and Riepenhausen, S.L. and Storck, M. and Dugas, M. and Pryss, R. and Varghese, J.	https://www.scopus.com/inward/record.uri?eid=2-s2.0-85186576915&doi=10.2196%2f47846&partnerID=40&md5=002c1f4d70a31dc89afa92789df5ad44	10.2196/47846
171	rayyan-134732893	Barriers to Access to Cardiac Surgery: Canadian Situation and Global Context	2024	Canadian Journal of Cardiology				Vervoort, D. and Afzal, A.M. and Ruiz, G.Z.L. and Mutema, C. and Wijeysundera, H.C. and Ouzounian, M. and Fremes, S.E.	https://www.scopus.com/inward/record.uri?eid=2-s2.0-85187576826&doi=10.1016%2fj.cjca.2023.11.011&partnerID=40&md5=525b72f8bcdfbe424673ae8bd5be44d5	10.1016/j.cjca.2023.11.011
172	rayyan-134732894	Personalizable AI platform for universal access to research and diagnosis in digital pathology	2023	Computer Methods and Programs in Biomedicine	242			Jesus, R. and BastiÃ£o Silva, L. and Sousa, V. and Carvalho, L. and Garcia Gonzalez, D. and Carias, J. and Costa, C.	https://www.scopus.com/inward/record.uri?eid=2-s2.0-85171327689&doi=10.1016%2fj.cmpb.2023.107787&partnerID=40&md5=cc978c48ba56dd4452d9a69289c343e5	10.1016/j.cmpb.2023.107787
173	rayyan-134732895	Semantic Integration of BPMN Models and FHIR Data to Enable Personalized Decision Support for Malignant Melanoma	2023	Information (Switzerland)	14	12		Beckmann, C.L. and Keuchel, D. and Soleman, W.O.I.A. and NÃ¼rnberg, S. and BÃ¶ckmann, B.	https://www.scopus.com/inward/record.uri?eid=2-s2.0-85180552557&doi=10.3390%2finfo14120649&partnerID=40&md5=65e3c7ade992e3550b08a0ab5c400309	10.3390/info14120649
174	rayyan-134732896	The Security of Blockchain-based Electronic Health Record: A Systematic Review	2023	International Journal of Computer Network and Information Security	15	6	103-117	Exceline, C.E. and Nagarajan, S.	https://www.scopus.com/inward/record.uri?eid=2-s2.0-85179365945&doi=10.5815%2fijcnis.2023.06.09&partnerID=40&md5=384140945b785bc6eae86add76187c3a	10.5815/ijcnis.2023.06.09
175	rayyan-134732897	A Novel Distributed Authentication of Blockchain Technology Integration in IoT Services	2024	IEEE Access	12		9550-9562	Deep, A. and Perrusquia, A. and Aljaburi, L. and Al-Rubaye, S. and Guo, W.	https://www.scopus.com/inward/record.uri?eid=2-s2.0-85182385388&doi=10.1109%2fACCESS.2024.3349955&partnerID=40&md5=f8c595c5bc3b6d71e9f44938bf0a0762	10.1109/ACCESS.2024.3349955
176	rayyan-134732898	Interoperability Between AR and CAD Systems for Industrial Applications	2024	Lecture Notes in Mechanical Engineering			557-564	Marino, E. and Barbieri, L. and Bruno, F. and Mangeruga, M. and Muzzupappa, M.	https://www.scopus.com/inward/record.uri?eid=2-s2.0-85185709331&doi=10.1007%2f978-3-031-52075-4_63&partnerID=40&md5=e65b00b03798e73ccc7a29039bbbaeea	10.1007/978-3-031-52075-4_63
177	rayyan-134732899	Clinical Research Informatics: Contributions from 2022	2023	Yearbook of Medical Informatics	32	1	146-151	Tannier, X. and Kalra, D.	https://www.scopus.com/inward/record.uri?eid=2-s2.0-85180907158&doi=10.1055%2fs-0043-1768748&partnerID=40&md5=fede7f55a67b9272dd7939d1334c0c07	10.1055/s-0043-1768748
178	rayyan-134732900	Architectural solutions for improving transparency, data quality, and security in eHealth systems by designing and adding blockchain modules, while maintaining interoperability: the eHDSI network case	2024	Health and Technology				Terzi, S. and Stamelos, I.	https://www.scopus.com/inward/record.uri?eid=2-s2.0-85186437316&doi=10.1007%2fs12553-024-00833-y&partnerID=40&md5=05085f2927df58fff3542c698e09ac46	10.1007/s12553-024-00833-y
179	rayyan-134732901	Exploring Interoperability and Decentralized Applications for Personal Health Data using FHIR Standards	2023	ACM International Conference Proceeding Series			18-24	Sentausa, D. and Hareva, D.H.	https://www.scopus.com/inward/record.uri?eid=2-s2.0-85188291454&doi=10.1145%2f3638985.3638988&partnerID=40&md5=7321457d61c72cb1e7e34d07e68fa6ea	10.1145/3638985.3638988
180	rayyan-134732902	Electronic health card: A technological solution to promote the Chinese integrated healthcare system in the digital age	2023	BMJ Health and Care Informatics	30	1		Tao, W. and Gu, T. and Li, Y. and Li, W.	https://www.scopus.com/inward/record.uri?eid=2-s2.0-85180413248&doi=10.1136%2fbmjhci-2023-100911&partnerID=40&md5=830d62ff772e9b6cba090c79e7c11eef	10.1136/bmjhci-2023-100911
181	rayyan-134732903	Overcoming Challenges for Improved Patient-Centric Care: A Scoping Review of Platform Ecosystems in Healthcare	2024	IEEE Access	12		14298-14313	Chibuike, M.C. and Grobbelaar, S.S. and Botha, A.	https://www.scopus.com/inward/record.uri?eid=2-s2.0-85183659891&doi=10.1109%2fACCESS.2024.3356860&partnerID=40&md5=961911e850b89cf37efb10c44e5119ec	10.1109/ACCESS.2024.3356860
182	rayyan-134732904	Implementation of a Patient Summary Web Application According to the International Patient Summary and Validation in Common Use Cases in Japan	2023	Journal of Medical Systems	47	1		Song, C. and Nakayama, M.	https://www.scopus.com/inward/record.uri?eid=2-s2.0-85172373430&doi=10.1007%2fs10916-023-01993-6&partnerID=40&md5=ba790832d02f356292b8399e520e418f	10.1007/s10916-023-01993-6
183	rayyan-134732905	Towards Unified Multi-modal Dataset Creation for Deep Learning Utilizing Structured Reports	2024	Informatik aktuell			130-135	TÃ¶lle, M. and Burger, L. and Kelm, H. and Engelhardt, S.	https://www.scopus.com/inward/record.uri?eid=2-s2.0-85188268103&doi=10.1007%2f978-3-658-44037-4_39&partnerID=40&md5=8448b375efc969d30f2c1e2b1f85ca71	10.1007/978-3-658-44037-4_39
184	rayyan-134732906	Connecting cohorts of Finnish biobanks creates a research resource for the study of healthy ageing	2024	Scandinavian Journal of Public Health				Eklund, N. and PÃ¤tsi, S.-M. and Lehtiniemi, H. and Rohkimainen, S. and KivelÃ¤, J. and Ã–hman, H. and Sauramo, M. and Sutinen, K. and Keskinarkaus, A. and Terho, P. and SeppÃ¤nen, T. and Nyberg, P. and MÃ¤nnikkÃ¶, M. and Silander, K.	https://www.scopus.com/inward/record.uri?eid=2-s2.0-85186901169&doi=10.1177%2f14034948241228482&partnerID=40&md5=bc03aa36348f59758d735410edbdb76a	10.1177/14034948241228482
185	rayyan-134732907	Leveraging Blockchain for Enhanced Traceability and Transparency in Sustainable Development	2024	Lecture Notes in Networks and Systems	930		162-177	Mssassi, S. and El Kalam, A.A.	https://www.scopus.com/inward/record.uri?eid=2-s2.0-85188268500&doi=10.1007%2f978-3-031-54318-0_14&partnerID=40&md5=c10f075f569a65961de65865ad2ba0ee	10.1007/978-3-031-54318-0_14
186	rayyan-134732908	Towards interoperability in infection control: a standard data model for microbiology	2023	Scientific Data	10	1		Rinaldi, E. and Drenkhahn, C. and Gebel, B. and Saleh, K. and TÃ¶nnies, H. and von Loewenich, F.D. and Thoma, N. and Baier, C. and Boeker, M. and Hinske, L.C. and Diaz, L.A.P. and Behnke, M. and Ingenerf, J. and Thun, S.	https://www.scopus.com/inward/record.uri?eid=2-s2.0-85172381436&doi=10.1038%2fs41597-023-02560-x&partnerID=40&md5=bc51eebf9a381ca6f32dae3763ef4b6c	10.1038/s41597-023-02560-x
187	rayyan-134732909	Biometrics and Data Smart Healthcare System	2024	IoT, Machine Learning and Data Analytics for Smart Healthcare			57-70	Verma, A. and Saleem, A.M. and Ranadive, J.P. and Chouhan, A.P.S. and Singh, V.	https://www.scopus.com/inward/record.uri?eid=2-s2.0-85186638438&doi=10.1201%2f9781003430735-5&partnerID=40&md5=01877102beec01b7d6f6dabdfabc9fa0	10.1201/9781003430735-5
188	rayyan-134732910	Clinical Decision Support Tools in the Electronic Medical Record	2024	Kidney International Reports	9	1	29-38	Alexiuk, M. and Elgubtan, H. and Tangri, N.	https://www.scopus.com/inward/record.uri?eid=2-s2.0-85178233236&doi=10.1016%2fj.ekir.2023.10.019&partnerID=40&md5=28efc434ddff09c7585efe0098415172	10.1016/j.ekir.2023.10.019
189	rayyan-134732911	21st century (clinical) decision support in nursing and allied healthcare. Developing a learning health system: a reasoned design of a theoretical framework	2023	BMC Medical Informatics and Decision Making	23	1		van Velzen, M. and de Graaf-Waar, H.I. and Ubert, T. and van der Willigen, R.F. and Muilwijk, L. and Schmitt, M.A. and Scheper, M.C. and van Meeteren, N.L.U.	https://www.scopus.com/inward/record.uri?eid=2-s2.0-85178477294&doi=10.1186%2fs12911-023-02372-4&partnerID=40&md5=acc210e7d499999e0ddada854fe3477b	10.1186/s12911-023-02372-4
190	rayyan-134732912	Transforming Healthcare Data Management: A Blockchain-Based Cloud EHR System for Enhanced Security and Interoperability	2024	International journal of online and biomedical engineering	20	2	46-60	Samala, A.D. and Rawas, S.	https://www.scopus.com/inward/record.uri?eid=2-s2.0-85186917356&doi=10.3991%2fijoe.v20i02.45693&partnerID=40&md5=a7cbd659122b0c5993d4e2334a163982	10.3991/ijoe.v20i02.45693
191	rayyan-134732913	Implementation and evaluation of an electronic health record-integrated app for postpartum monitoring of hypertensive disorders of pregnancy using patient-contributed data collection	2023	JAMIA Open	6	4		Dullabh, P. and Heaney-Huls, K.K. and Chiao, A.B. and Callaham, M.G. and Desai, P. and Gauthreaux, N.A. and Kashyap, N. and Lobach, D.F. and Boxwala, A.	https://www.scopus.com/inward/record.uri?eid=2-s2.0-85178121684&doi=10.1093%2fjamiaopen%2fooad098&partnerID=40&md5=2abaade3926a96f6733b049a412dbd89	10.1093/jamiaopen/ooad098
192	rayyan-134732914	Cultural Heritage Information Retrieval: Past, Present, and Future Trends	2024	IEEE Access	12		42992-43026	Ranjgar, B. and Sadeghi-Niaraki, A. and Shakeri, M. and Rahimi, F. and Choi, S.-M.	https://www.scopus.com/inward/record.uri?eid=2-s2.0-85187325741&doi=10.1109%2fACCESS.2024.3374769&partnerID=40&md5=b452dbc4dc3276d235c7fdd90ab9eef4	10.1109/ACCESS.2024.3374769
193	rayyan-134732915	A Proxy-based Approach for Data Exchange and Interoperability between IEEE1888.4 Local and Global Storages	2024	Przeglad Elektrotechniczny	2024	3	172-175	Inthasuth, T. and Kaewjumras, Y. and Maisen, T. and Changdee, A. and Sureeya, K. and Boonsong, W.	https://www.scopus.com/inward/record.uri?eid=2-s2.0-85186630940&doi=10.15199%2f48.2024.03.231&partnerID=40&md5=67a8c0aca7299d91ac1a07cb10a6f83e	10.15199/48.2024.03.231
194	rayyan-134732916	Electronic connectivity between hospital pairs: impact on emergency department-related utilization	2024	Journal of the American Medical Informatics Association	31	1	15-23	Adler-Milstein, J. and Linden, A. and Hsia, R.Y. and Everson, J.	https://www.scopus.com/inward/record.uri?eid=2-s2.0-85181179015&doi=10.1093%2fjamia%2focad204&partnerID=40&md5=014adb8a3435bbcc0601ae4437e34c88	10.1093/jamia/ocad204
195	rayyan-134732917	Supply chain information system for sustainability and interoperability of business service	2023	Information Logistics for Organizational Empowerment and Effective Supply Chain Management			73-107	Pal, K.	https://www.scopus.com/inward/record.uri?eid=2-s2.0-85182285050&doi=10.4018%2f979-8-3693-0159-3.ch005&partnerID=40&md5=f5740f55e7ecd593060bc7a753035007	10.4018/979-8-3693-0159-3.ch005
196	rayyan-134732918	The transition of human resources for health information systems from the MDGs into the SDGs and the post-pandemic era: reviewing the evidence from 2000 to 2022	2023	Human Resources for Health	21	1		McQuide, P.A. and Brown, A.N. and Diallo, K. and Siyam, A.	https://www.scopus.com/inward/record.uri?eid=2-s2.0-85178183562&doi=10.1186%2fs12960-023-00880-y&partnerID=40&md5=9af0d9fb01a1539d2f98fe0f42e4c133	10.1186/s12960-023-00880-y
197	rayyan-134732919	Why it is hard to use PROMs and PREMs in routine health and care	2023	BMJ Open Quality	12	4		Benson, T.	https://www.scopus.com/inward/record.uri?eid=2-s2.0-85181177630&doi=10.1136%2fbmjoq-2023-002516&partnerID=40&md5=6927c4f4425942978ea23ab18a17af57	10.1136/bmjoq-2023-002516
198	rayyan-134732920	Smart hospital: achieving interoperability and raw data collection from medical devices in clinical routine	2024	Frontiers in Digital Health	6			Martens, E. and Haase, H.-U. and Mastella, G. and Henkel, A. and Spinner, C. and Hahn, F. and Zou, C. and Fava Sanches, A. and Allescher, J. and Heid, D. and Strauss, E. and Maier, M.-M. and Lachmann, M. and Schmidt, G. and Westphal, D. and Haufe, T. and Federle, D. and Rueckert, D. and Boeker, M. and Becker, M. and Laugwitz, K.-L. and Steger, A. and MÃ¼ller, A.	https://www.scopus.com/inward/record.uri?eid=2-s2.0-85188139665&doi=10.3389%2ffdgth.2024.1341475&partnerID=40&md5=e4cfe47168c09612ae655e3e5603def2	10.3389/fdgth.2024.1341475
199	rayyan-134732921	Optimizing the data in direct access testing: information technology to support an emerging care model	2024	Critical Reviews in Clinical Laboratory Sciences	61	2	127-139	Stoffel, M. and Beal, S.G. and Ibrahim, K.A. and Rummel, M. and Greene, D.N.	https://www.scopus.com/inward/record.uri?eid=2-s2.0-85173788835&doi=10.1080%2f10408363.2023.2258973&partnerID=40&md5=970199a89cecd85775329da9be185a8e	10.1080/10408363.2023.2258973
200	rayyan-134732922	A New Architectural Framework for Digitalization of Maritime Intelligent Transport Systems	2023	TransNav	17	4	769-779	Hagaseth, M. and RÃ¸dseth, Ã˜.J. and Krogstad, T. and Bakke, M.	https://www.scopus.com/inward/record.uri?eid=2-s2.0-85177442022&doi=10.12716%2f1001.17.04.02&partnerID=40&md5=63453dd8f09114d086eb8475504f2bd2	10.12716/1001.17.04.02
201	rayyan-134732923	Four Decades of Intensive Care Unit Design Evolution and Thoughts for the Future	2023	Critical Care Clinics	39	3	577-602	Halpern, N.A. and Scruth, E. and Rausen, M. and Anderson, D.	https://www.scopus.com/inward/record.uri?eid=2-s2.0-85150816833&doi=10.1016%2fj.ccc.2023.01.008&partnerID=40&md5=0d34c4a590b8f991199b02c1b95a9704	10.1016/j.ccc.2023.01.008
202	rayyan-134732924	Cell Therapy Informatics: Updates on the Integration of HCT/IEC Functionalities into an Electronic Medical Record System in the US to Promote Efficiency, Patient Safety, Research, and Data Interoperability	2023	Transplantation and Cellular Therapy	29	9	539-547	Ho, V.T. and Klumpp, T.R. and Liang, W.H. and Prestegaard, M. and Horwitz, M. and Hamilton, B.K. and Page, K. and Jaglowski, S. and Huber, J. and Martinez, C. and Shenoy, V. and Chen, A. and Rizzo, D.	https://www.scopus.com/inward/record.uri?eid=2-s2.0-85165030784&doi=10.1016%2fj.jtct.2023.06.014&partnerID=40&md5=73d1528c3d0590b30714bb405f4762f1	10.1016/j.jtct.2023.06.014
203	rayyan-134732925	Surgical site infection surveillance in German hospitals: a national survey to determine the status quo of digitalization	2023	Antimicrobial Resistance and Infection Control	12	1		Aghdassi, S.J.S. and Goodarzi, H. and Gropmann, A. and Clausmeyer, J. and Geffers, C. and Piening, B. and Gastmeier, P. and Behnke, M.	https://www.scopus.com/inward/record.uri?eid=2-s2.0-85159665255&doi=10.1186%2fs13756-023-01253-9&partnerID=40&md5=ca1697489e95f4cbb95b49aff4cbdbf6	10.1186/s13756-023-01253-9
204	rayyan-134732926	A TOGAF based interoperable health information system needs assessment for practitionerâ€“patient interaction	2023	Electronic Journal of Information Systems in Developing Countries	89	6		Denhere, P.T. and Ruhode, E. and Zhou, M.	https://www.scopus.com/inward/record.uri?eid=2-s2.0-85164742128&doi=10.1002%2fisd2.12284&partnerID=40&md5=b73ee39abdbfa02fb0ad2906ad2b94ab	10.1002/isd2.12284
205	rayyan-134732927	Materials characterisation and software tools as key enablers in Industry 5.0 and wider acceptance of new methods and products	2023	Materials Today Communications	36			Konstantopoulos, G. and Charitidis, C.A. and BaÃ±ares, M.A. and Portela, R. and Zangenberg, N. and Capria, E. and Sebastiani, M. and Goldbeck, G. and Koumoulos, E. and Boskovic, B. and Diplas, S. and Konchakova, N. and Todorov, I. and Dykeman, D. and Avataneo, S.G. and Falzetti, M. and Diz, E.L. and Reinosa, J.J. and Burov, E. and Å kreliÄ‡, D. and Jeliazkova, N. and Barton, B. and Masotti, G. an…	https://www.scopus.com/inward/record.uri?eid=2-s2.0-85165227424&doi=10.1016%2fj.mtcomm.2023.106607&partnerID=40&md5=a9864d46b59625104ef69434155d8709	10.1016/j.mtcomm.2023.106607
206	rayyan-134732928	Driving digital engineering integration and interoperability through semantic integration of models with ontologies	2023	Systems Engineering	26	4	365-378	Dunbar, D. and Hagedorn, T. and Blackburn, M. and Dzielski, J. and Hespelt, S. and Kruse, B. and Verma, D. and Yu, Z.	https://www.scopus.com/inward/record.uri?eid=2-s2.0-85149386175&doi=10.1002%2fsys.21662&partnerID=40&md5=bb056320732ef93a7cf8a7bac5faa3ba	10.1002/sys.21662
207	rayyan-134732929	Exploring EU e-Delivery Integration for Enabling Interregional Innovation through the SilverHub Platform	2023	ACM International Conference Proceeding Series			172-179	Jackson, E.B. and KivimÃ¤ki, P. and Pappel, I. and Yahia, S.B.	https://www.scopus.com/inward/record.uri?eid=2-s2.0-85167873944&doi=10.1145%2f3598469.3598488&partnerID=40&md5=108d6c4c48ba30ce2be13f71132c544a	10.1145/3598469.3598488
208	rayyan-134732930	Seamless Integration of Computer-Adaptive Patient Reported Outcomes into an Electronic Health Record	2023	Applied Clinical Informatics	15	1	145-154	Nolla, K. and Rasmussen, L.V. and Rothrock, N.E. and Butt, Z. and Bass, M. and Davis, K. and Cella, D. and Gershon, R. and Barnard, C. and Chmiel, R. and Almaraz, F. and Schachter, M. and Nelson, T. and Langer, M. and Starren, J.	https://www.scopus.com/inward/record.uri?eid=2-s2.0-85181669851&doi=10.1055%2fa-2235-9557&partnerID=40&md5=0bdf4e60adf98c3877bb4d307aeba979	10.1055/a-2235-9557
209	rayyan-134732931	Literature Review: Clinical Data Interoperability Models	2023	Information (Switzerland)	14	7		Ait Abdelouahid, R. and Debauche, O. and Mahmoudi, S. and Marzak, A.	https://www.scopus.com/inward/record.uri?eid=2-s2.0-85166388119&doi=10.3390%2finfo14070364&partnerID=40&md5=0a01ec4c38a5447d3564966cfddb4953	10.3390/info14070364
210	rayyan-134732932	FAIR, ethical, and coordinated data sharing for COVID-19 response: a scoping review and cross-sectional survey of COVID-19 data sharing platforms and registries	2023	The Lancet Digital Health	5	10	e712-e736	Maxwell, L. and Shreedhar, P. and Dauga, D. and McQuilton, P. and Terry, R.F. and Denisiuk, A. and Molnar-Gabor, F. and Saxena, A. and Sansone, S.-A.	https://www.scopus.com/inward/record.uri?eid=2-s2.0-85172670406&doi=10.1016%2fS2589-7500%2823%2900129-2&partnerID=40&md5=70ed00e7f601eec86e9d1eef4a205ef5	10.1016/S2589-7500(23)00129-2
211	rayyan-134732933	Artificial intelligence in clinical workflow processes in vascular surgery and beyond	2023	Seminars in Vascular Surgery	36	3	401-412	Dossabhoy, S.S. and Ho, V.T. and Ross, E.G. and Rodriguez, F. and Arya, S.	https://www.scopus.com/inward/record.uri?eid=2-s2.0-85168592097&doi=10.1053%2fj.semvascsurg.2023.07.002&partnerID=40&md5=358f943040e159f04eeed24fc0a60029	10.1053/j.semvascsurg.2023.07.002
212	rayyan-134732934	Extraction of Interoperable Data from Healthcare Documents by Identifying Common Data Elements: An Analysis of Radiation Therapy Planning CT Physician Order Entry Records	2023	Oncology (Switzerland)	102	4	327-336	DennstÃ¤dt, F. and Putora, P.M. and Heuser, M. and Badra, E.V. and Baumert, B.G. and Leiser, D. and Cihoric, N.	https://www.scopus.com/inward/record.uri?eid=2-s2.0-85189864576&doi=10.1159%2f000534204&partnerID=40&md5=a038e15f2bc9b45809e6e4aef639a5d6	10.1159/000534204
213	rayyan-134732935	Towards a method to quantitatively measure toolchain interoperability in the engineering lifecycle: A case study of digital hardware design	2023	Computer Standards and Interfaces	86			Alvarez-RodrÃ­guez, J.M. and Mendieta, R. and CibriÃ¡n, E. and Llorens, J.	https://www.scopus.com/inward/record.uri?eid=2-s2.0-85151417551&doi=10.1016%2fj.csi.2023.103744&partnerID=40&md5=52d478a65228a5cdd78ab80afee5e288	10.1016/j.csi.2023.103744
214	rayyan-134732936	Architecture for manufacturing-X: Bringing asset administration shell, eclipse dataspace connector and OPC UA together	2023	Manufacturing Letters	37		2024-01-06	Neubauer, M. and Steinle, L. and Reiff, C. and AjdinoviÄ‡, S. and Klingel, L. and Lechler, A. and Verl, A.	https://www.scopus.com/inward/record.uri?eid=2-s2.0-85161326387&doi=10.1016%2fj.mfglet.2023.05.002&partnerID=40&md5=b492b900ef4b172ebe55404746feaecc	10.1016/j.mfglet.2023.05.002
215	rayyan-134732937	Evaluation of OMOP CDM, i2b2 and ICGC ARGO for supporting data harmonization in a breast cancer use case of a multicentric European AI project	2023	Journal of Biomedical Informatics	147			Frid, S. and Bracons CucÃ³, G. and Gil Rojas, J. and LÃ³pez-Rueda, A. and Pastor Duran, X. and MartÃ­nez-SÃ¡ez, O. and Lozano-RubÃ­, R.	https://www.scopus.com/inward/record.uri?eid=2-s2.0-85173570340&doi=10.1016%2fj.jbi.2023.104505&partnerID=40&md5=9603277cd9153818d990b49e05a80ed6	10.1016/j.jbi.2023.104505
216	rayyan-134732938	Digital Public Goods Interoperability: A Low-Code Middleware Approach	2023	COMPASS 2023 - Proceedings of the ACM SIGCAS/SIGCHI Conference on Computing and Sustainable Societies			138-141	Musoke, A.A. and Nishimirwe, J.P. and Lawal, N. and Gueye, A.	https://www.scopus.com/inward/record.uri?eid=2-s2.0-85172879228&doi=10.1145%2f3588001.3609376&partnerID=40&md5=3bd57da70561bdd37906514f4eb73953	10.1145/3588001.3609376
217	rayyan-134732939	Utilizing standardized nursing terminologies in implementing an AI-powered fall-prevention tool to improve patient outcomes: a multihospital study	2023	Journal of the American Medical Informatics Association : JAMIA	30	11	1826-1836	Cho, I. and Cho, J. and Hong, J.H. and Choe, W.S. and Shin, H.	https://www.scopus.com/inward/record.uri?eid=2-s2.0-85174641420&doi=10.1093%2fjamia%2focad145&partnerID=40&md5=ab03b35f43a68e05f78be423de7fd00b	10.1093/jamia/ocad145
218	rayyan-134732940	Real-time algorithmic exchange and processing of pharmaceutical quality data and information	2023	International Journal of Pharmaceutics	645			Anderson, C. and Algorri, M. and Abernathy, M.J.	https://www.scopus.com/inward/record.uri?eid=2-s2.0-85171467368&doi=10.1016%2fj.ijpharm.2023.123342&partnerID=40&md5=bc2a5609a34fbc5e3fbb9b432f746b32	10.1016/j.ijpharm.2023.123342
219	rayyan-134732941	CLIM4OMICS: a geospatially comprehensive climate and multi-OMICS database for maize phenotype predictability in the United States and Canada	2023	Earth System Science Data	15	9	3963-3990	Sarzaeim, P. and MuÃ±oz-Arriola, F. and Jarquin, D. and Aslam, H. and De Leon Gatti, N.	https://www.scopus.com/inward/record.uri?eid=2-s2.0-85172901815&doi=10.5194%2fessd-15-3963-2023&partnerID=40&md5=ced1dfb96927d0483f8502868944df8f	10.5194/essd-15-3963-2023
220	rayyan-134732942	How to Make Outpatient Healthcare Data in Germany Available for Research in the Dynamic Course of Digital Transformation	2023	Studies in Health Technology and Informatics	307		2024-12-21	Koch, M. and Richter, J. and Hauswaldt, J. and Krefting, D.	https://www.scopus.com/inward/record.uri?eid=2-s2.0-85170632248&doi=10.3233%2fSHTI230688&partnerID=40&md5=99ed20a540f27ce6ac79635db293581e	10.3233/SHTI230688
221	rayyan-134732943	Interoperability of heterogeneous health information systems: a systematic literature review	2023	BMC Medical Informatics and Decision Making	23	1		Torab-Miandoab, A. and Samad-Soltani, T. and Jodati, A. and Rezaei-Hachesu, P.	https://www.scopus.com/inward/record.uri?eid=2-s2.0-85146796337&doi=10.1186%2fs12911-023-02115-5&partnerID=40&md5=dfe28374a763261cd3559e55fc5c8b1c	10.1186/s12911-023-02115-5
222	rayyan-134732944	Assessing the FAIRness of databases on the EHDEN portal: A case study on two Dutch ICU databases	2023	International Journal of Medical Informatics	176			Puttmann, D. and de Groot, R. and de Keizer, N. and Cornet, R. and Elbers, P.W.G. and Dongelmans, D. and Bakhshi-Raiez, F.	https://www.scopus.com/inward/record.uri?eid=2-s2.0-85160661757&doi=10.1016%2fj.ijmedinf.2023.105104&partnerID=40&md5=b910dc5a4871ba7010d1f8085cfb6f46	10.1016/j.ijmedinf.2023.105104
223	rayyan-134732945	FAIRification of health-related data using semantic web technologies in the Swiss Personalized Health Network	2023	Scientific Data	10	1		TourÃ©, V. and Krauss, P. and Gnodtke, K. and Buchhorn, J. and Unni, D. and Horki, P. and Raisaro, J.L. and Kalt, K. and Teixeira, D. and Crameri, K. and Ã–sterle, S.	https://www.scopus.com/inward/record.uri?eid=2-s2.0-85149969092&doi=10.1038%2fs41597-023-02028-y&partnerID=40&md5=8207b27d0915e7ee2c0a00fcdd4d38cd	10.1038/s41597-023-02028-y
224	rayyan-134732946	Self-care nursing interventions: A qualitative study into electronic health recordsâ€™ contents	2023	International Nursing Review	70	3	383-393	QueirÃ³s, C. and Paiva e Silva, M.A.T.C. and Gomes, J. and Neves, H. and Cruz, I. and Brito, A. and Cardoso, A. and Pereira, F.	https://www.scopus.com/inward/record.uri?eid=2-s2.0-85146344123&doi=10.1111%2finr.12820&partnerID=40&md5=e03c12eae5a4f4158da4601cee71c838	10.1111/inr.12820
225	rayyan-134732947	Electronic health record interoperability using FHIR and blockchain: A bibliometric analysis and future perspective	2023	Perspectives in Clinical Research	14	4	161-166	Anand, G. and Sadhna, D.	https://www.scopus.com/inward/record.uri?eid=2-s2.0-85177185299&doi=10.4103%2fpicr.picr_272_22&partnerID=40&md5=8455493c4ff9df1c5d631cb39a2ff48b	10.4103/picr.picr_272_22
226	rayyan-134732948	Electronic health record data quality assessment and tools: a systematic review	2023	Journal of the American Medical Informatics Association : JAMIA	30	10	1730-1740	Lewis, A.E. and Weiskopf, N. and Abrams, Z.B. and Foraker, R. and Lai, A.M. and Payne, P.R.O. and Gupta, A.	https://www.scopus.com/inward/record.uri?eid=2-s2.0-85169662724&doi=10.1093%2fjamia%2focad120&partnerID=40&md5=ba87ba42425d4336c9dbf59aa3f83446	10.1093/jamia/ocad120
227	rayyan-134732949	A Topology-Based Local Identifier Mapping Scheme for Power System Resources in Common Information Model Framework for Interoperability	2023	Applied Sciences (Switzerland)	13	18		Song, J.-U. and An, J.-G. and Lim, S.-I. and Oh, Y.-S.	https://www.scopus.com/inward/record.uri?eid=2-s2.0-85172867039&doi=10.3390%2fapp131810341&partnerID=40&md5=13d6006459d9f8a04c7d6ef51b5a69cc	10.3390/app131810341
228	rayyan-134732950	The phenotype-genotype reference map: Improving biobank data science through replication	2023	American Journal of Human Genetics	110	9	1522-1533	Bastarache, L. and Delozier, S. and Pandit, A. and He, J. and Lewis, A. and Annis, A.C. and LeFaive, J. and Denny, J.C. and Carroll, R.J. and Altman, R.B. and Hughey, J.J. and Zawistowski, M. and Peterson, J.F.	https://www.scopus.com/inward/record.uri?eid=2-s2.0-85170073359&doi=10.1016%2fj.ajhg.2023.07.012&partnerID=40&md5=b0f5833d7effaf94f97c3e9461f89720	10.1016/j.ajhg.2023.07.012
229	rayyan-134732951	Benefits and Challenges of Transitioning Occupational Health to an Enterprise Electronic Health Record	2023	Journal of Occupational and Environmental Medicine	65	7	615-620	Isakari, M. and Sanchez, A. and Conic, R. and Peretti, J. and Saito, K. and Sitapati, A.M. and Millen, M. and Longhurst, C.	https://www.scopus.com/inward/record.uri?eid=2-s2.0-85164261746&doi=10.1097%2fJOM.0000000000002864&partnerID=40&md5=dce931303a81acae06c56cf59089b639	10.1097/JOM.0000000000002864
230	rayyan-134732952	Patient-Generated Health Data Interoperability Through Master Patient Index: The DH-Convener Approach	2023	Studies in Health Technology and Informatics	305		20-23	Jayathissa, P. and Sareban, M. and Niebauer, J. and Hussein, R.	https://www.scopus.com/inward/record.uri?eid=2-s2.0-85164232826&doi=10.3233%2fSHTI230413&partnerID=40&md5=f93defcb75f7f17b24ec476286d66d7b	10.3233/SHTI230413
231	rayyan-134732953	Development and implementation of an interoperability tool across state public health agency's disease surveillance and immunization information systems	2023	JAMIA Open	6	3		Rajamani, S. and Chakoian, H. and Bieringer, A. and Lintelmann, A. and Sanders, J. and Ostadkar, R. and Saupe, A. and Grilli, G. and White, K. and Solarz, S. and Melton, G.B.	https://www.scopus.com/inward/record.uri?eid=2-s2.0-85168725703&doi=10.1093%2fjamiaopen%2fooad055&partnerID=40&md5=d7f997d9ff6058561ec6b099272b9839	10.1093/jamiaopen/ooad055
232	rayyan-134732954	A Review of Web-Based Immunization Information System of Ernakulam District â€œUnite for Healthy Ernakulam Kerala (U4HE)â€: Perceived End-User Barriers	2023	National Journal of Community Medicine	14	10	682-686	Shakeer, I. and Narayanan, P. and Baby, A.	https://www.scopus.com/inward/record.uri?eid=2-s2.0-85173984855&doi=10.55489%2fnjcm.141020233150&partnerID=40&md5=2073bae631722efbeb1a28efb26a1f04	10.55489/njcm.141020233150
233	rayyan-134732955	Towards a Domain-Neutral Platform for Sustainable Digital Twin Development	2023	Sustainability (Switzerland)	15	18		SaviÄ‡, G. and Segedinac, M. and KonjoviÄ‡, Z. and VidakoviÄ‡, M. and Dutina, R.	https://www.scopus.com/inward/record.uri?eid=2-s2.0-85172877346&doi=10.3390%2fsu151813612&partnerID=40&md5=a6b05372728b3dcd9447c745723fb7a3	10.3390/su151813612
234	rayyan-134732956	A Blockchain-based EHR System for Interhospital Communication and Patient Data Ownership Empowerment	2023	ACM International Conference Proceeding Series			245-253	Samonte, M.J.C. and Giron, J.D.A. and Pantoja, M.M.A. and Tobias, A.M.D.	https://www.scopus.com/inward/record.uri?eid=2-s2.0-85180148590&doi=10.1145%2f3625156.3625192&partnerID=40&md5=3e81b503147259e03c1606e05b92a7b1	10.1145/3625156.3625192
235	rayyan-134732957	A review of unit level digital twin applications in the manufacturing industry	2023	CIRP Journal of Manufacturing Science and Technology	45		162-189	BÃ¶ttjer, T. and Tola, D. and Kakavandi, F. and Wewer, C.R. and Ramanujan, D. and Gomes, C. and Larsen, P.G. and Iosifidis, A.	https://www.scopus.com/inward/record.uri?eid=2-s2.0-85164018738&doi=10.1016%2fj.cirpj.2023.06.011&partnerID=40&md5=4224577e0424d893dabcbf06cab39bdb	10.1016/j.cirpj.2023.06.011
236	rayyan-134732958	An Architecture That Enables Cross-Chain Interoperability for Next-Gen Blockchain Systems	2023	IEEE Internet of Things Journal	10	20	18282-18291	Darshan, M. and Amet, M. and Srivastava, G. and Crichigno, J.	https://www.scopus.com/inward/record.uri?eid=2-s2.0-85161079161&doi=10.1109%2fJIOT.2023.3279693&partnerID=40&md5=0158713801fbbe33ce8b37d41e30c778	10.1109/JIOT.2023.3279693
237	rayyan-134732959	Electronic Health Records and Occupational Data: A Call for Promoting Interoperability	2023	Journal of Occupational and Environmental Medicine	65	7	E520-E526	Kowalski-Mcgraw, M. and McLellan, R.K. and Berenji, M. and Saito, K. and Green-Mckenzie, J. and Thompson, H. and Hudson, T.W.	https://www.scopus.com/inward/record.uri?eid=2-s2.0-85164252244&doi=10.1097%2fJOM.0000000000002888&partnerID=40&md5=384889d3aab20481fb5266574d9400f0	10.1097/JOM.0000000000002888
238	rayyan-134732960	Cloud-based biomedical data storage and analysis for genomic research: Landscape analysis of data governance in emerging NIH-supported platforms	2023	Human Genetics and Genomics Advances	4	3		Dahlquist, J.M. and Nelson, S.C. and Fullerton, S.M.	https://www.scopus.com/inward/record.uri?eid=2-s2.0-85153800295&doi=10.1016%2fj.xhgg.2023.100196&partnerID=40&md5=d1f13db6af5c70cd751991289e061b97	10.1016/j.xhgg.2023.100196
239	rayyan-134732961	Effective Tools and Technologies for IoT and Blockchain-Based Remote Patient Monitoring: A Comparative Analysis	2023	SN Computer Science	4	6		Shilpi, G. and Rajesh Kumar, K. and Naveen, K. and Anshul, V.	https://www.scopus.com/inward/record.uri?eid=2-s2.0-85182433124&doi=10.1007%2fs42979-023-02288-w&partnerID=40&md5=f8cf7b1a100dd64e210d235dd3314cfd	10.1007/s42979-023-02288-w
240	rayyan-134732962	Adoption and use of various health information exchange methods for sending inside health information in US hospitals	2023	International Journal of Medical Informatics	177			Chen, M. and Esmaeilzadeh, P.	https://www.scopus.com/inward/record.uri?eid=2-s2.0-85165531161&doi=10.1016%2fj.ijmedinf.2023.105156&partnerID=40&md5=046631e8ae7179e681e3b0f32bb340f5	10.1016/j.ijmedinf.2023.105156
241	rayyan-134732963	Fuzzy ontology-based approach for liver fibrosis diagnosis	2023	Journal of King Saud University - Computer and Information Sciences	35	8		Sweidan, S. and Zamzami, N. and Sabbeh, S.F.	https://www.scopus.com/inward/record.uri?eid=2-s2.0-85170100908&doi=10.1016%2fj.jksuci.2023.101720&partnerID=40&md5=25a1092b3df5013a3e7aeca8cf0e0e5e	10.1016/j.jksuci.2023.101720
242	rayyan-134732964	Data interoperability assessment, case of messaging-based data exchanges	2023	Journal of Software: Evolution and Process	35	12		Laval, J. and Amokrane, N. and Thiam Niang, B. and Derras, M. and Moalla, N.	https://www.scopus.com/inward/record.uri?eid=2-s2.0-85147501782&doi=10.1002%2fsmr.2538&partnerID=40&md5=84a9a38ec44c7689fccae0f726ed3f8c	10.1002/smr.2538
243	rayyan-134732965	HL7-FHIR-Based ContSys Formal Ontology for Enabling Continuity of Care Data Interoperability	2023	Journal of Personalized Medicine	13	7		Das, S. and Hussey, P.	https://www.scopus.com/inward/record.uri?eid=2-s2.0-85166293371&doi=10.3390%2fjpm13071024&partnerID=40&md5=5ece109188d939fc4ac7318aafc9b70a	10.3390/jpm13071024
244	rayyan-134732966	A practical example of an integrated interoperable neuromonitoring system based on IEEE 11073 SDC and HL7	2023	Current Directions in Biomedical Engineering	9	1	73-76	WeÃŸbecher, L. and Lente, K. and KrÃ¼ger, T.B. and Berger, J. and Neumann, J.	https://www.scopus.com/inward/record.uri?eid=2-s2.0-85173244941&doi=10.1515%2fcdbme-2023-1019&partnerID=40&md5=959119b7602876639a240705682be288	10.1515/cdbme-2023-1019
245	rayyan-134732967	A systematic review on semantic interoperability in the IoE-enabled smart cities	2023	Internet of Things (Netherlands)	22			Antonios, P. and Konstantinos, K. and Christos, G.	https://www.scopus.com/inward/record.uri?eid=2-s2.0-85150826691&doi=10.1016%2fj.iot.2023.100754&partnerID=40&md5=9d92c140a8a68a2fc7bfbc61085201c1	10.1016/j.iot.2023.100754
246	rayyan-134732968	Patient-centric soulbound NFT framework for electronic health record (EHR)	2023	Journal of Engineering and Applied Science	70	1		Tanwar, N. and Thakur, J.	https://www.scopus.com/inward/record.uri?eid=2-s2.0-85156195044&doi=10.1186%2fs44147-023-00205-9&partnerID=40&md5=4119e63a7c67c6ec364c93f254b2492d	10.1186/s44147-023-00205-9
247	rayyan-134732969	Enterprise standardization and convergence of large-volume infusion pump drug libraries	2023	American journal of health-system pharmacy : AJHP : official journal of the American Society of Health-System Pharmacists	80	23	1743-1751	Ubanyionwu, S. and Khandekar, D. and Mara, K.C. and Teaford, H.	https://www.scopus.com/inward/record.uri?eid=2-s2.0-85178546347&doi=10.1093%2fajhp%2fzxad172&partnerID=40&md5=a45ecfa12aa888eca70fb4e52f21a2e8	10.1093/ajhp/zxad172
248	rayyan-134732970	BRAIN: Blockchain-Based Record and Interoperability Network	2023	Electronics (Switzerland)	12	22		LÃ³pez-Sorribes, S. and Rius-TorrentÃ³, J. and Solsona-TehÃ s, F.	https://www.scopus.com/inward/record.uri?eid=2-s2.0-85178156725&doi=10.3390%2felectronics12224614&partnerID=40&md5=d6c9ce1b34927b51880b4d9343b7b2c2	10.3390/electronics12224614
249	rayyan-134732971	Eos and OMOCL: Towards a seamless integration of openEHR records into the OMOP Common Data Model	2023	Journal of Biomedical Informatics	144			Kohler, S. and BoscÃ¡, D. and KÃ¤rcher, F. and Haarbrandt, B. and Prinz, M. and Marschollek, M. and Eils, R.	https://www.scopus.com/inward/record.uri?eid=2-s2.0-85165990379&doi=10.1016%2fj.jbi.2023.104437&partnerID=40&md5=7597e0ec8ccb432f4b5a05fae3632ac0	10.1016/j.jbi.2023.104437
250	rayyan-134732972	The role of compression in large scale data transfer and storage of typical biomedical signals at hospitals	2023	Health Informatics Journal	29	4		Jacobsson, M. and Seoane, F. and Abtahi, F.	https://www.scopus.com/inward/record.uri?eid=2-s2.0-85179305751&doi=10.1177%2f14604582231213846&partnerID=40&md5=1e10ed7a53159fb7148f050fbac7ffb7	10.1177/14604582231213846
251	rayyan-134732973	Internet of things in Healthcare: a conventional literature review	2023	Health and Technology	13	5	699-719	Singh, B. and Lopez, D. and Ramadan, R.	https://www.scopus.com/inward/record.uri?eid=2-s2.0-85165303088&doi=10.1007%2fs12553-023-00771-1&partnerID=40&md5=685759162a77a7a8166cbf6a23db23db	10.1007/s12553-023-00771-1
252	rayyan-134732974	libSBOLj3: a graph-based library for design and data exchange in synthetic biology	2023	Bioinformatics (Oxford, England)	39	8		MÄ±sÄ±rlÄ±, G.	https://www.scopus.com/inward/record.uri?eid=2-s2.0-85169504579&doi=10.1093%2fbioinformatics%2fbtad525&partnerID=40&md5=3ce33b1d842ed1fcb1825db8138832ce	10.1093/bioinformatics/btad525
253	rayyan-134732975	libSBOLj3: a graph-based library for design and data exchange in synthetic biology	2023	Bioinformatics	39	8		Mlslrll, G.	https://www.scopus.com/inward/record.uri?eid=2-s2.0-85172382774&doi=10.1093%2fbioinformatics%2fbtad525&partnerID=40&md5=11b85b3ad35bfecec22f538e6313dd29	10.1093/bioinformatics/btad525
254	rayyan-134732976	Interoperable Encoding and 3D Printing of Anatomical Structures	2023	ACM International Conference Proceeding Series			20-26	Fierens, A. and Gregoir, T. and Jodogne, S.	https://www.scopus.com/inward/record.uri?eid=2-s2.0-85187218422&doi=10.1145%2f3632047.3632051&partnerID=40&md5=5af5aa03d7983656b1d1ecc3abbc84a3	10.1145/3632047.3632051
255	rayyan-134732977	Interoperable E-Health System Using Structural and Semantic Interoperability Approaches in CAREPATH	2023	Studies in Health Technology and Informatics	305		608-611	Pournik, O. and Ahmad, B. and Lim Choi Keung, S.N. and Peake, A. and Rafid, S. and Tong, C. and Laleci Erturkmen, G.B. and Gencturk, M. and Akpinar, A.E. and Arvanitis, T.N.	https://www.scopus.com/inward/record.uri?eid=2-s2.0-85164231633&doi=10.3233%2fSHTI230571&partnerID=40&md5=1de86e0155e4b1e089d48e4574ea33f5	10.3233/SHTI230571
256	rayyan-134732978	Scalable genomic data exchange and analytics with sBeacon	2023	Nature Biotechnology	41	11	1510-1512	Wickramarachchi, A. and Hosking, B. and Jain, Y. and Grimes, J. and Oâ€™Brien, M.J. and Wright, T. and Burgess, M.A. and Lin, V.S.K. and Reisinger, F. and Hofmann, O. and Lawley, M. and Wilson, L.O.W. and Twine, N.A. and Bauer, D.C.	https://www.scopus.com/inward/record.uri?eid=2-s2.0-85171295101&doi=10.1038%2fs41587-023-01972-9&partnerID=40&md5=97238ec677ca5f605d34dc173b7e04f7	10.1038/s41587-023-01972-9
257	rayyan-134732979	Implementation of digital home monitoring and management of respiratory disease	2023	Current Opinion in Pulmonary Medicine	29	4	302-312	Pinnock, H. and Hui, C.Y. and Van Boven, J.F.M.	https://www.scopus.com/inward/record.uri?eid=2-s2.0-85160874121&doi=10.1097%2fMCP.0000000000000965&partnerID=40&md5=50fb7206bdf2cb5891816c9efa1fdd5b	10.1097/MCP.0000000000000965
258	rayyan-134732980	Implementation of Lung Cancer Screening in Primary Care and Pulmonary Clinics: Pragmatic Clinical Trial of Electronic Health Record-Integrated Everyday Shared Decision-Making Tool and Clinician-Facing Prompts	2023	Chest	164	5	1325-1338	Kukhareva, P.V. and Li, H. and Caverly, T.J. and Del Fiol, G. and Fagerlin, A. and Butler, J.M. and Hess, R. and Zhang, Y. and Taft, T. and Flynn, M.C. and Reddy, C. and Martin, D.K. and Warner, I.A. and Rodriguez-Loya, S. and Warner, P.B. and Kawamoto, K.	https://www.scopus.com/inward/record.uri?eid=2-s2.0-85169782111&doi=10.1016%2fj.chest.2023.04.040&partnerID=40&md5=770d2fcf64f4522478df8b176df21612	10.1016/j.chest.2023.04.040
259	rayyan-134732981	Building an Electronic Medical Record System Exchanged in FHIR Format and Its Visual Presentation	2023	Healthcare (Switzerland)	11	17		Liu, T.-J. and Lee, H.-T. and Wu, F.	https://www.scopus.com/inward/record.uri?eid=2-s2.0-85170365721&doi=10.3390%2fhealthcare11172410&partnerID=40&md5=2ef75e5575c9c23352c512badba08df5	10.3390/healthcare11172410
260	rayyan-134732982	Factors affecting patient and public perceptions of the adoption of electronic health record sharing: A Hong Kong study	2023	International Journal of Medical Informatics	178			Ong, R.	https://www.scopus.com/inward/record.uri?eid=2-s2.0-85169935279&doi=10.1016%2fj.ijmedinf.2023.105193&partnerID=40&md5=51314ef8cb796d304c0974649de3e2e6	10.1016/j.ijmedinf.2023.105193
261	rayyan-134732983	Data quality and patient characteristics in European ANCA-associated vasculitis registries: data retrieval by federated querying	2023	Annals of the Rheumatic Diseases	83	1	112-120	Gisslander, K. and Rutherford, M. and Aslett, L. and Basu, N. and Dradin, F. and Hederman, L. and Hruskova, Z. and Kardaoui, H. and Lamprecht, P. and LichoÅ‚ai, S. and Musial, J. and O'sullivan, D. and Puechal, X. and Scott, J. and Segelmark, M. and Straka, R. and Terrier, B. and Tesar, V. and Tesi, M. and Vaglio, A. and Wandrei, D. and White, A. and WÃ³jcik, K. and Yaman, B. and Little, M.A. and…	https://www.scopus.com/inward/record.uri?eid=2-s2.0-85179363649&doi=10.1136%2fard-2023-224571&partnerID=40&md5=33018923a4159ac070df96793d6e01a7	10.1136/ard-2023-224571
262	rayyan-134732984	Blockchain-Powered Healthcare Systems: Enhancing Scalability and Security with Hybrid Deep Learning	2023	Sensors	23	18		Ali, A. and Ali, H. and Saeed, A. and Ahmed Khan, A. and Tin, T.T. and Assam, M. and Ghadi, Y.Y. and Mohamed, H.G.	https://www.scopus.com/inward/record.uri?eid=2-s2.0-85172726907&doi=10.3390%2fs23187740&partnerID=40&md5=761538597a44584678667f59bfa5e609	10.3390/s23187740
263	rayyan-134732985	Clinical Decision Support: Moving Beyond Interruptive â€œPop-upâ€ Alerts	2023	Mayo Clinic Proceedings	98	9	1275-1279	Sangal, R.B. and Sharifi, M. and Rhodes, D. and Melnick, E.R.	https://www.scopus.com/inward/record.uri?eid=2-s2.0-85169506108&doi=10.1016%2fj.mayocp.2023.05.025&partnerID=40&md5=6ee4907a88458830a51d7e5c431047b6	10.1016/j.mayocp.2023.05.025
264	rayyan-134732986	Sustainable Digital Transformation in Healthcare: Advancing a Digital Vascular Health Innovation Solution	2023	Sustainability (Switzerland)	15	13		Akinola, S. and Telukdarie, A.	https://www.scopus.com/inward/record.uri?eid=2-s2.0-85164916062&doi=10.3390%2fsu151310417&partnerID=40&md5=c7af7f1e3d4a53cda02aa8105e02fe72	10.3390/su151310417
265	rayyan-134732987	A computable biomedical knowledge object for calculating in-hospital mortality for patients admitted with acute myocardial infarction	2023	Learning Health Systems	7	4		Sadsad, R. and Ruber, G. and Zhou, J. and Nicklin, S. and Tsafnat, G.	https://www.scopus.com/inward/record.uri?eid=2-s2.0-85170667484&doi=10.1002%2flrh2.10388&partnerID=40&md5=0a267a6346b8a3e6d8d2c97ff4fd0d6e	10.1002/lrh2.10388
266	rayyan-134732988	Pragmatic Approaches to Interoperability in the U.S.: Surmounting Barriers to Healthcare Data and Information Across Organizations	2023	Telehealth and Medicine Today	8	4		Perugu, B. and Wadhwa, V. and Kim, J. and Cai, J. and Shin, A. and Gupta, A.	https://www.scopus.com/inward/record.uri?eid=2-s2.0-85166397443&doi=10.30953%2fthmt.v8.421&partnerID=40&md5=3ee9941244c2b9b692930a1c0ba71f7e	10.30953/thmt.v8.421
267	rayyan-134732989	Formalizing Invertebrate Morphological Data: A Descriptive Model for Cuticle-Based Skeleto-Muscular Systems, an Ontology for Insect Anatomy, and their Potential Applications in Biodiversity Research and Informatics	2023	Systematic Biology	72	5	1084-1100	GirÃ³n, J.C. and Tarasov, S. and GonzÃ¡lez MontaÃ±a, L.A. and Matentzoglu, N. and Smith, A.D. and Koch, M. and Boudinot, B.E. and Bouchard, P. and Burks, R. and Vogt, L. and Yoder, M. and Osumi-Sutherland, D. and Friedrich, F. and Beutel, R.G. and MikÃ³, I.	https://www.scopus.com/inward/record.uri?eid=2-s2.0-85177606966&doi=10.1093%2fsysbio%2fsyad025&partnerID=40&md5=2a11d5383167ec5d737144f4a136acee	10.1093/sysbio/syad025
268	rayyan-134732990	FHIR-up! Advancing knowledge from clinical data through application of standardized nursing terminologies within HL7Â® FHIRÂ®	2023	Journal of the American Medical Informatics Association : JAMIA	30	11	1858-1864	Monsen, K.A. and Heermann, L. and Dunn-Lopez, K.	https://www.scopus.com/inward/record.uri?eid=2-s2.0-85174641978&doi=10.1093%2fjamia%2focad131&partnerID=40&md5=fcc4dfb97fdd914340d16eeaefab063e	10.1093/jamia/ocad131
269	rayyan-134732991	Proof-of-concept solution to create an interoperable timeline of healthcare data	2023	BMJ Health and Care Informatics	30	1		Trivedi, S. and Hall, S. and Inglis, F. and Chaudhry, A.	https://www.scopus.com/inward/record.uri?eid=2-s2.0-85176385337&doi=10.1136%2fbmjhci-2023-100754&partnerID=40&md5=d7d02a668a8da08c550a7ddd061c2ecf	10.1136/bmjhci-2023-100754
270	rayyan-134732992	Stakeholder Perspectives on Data-Driven Solutions to Address Cardiovascular Disease and Health Equity in New York City	2023	AJPM Focus	2	3		Lindenfeld, Z. and PagÃ¡n, J.A. and Silver, D. and McNeill, E. and Mostafa, L. and Zein, D. and Chang, J.E.	https://www.scopus.com/inward/record.uri?eid=2-s2.0-85175310525&doi=10.1016%2fj.focus.2023.100093&partnerID=40&md5=2900d17c3f34719fbf4b283ec0bc512b	10.1016/j.focus.2023.100093
271	rayyan-134732993	Digital Health Applications (DiHA): Approaches to develop a reimbursement process for the statutory health insurance in Austria	2023	Health Policy and Technology	12	3		Goetz, G. and Jeindl, R. and Panteli, D. and Busse, R. and Wild, C.	https://www.scopus.com/inward/record.uri?eid=2-s2.0-85169043116&doi=10.1016%2fj.hlpt.2023.100780&partnerID=40&md5=64cc292a4ae6b9fb9d418556eea76217	10.1016/j.hlpt.2023.100780
272	rayyan-134732994	Patient-Centric Interoperability and Cybersecurity for Cross-Border Healthcare	2023	Studies in Health Technology and Informatics	305		204-207	Latorre, F. and Hawks, C.E. and Colmenares, B. and Verma, D. and Gil, M. and Sala, N.	https://www.scopus.com/inward/record.uri?eid=2-s2.0-85164231989&doi=10.3233%2fSHTI230463&partnerID=40&md5=e70bd87060588b981e91072f7fc354d3	10.3233/SHTI230463
273	rayyan-134732995	Authority Control in Humanities: Frequently Asked Questions	2023	Zeitschrift fur Literaturwissenschaft und Linguistik	53	3	781-796	Busch, N. and MÃ¼ller, D.	https://www.scopus.com/inward/record.uri?eid=2-s2.0-85169437536&doi=10.1007%2fs41244-023-00295-1&partnerID=40&md5=f84edf4ea98a5189a5c6ea38ffe851f4	10.1007/s41244-023-00295-1
274	rayyan-134732996	Activity Monitoring in Parkinson Disease: A Qualitative Study of Implementation Determinants	2023	Journal of Neurologic Physical Therapy	47	4	189-199	Fowler King, B. and MacDonald, J. and Stoff, L. and Nettnin, E. and Jayaraman, A. and Goldman, J.G. and Rafferty, M.	https://www.scopus.com/inward/record.uri?eid=2-s2.0-85171900787&doi=10.1097%2fNPT.0000000000000451&partnerID=40&md5=2c9298e636974fb8d82fa41f42f5c624	10.1097/NPT.0000000000000451
275	rayyan-134732997	Idealizing Information Systems for the Brazilian Unified Health System: Perspectives of Health Professionals	2023	SAGE Open	13	4		Alves, T.F. and Tourinho, F.S.V. and Almeida, F.A. and Andrade, S.R. and Barbosa, S.S. and Brito, F.A.	https://www.scopus.com/inward/record.uri?eid=2-s2.0-85180469087&doi=10.1177%2f21582440231218124&partnerID=40&md5=738e49217c4d2a2e9c91dbad791ac878	10.1177/21582440231218124
276	rayyan-134732998	A systematic comparison and evaluation of building ontologies for deploying data-driven analytics in smart buildings	2023	Energy and Buildings	292			Qiang, Z. and Hands, S. and Taylor, K. and Sethuvenkatraman, S. and Hugo, D. and Ghiasnezhad Omran, P. and Perera, M. and Haller, A.	https://www.scopus.com/inward/record.uri?eid=2-s2.0-85161263651&doi=10.1016%2fj.enbuild.2023.113054&partnerID=40&md5=eacea0be4c10bc55629aea2cd8af083c	10.1016/j.enbuild.2023.113054
277	rayyan-134732999	Developing a minimum data set for cardiovascular Computerized Physician Order Entry (CPOE) and mapping the data set to FHIR: A multi-method approach	2023	Journal of Medical Systems	47	1		Montazeri, M. and Khajouei, R. and Mahdavi, A. and Ahmadian, L.	https://www.scopus.com/inward/record.uri?eid=2-s2.0-85152628857&doi=10.1007%2fs10916-023-01943-2&partnerID=40&md5=2ce37bd5d700867809fa1f98e31177b7	10.1007/s10916-023-01943-2
278	rayyan-134733000	UHF RFID and NFC Point-of-Care - Architecture, Security, and Implementation	2023	IEEE Journal of Radio Frequency Identification	7		301-309	Bianco, G.M. and Raso, E. and Fiore, L. and Mazzaracchio, V. and Bracciale, L. and Arduini, F. and Loreti, P. and Marrocco, G. and Occhiuzzi, C.	https://www.scopus.com/inward/record.uri?eid=2-s2.0-85153799350&doi=10.1109%2fJRFID.2023.3268422&partnerID=40&md5=52d2599f4e6046905daf85dbf3932961	10.1109/JRFID.2023.3268422
279	rayyan-134733001	Procuring interoperability: Achieving high-quality, connected, and person-centered care	2023	Procuring Interoperability: Achieving High-Quality, Connected, and Person-Centered Care			1-168	Pronovost, P. and Johns, M.M.E. and Palmer, S. and Bono, R.C. and Fridsma, D.B. and Gettinger, A. and Goldman, J. and Johnson, W. and Karney, M. and Samitt, C. and Sriram, R.D. and Zenooz, A. and Wang, Y.C.	https://www.scopus.com/inward/record.uri?eid=2-s2.0-85168347259&partnerID=40&md5=4a43e7b3adf91fbc4e642fb9a1ca6ec1
280	rayyan-134733002	What do consumer and providers view as important for integrated care? A qualitative study	2023	BMC Health Services Research	23	1		Carrigan, A. and Roberts, N. and Clay-Williams, R. and Hibbert, P. and Austin, E. and Pulido, D.F. and Meulenbroeks, I. and Nguyen, H.M. and Sarkies, M. and Hatem, S. and Maka, K. and Loy, G. and Braithwaite, J.	https://www.scopus.com/inward/record.uri?eid=2-s2.0-85145532013&doi=10.1186%2fs12913-022-08997-x&partnerID=40&md5=eb989de736b38f150cd77c33319baf04	10.1186/s12913-022-08997-x
281	rayyan-134733003	Digital Health Information Systems in the Member States of the Commonwealth of Independent States: Status and Prospects	2023	Digital	3	3	189-199	Semyonov, A. and Bogdan, E. and Shamal, E. and Sargsyan, A. and Davtyan, K. and Azzopardi-Muscat, N. and Novillo-Ortiz, D.	https://www.scopus.com/inward/record.uri?eid=2-s2.0-85177679810&doi=10.3390%2fdigital3030013&partnerID=40&md5=78868056f740d16a645cc596a910e13a	10.3390/digital3030013
282	rayyan-134733004	Advancing Healthcare Security: A Cutting-Edge Zero-Trust Blockchain Solution for Protecting Electronic Health Records	2023	HighTech and Innovation Journal	4	3	630-652	Benaich, R. and El Mendili, S. and Gahi, Y.	https://www.scopus.com/inward/record.uri?eid=2-s2.0-85181174990&doi=10.28991%2fHIJ-2023-04-03-012&partnerID=40&md5=610c1f31f8a4fb0f9dffbc059ac32765	10.28991/HIJ-2023-04-03-012
283	rayyan-134733005	Interoperability and governance in the European Health Data Space regulation	2023	Medical Law International	23	4	368-376	Terzis, P. and Santamaria Echeverria, O.E.	https://www.scopus.com/inward/record.uri?eid=2-s2.0-85153594310&doi=10.1177%2f09685332231165692&partnerID=40&md5=c0761e574e937ad5c279d3d9c21daa85	10.1177/09685332231165692
284	rayyan-134733006	Blockchain for Intelligent Transportation Systems: Applications, Challenges, and Opportunities	2023	IEEE Internet of Things Journal	10	21	18961-18970	Das, D. and Banerjee, S. and Chatterjee, P. and Ghosh, U. and Biswas, U.	https://www.scopus.com/inward/record.uri?eid=2-s2.0-85160236859&doi=10.1109%2fJIOT.2023.3277923&partnerID=40&md5=5251f03446453337aae7f85fba442488	10.1109/JIOT.2023.3277923
285	rayyan-134733007	Building a P2P RDF Store for Edge Devices	2023	ACM International Conference Proceeding Series			33-41	Guo, X. and Le-Tuan, A. and Le-Phuoc, D.	https://www.scopus.com/inward/record.uri?eid=2-s2.0-85189315807&doi=10.1145%2f3627050.3627052&partnerID=40&md5=48a08c9622e0e51c73e7e302dece7b89	10.1145/3627050.3627052
286	rayyan-134733008	An Agent-Based Modeling and Virtual Reality Application Using Distributed Simulation: Case of a COVID-19 Intensive Care Unit	2023	IEEE Transactions on Engineering Management	70	8	2931-2943	Possik, J. and Asgary, A. and Solis, A.O. and Zacharewicz, G. and Shafiee, M.A. and Najafabadi, M.M. and Nadri, N. and Guimaraes, A. and Iranfar, H. and Ma, P. and Lee, C.M. and Tofighi, M. and Aarabi, M. and Gorecki, S. and Wu, J.	https://www.scopus.com/inward/record.uri?eid=2-s2.0-85136870657&doi=10.1109%2fTEM.2022.3195813&partnerID=40&md5=0bd97ba9779c7fa0466806cc2788a7e5	10.1109/TEM.2022.3195813
287	rayyan-134733009	Value Implications of Sourcing Electronic Health Records: The Role of Physician Practice Integration	2023	Information Systems Research	34	3	1169-1190	Bardhan, I.R. and Bao, C. and Ayabakan, S.	https://www.scopus.com/inward/record.uri?eid=2-s2.0-85174711235&doi=10.1287%2fISRE.2022.1183&partnerID=40&md5=04fbc6f4f417d79dead5cefdeea79d33	10.1287/ISRE.2022.1183
288	rayyan-134733010	Integration of a surgical robotic arm to the connected operating room via ISO IEEE 11073 SDC	2023	International Journal of Computer Assisted Radiology and Surgery	18	9	1639-1648	Wickel, N. and Vossel, M. and Yilmaz, O. and Radermacher, K. and JanÃŸ, A.	https://www.scopus.com/inward/record.uri?eid=2-s2.0-85159381597&doi=10.1007%2fs11548-023-02926-x&partnerID=40&md5=3f3c08cd32ccf45da686edf51690a5e6	10.1007/s11548-023-02926-x
289	rayyan-134733011	Design and Adoption of a FHIR IG to Support a Telemonitoring Environment in Gatekeeper Project	2023	Studies in health technology and informatics	309		106-110	Gazzarata, R. and Chronaki, C. and Ricciardi, F. and Giuliani, F. and Zampognaro, P. and Mercalli, F. and Allocca, C. and Gaeta, E. and Fico, G. and Cangioli, G.	https://www.scopus.com/inward/record.uri?eid=2-s2.0-85175586955&doi=10.3233%2fSHTI230751&partnerID=40&md5=353fd489495afc355879cf3606649d12	10.3233/SHTI230751
290	rayyan-134733012	Assessment of the Blockchain Technology Adoption for the Management of the Electronic Health Record Systems	2023	IEEE Transactions on Engineering Management	70	8	2846-2863	Alzahrani, S. and Daim, T. and Choo, K.-K.R.	https://www.scopus.com/inward/record.uri?eid=2-s2.0-85129638303&doi=10.1109%2fTEM.2022.3158185&partnerID=40&md5=7390e41f473436faa853e1aff9b95cea	10.1109/TEM.2022.3158185
291	rayyan-134733013	Patient and provider perspectives of personal health record use: a multisite qualitative study in HIV care settings	2023	Translational Behavioral Medicine	13	7	475-485	Conti, J. and Fix, G.M. and Javier, S.J. and Cheng, H. and Perez, T. and Dunlap, S. and Mcinnes, D.K. and Midboe, A.M.	https://www.scopus.com/inward/record.uri?eid=2-s2.0-85164229569&doi=10.1093%2ftbm%2fibac118&partnerID=40&md5=1138a914e56a359da68b814bc5c0cac5	10.1093/tbm/ibac118
292	rayyan-134733014	Standardized Documentation Is Not the Solution to Reduce Physician Time in the Electronic Health Record	2023	JAMA Oncology	9	8	1151-1152	Burke, H.B.	https://www.scopus.com/inward/record.uri?eid=2-s2.0-85168253566&doi=10.1001%2fjamaoncol.2023.1523&partnerID=40&md5=e9c5e595c4b6448d7926e16e81ea404a	10.1001/jamaoncol.2023.1523
293	rayyan-134733015	Health Digital Twins with Clinical Decision Support	2023	Studies in Health Technology and Informatics	305		151-152	Grob, M. and Seisl, P. and Rappelsberger, A. and Adlassnig, K.-P.	https://www.scopus.com/inward/record.uri?eid=2-s2.0-85164232582&doi=10.3233%2fSHTI230448&partnerID=40&md5=1ec5bff7fb1dc5fa28f485f8ace455de	10.3233/SHTI230448
294	rayyan-134733016	Characteristics of telemedicine workflows in nursing homes during the COVID-19 pandemic	2023	BMC Health Services Research	23	1		Ford, J.H. and Jolles, S.A. and Heller, D. and Crnich, C.	https://www.scopus.com/inward/record.uri?eid=2-s2.0-85151208158&doi=10.1186%2fs12913-023-09249-2&partnerID=40&md5=cd1f4fba000e55a5da921c122ad84715	10.1186/s12913-023-09249-2
295	rayyan-134733017	Development and preliminary usability testing of an electronic conversation guide incorporating patient values and prognostic information in preparation for older people's decision-making near the end of life	2023	Internet Interventions	33			Cardona, M. and Lewis, E.T. and Bannach-Brown, A. and Ip, G. and Tan, J. and Koreshe, E. and Head, J. and Lee, J.J. and Rangel, S. and Bublitz, L. and Forbes, C. and Murray, A. and Marechal-Ross, I. and Bathla, N. and Kusnadi, R. and Brown, P.G. and Alkhouri, H. and Ticehurst, M. and Lovell, N.H.	https://www.scopus.com/inward/record.uri?eid=2-s2.0-85165613512&doi=10.1016%2fj.invent.2023.100643&partnerID=40&md5=1d4c6c87f3cbde01f29353daa421cc12	10.1016/j.invent.2023.100643
296	rayyan-134733018	Experts' Perspectives on Use of Fast Healthcare Interoperable Resources for Computerized Clinical Decision Support	2023	CIN - Computers Informatics Nursing	41	10	752-758	Shear, K. and Horgas, A.L. and Lucero, R.	https://www.scopus.com/inward/record.uri?eid=2-s2.0-85174726438&doi=10.1097%2fCIN.0000000000001033&partnerID=40&md5=ea5a7b9f655e8174bab37e1bcf184ece	10.1097/CIN.0000000000001033
297	rayyan-134733019	Data management in digital twins: a systematic literature review	2023	Knowledge and Information Systems	65	8	3165-3196	Correia, J.B. and Abel, M. and Becker, K.	https://www.scopus.com/inward/record.uri?eid=2-s2.0-85153108953&doi=10.1007%2fs10115-023-01870-1&partnerID=40&md5=351df8539acd4d938e59417ca57bb980	10.1007/s10115-023-01870-1
298	rayyan-134733020	Surmounting Barriers to Healthcare Data and Information: International Case Studies	2023	Telehealth and Medicine Today	8	4		Perugu, B. and Wadhwa, V. and Kim, J. and Cai, J. and Shin, A. and Gupta, A.	https://www.scopus.com/inward/record.uri?eid=2-s2.0-85166423519&doi=10.30953%2fthmt.v8.428&partnerID=40&md5=0ce725289ee9f21d4f726309b6135830	10.30953/thmt.v8.428
299	rayyan-134733021	Occupational health assessment summary designed for semantic interoperability	2023	International Journal of Medical Informatics	178			Krastev, E. and Tcharaktchiev, D. and Kovachev, P. and Abanos, S.	https://www.scopus.com/inward/record.uri?eid=2-s2.0-85172372218&doi=10.1016%2fj.ijmedinf.2023.105207&partnerID=40&md5=91bcdda3c5f37cdcef6f5a0756eaaf32	10.1016/j.ijmedinf.2023.105207
300	rayyan-134733022	IaaSI: a device based interoperability as a service for IoMT devices	2023	Journal of Ambient Intelligence and Humanized Computing	14	10	14321-14332	Kotha, A. and Manohar, K. and U, V.	https://www.scopus.com/inward/record.uri?eid=2-s2.0-85166422820&doi=10.1007%2fs12652-023-04669-8&partnerID=40&md5=d33d19fa9d9957c5e3765d073cdf203b	10.1007/s12652-023-04669-8
301	rayyan-134733023	MIMIC-IV on FHIR: converting a decade of in-patient data into an exchangeable, interoperable format	2023	Journal of the American Medical Informatics Association	30	4	718-725	Bennett, A.M. and Ulrich, H. and Van Damme, P. and Wiedekopf, J. and Johnson, A.E.W.	https://www.scopus.com/inward/record.uri?eid=2-s2.0-85150396675&doi=10.1093%2fjamia%2focad002&partnerID=40&md5=036666b81c1135865028295044bce767	10.1093/jamia/ocad002
302	rayyan-134733024	Implementation of HL7 FHIR-Based Interoperability Profiles to Manage Care Plans for Multimorbid Patients with Mild Dementia	2023	Studies in Health Technology and Informatics	302		113-117	Gencturk, M. and Akpinar, A.E. and Laleci Erturkmen, G.B.	https://www.scopus.com/inward/record.uri?eid=2-s2.0-85159766512&doi=10.3233%2fSHTI230075&partnerID=40&md5=52dc1021145b1886ddbd9fd5429dd907	10.3233/SHTI230075
303	rayyan-134733025	Effects of Racial Bias in Pulse Oximetry on Children and How to Address Algorithmic Bias in Clinical Medicine	2023	JAMA Pediatrics	177	5	459-460	Gray, K.D. and Subramaniam, H.L. and Huang, E.S.	https://www.scopus.com/inward/record.uri?eid=2-s2.0-85158094529&doi=10.1001%2fjamapediatrics.2023.0077&partnerID=40&md5=82d5ce3dc1e3b4097b3e94c328f71fc4	10.1001/jamapediatrics.2023.0077
304	rayyan-134733026	Creation of a structured molecular genomics report for Germany as a local adaption of HL7's Genomic Reporting Implementation Guide	2023	Journal of the American Medical Informatics Association	30	6	1179-1189	Stellmach, C. and Sass, J. and Auber, B. and Boeker, M. and Wienker, T. and Heidel, A.J. and Benary, M. and Schumacher, S. and Ossowski, S. and Klauschen, F. and MÃ¶ller, Y. and Schmutzler, R. and Ustjanzew, A. and Werner, P. and Tomczak, A. and HÃ¶lter, T. and Thun, S.	https://www.scopus.com/inward/record.uri?eid=2-s2.0-85159766232&doi=10.1093%2fjamia%2focad061&partnerID=40&md5=362e59038049e8ea51b1dcdf3bd17890	10.1093/jamia/ocad061
305	rayyan-134733027	Empowering Patients and Transforming Healthcare in the Post-COVID-19 Era: The Role of Digital and Wearable Technologies	2023	Journal of Personalized Medicine	13	5		Syed-Abdul, S. and Li, Y.-C.	https://www.scopus.com/inward/record.uri?eid=2-s2.0-85160240868&doi=10.3390%2fjpm13050722&partnerID=40&md5=31ac189c1c32b8d9a1a8ac2de9d4b30a	10.3390/jpm13050722
306	rayyan-134733028	Case Studies for Overcoming Challenges in Using Big Data in Cancer	2023	Cancer Research	83	8	1183-1190	Sweeney, S.M. and Hamadeh, H.K. and Abrams, N. and Adam, S.J. and Brenner, S. and Connors, D.E. and Davis, G.J. and Fiore, L.D. and Gawel, S.H. and Grossman, R.L. and Hanlon, S.E. and Hsu, K. and Kelloff, G.J. and Kirsch, I.R. and Louv, B. and McGraw, D. and Meng, F. and Milgram, D. and Miller, R.S. and Morgan, E. and Mukundan, L. and Oâ€™Brien, T. and Robbins, P. and Rubin, E.H. and Rubinstein, …	https://www.scopus.com/inward/record.uri?eid=2-s2.0-85152600026&doi=10.1158%2f0008-5472.CAN-22-1277&partnerID=40&md5=a576d7acd80c5d790b8dd4ae75cbedc2	10.1158/0008-5472.CAN-22-1277
307	rayyan-134733029	Leveraging electronic health records to streamline the conduct of cardiovascular clinical trials	2023	European Heart Journal	44	21	1890-1909	Khan, M.S. and Usman, M.S. and Talha, K.M. and Van Spall, H.G.C. and Greene, S.J. and Vaduganathan, M. and Khan, S.S. and Mills, N.L. and Ali, Z.A. and Mentz, R.J. and Fonarow, G.C. and Rao, S.V. and Spertus, J.A. and Roe, M.T. and Anker, S.D. and James, S.K. and Butler, J. and McGuire, D.K.	https://www.scopus.com/inward/record.uri?eid=2-s2.0-85160966939&doi=10.1093%2feurheartj%2fehad171&partnerID=40&md5=63e51aa28c6df78510687e7606cc48bc	10.1093/eurheartj/ehad171
308	rayyan-134733030	eHealth4U: A DEMO of a Prototype National Electronic Health Record for Cyprus	2023	Studies in Health Technology and Informatics	305		349-352	Neocleous, A. and Papaioannou, M. and Savva, P. and Miguel, F. and Yiasemi, C. and Panayides, A. and Antoniou, Z. and Neofytou, M. and Michael, C. and Melios, P. and Constantinou, I. and CÃ¢nciu, I.-C. and Adamides, G. and Christodoulou, M. and Pattichis, C.	https://www.scopus.com/inward/record.uri?eid=2-s2.0-85164231556&doi=10.3233%2fSHTI230502&partnerID=40&md5=5a3bf4f526a235f80479fd31cfeca6f0	10.3233/SHTI230502
309	rayyan-134733031	Supporting the Conservation and Restoration OpenLab of the Acropolis of Ancient Tiryns through Data Modelling and Exploitation of Digital Media	2023	Computers	12	5		Moraitou, E. and Konstantakis, M. and Chrysanthi, A. and Christodoulou, Y. and Pavlidis, G. and Alexandridis, G. and Kotsopoulos, K. and Papastamatiou, N. and Papadimitriou, A. and Caridakis, G.	https://www.scopus.com/inward/record.uri?eid=2-s2.0-85160227252&doi=10.3390%2fcomputers12050096&partnerID=40&md5=ba79d214648b55424e03ff0f65b2c467	10.3390/computers12050096
310	rayyan-134733032	Mapping Injection Order Messages to Health Level 7 Fast Healthcare Interoperability Resources to Collate Infusion Pump Data	2023	Applied Clinical Informatics	15	1	2024-01-09	Doi, S. and Yokota, S. and Nagae, Y. and Takahashi, K. and Aoki, M. and Ohe, K.	https://www.scopus.com/inward/record.uri?eid=2-s2.0-85181773562&doi=10.1055%2fs-0043-1776699&partnerID=40&md5=25897380a0da76cc6c2282d1ed5d03f6	10.1055/s-0043-1776699
311	rayyan-134733033	MARTINE's real-time local market simulation with a semantically interoperable society of multi-agent systems	2023	Sustainable Energy, Grids and Networks	33			Santos, G. and Gomes, L. and Pinto, T. and Faria, P. and Vale, Z.	https://www.scopus.com/inward/record.uri?eid=2-s2.0-85145976891&doi=10.1016%2fj.segan.2023.100995&partnerID=40&md5=6c0b181078f6eee2df50bfcbd3aac553	10.1016/j.segan.2023.100995
312	rayyan-134733034	A Dynamic Interoperability Model for an Emergent Middleware Framework	2023	International Journal of Distributed Systems and Technologies	14	1	2024-01-27	Nundloll, V. and Blair, G.	https://www.scopus.com/inward/record.uri?eid=2-s2.0-85149149545&doi=10.4018%2fIJDST.317420&partnerID=40&md5=af2d8cdb819c24450a4c7599a97bce06	10.4018/IJDST.317420
313	rayyan-134733035	Can Patient Contributed Data (PCD) Leverage Connected Health Technology for Cardiac Rehabilitation in Austria?	2023	Studies in Health Technology and Informatics	302		2024-08-12	Hussein, R. and Pichon, A. and Oldenburg, J. and Sareban, M. and Niebauer, J.	https://www.scopus.com/inward/record.uri?eid=2-s2.0-85159766243&doi=10.3233%2fSHTI230054&partnerID=40&md5=912ad590fc98afc00cf4a8e592f65301	10.3233/SHTI230054
314	rayyan-134733036	A Process Evaluation of the National Implementation of a Bundle for Central Venous Catheter Care for Hemodialysis	2023	Kidney360	4	4	E496-E504	Craswell, A. and Massey, D. and Sriram, D. and Wallis, M. and Polkinghorne, K. and Talaulikar, G. and Cass, A. and Gallagher, M. and Gray, N. and Kotwal, S.	https://www.scopus.com/inward/record.uri?eid=2-s2.0-85161688017&doi=10.34067%2fKID.0000000000000076&partnerID=40&md5=3f6095ad1cfdb4b228b280bad084924e	10.34067/KID.0000000000000076
315	rayyan-134733037	Between information coordination and essential performance levels: the case of the Electronic Health Record	2023	Federalismi.it	2023	12	250-269	Maccabiani, N.	https://www.scopus.com/inward/record.uri?eid=2-s2.0-85163179370&partnerID=40&md5=c3ac9334a488e8fb138dd54b0630b0a0
316	rayyan-134733038	Towards a Clinically Meaningful Model to Structure the Development of Interoperable Order Sets, Applicable to the Point of Care in Any EMR	2023	Studies in Health Technology and Informatics	302		13-17	Yasini, M. and Rausch, D. and Marin, L. and Hochheim, I. and Singh Dhillon, N. and Dahlweid, M.	https://www.scopus.com/inward/record.uri?eid=2-s2.0-85159763534&doi=10.3233%2fSHTI230055&partnerID=40&md5=4004700674d69bf116664b96d7a22a62	10.3233/SHTI230055
317	rayyan-134733039	Evaluation of the â€œTeleCOVID Hesseâ€ project after 1 year in operation	2023	Anaesthesiologie	72	5	317-324	Brandt, J. and Albert, M. and Gramminger, S. and Greim, C.A. and Khaladj, N. and Kolb, C. and Risch, B.M. and Sander, M. and von Wagner, M. and Zacharowski, K. and Muellenbach, R.M. and Hoffmann, F.	https://www.scopus.com/inward/record.uri?eid=2-s2.0-85150186623&doi=10.1007%2fs00101-023-01269-1&partnerID=40&md5=82f607cacc5c27ac8c315b3bec7e82b4	10.1007/s00101-023-01269-1
318	rayyan-134733040	TransFAIR study: A European multicentre experimental comparison of EHR2EDC technology to the usual manual method for eCRF data collection	2023	BMJ Health and Care Informatics	30	1		Ammour, N. and Griffon, N. and Djadi-Prat, J. and Chatellier, G. and Lewi, M. and Todorovic, M. and GÃ³mez De La CÃ¡mara, A. and GarcÃ­a Morales, M.T. and Testoni, S. and Nanni, O. and Schindler, C. and Sundgren, M. and Garvey, A. and Victor, T. and Cariou, M. and Daniel, C.	https://www.scopus.com/inward/record.uri?eid=2-s2.0-85161975739&doi=10.1136%2fbmjhci-2022-100602&partnerID=40&md5=c4bdd40d007d413a775b0f345dfc6123	10.1136/bmjhci-2022-100602
319	rayyan-134733041	Characterizing variability of electronic health record-driven phenotype definitions	2023	Journal of the American Medical Informatics Association	30	3	427-437	Brandt, P.S. and Kho, A. and Luo, Y. and Pacheco, J.A. and Walunas, T.L. and Hakonarson, H. and Hripcsak, G. and Liu, C. and Shang, N. and Weng, C. and Walton, N. and Carrell, D.S. and Crane, P.K. and Larson, E.B. and Chute, C.G. and Kullo, I.J. and Carroll, R. and Denny, J. and Ramirez, A. and Wei, W.-Q. and Pathak, J. and Wiley, L.K. and Richesson, R. and Starren, J.B. and Rasmussen, L.V.	https://www.scopus.com/inward/record.uri?eid=2-s2.0-85148250157&doi=10.1093%2fjamia%2focac235&partnerID=40&md5=536f2c3e79a51ca89743c1454350f706	10.1093/jamia/ocac235
320	rayyan-134733042	Exploring New Possibilities for Research Data Exploration Using the Example of the German Core Data Set	2023	Studies in Health Technology and Informatics	302		749-750	Menzel, F. and Waltemath, D. and Henkel, R.	https://www.scopus.com/inward/record.uri?eid=2-s2.0-85159758799&doi=10.3233%2fSHTI230255&partnerID=40&md5=5d83cb0e71d8bc70d01d0282785abdb0	10.3233/SHTI230255
321	rayyan-134733043	Ensuring FHIR Authentication and Data Integrity by Smart Contract and Blockchain Enabled NFT	2023	ACM International Conference Proceeding Series			123-128	Yang, C.-N. and Kuo, H.-C. and Cheng, H.-H.	https://www.scopus.com/inward/record.uri?eid=2-s2.0-85178078940&doi=10.1145%2f3608298.3608322&partnerID=40&md5=9d5be034e830030090836db3fbb19e3a	10.1145/3608298.3608322
322	rayyan-134733044	Across-Country Variations of Real-World Data and Evidence for Drugs: A 5-European-Country Study	2023	Value in Health	26	4	2024-03-10	de Pouvourville, G. and Cunningham, D. and Fricke, F.-U. and Lindgren, P. and Mantovani, L. and Murphy, L.A. and SolÃ -Morales, O. and Mestre-Ferrandiz, J. and Akehurst, R.	https://www.scopus.com/inward/record.uri?eid=2-s2.0-85148741764&doi=10.1016%2fj.jval.2023.01.009&partnerID=40&md5=93dbd5d3901b7a6ad32993d958e5d39f	10.1016/j.jval.2023.01.009
323	rayyan-134733045	Development and Implementation of a Semi-Automated Workflow for Point-of-Care Ultrasound Billing and Documentation Within an Electronic Health Record	2023	Journal of Digital Imaging	36	2	395-400	Dhamija, A. and Perry, L.A. and OConnor, T.J. and Ulland, L. and Slavik, E. and Towbin, A.J.	https://www.scopus.com/inward/record.uri?eid=2-s2.0-85141988406&doi=10.1007%2fs10278-022-00742-4&partnerID=40&md5=a6e4d10e7852d8e5fb6bd67d4362dfb9	10.1007/s10278-022-00742-4
324	rayyan-134733046	A Survey on Role of Blockchain for IoT: Applications and Technical Aspects	2023	Computer Networks	227			Mathur, S. and Kalla, A. and GÃ¼r, G. and Bohra, M.K. and Liyanage, M.	https://www.scopus.com/inward/record.uri?eid=2-s2.0-85151017645&doi=10.1016%2fj.comnet.2023.109726&partnerID=40&md5=2718506f915d269d072a45f45cc66af2	10.1016/j.comnet.2023.109726
325	rayyan-134733047	TAPP: Defining standard provenance information for clinical research data and workflows - Obstacles and opportunities	2023	ACM Web Conference 2023 - Companion of the World Wide Web Conference, WWW 2023			1551-1554	Gierend, K. and Wodke, J.A.H. and Genehr, S. and GÃ¶tt, R. and Henkel, R. and KrÃ¼ger, F. and Mandalka, M. and Michaelis, L. and Scheuerlein, A. and SchrÃ¶der, M. and Zeleke, A. and Waltemath, D.	https://www.scopus.com/inward/record.uri?eid=2-s2.0-85159568881&doi=10.1145%2f3543873.3587562&partnerID=40&md5=829211944c3de346acff78d25e5c38d0	10.1145/3543873.3587562
326	rayyan-134733048	Assessing clinical site readiness for EHR-to-EDC automated data collection	2023	Contemporary Clinical Trials	128			Eisenstein, E.L. and Zozus, M.N. and Garza, M.Y. and Lanham, H.J. and Adagarla, B. and Walden, A. and Benjamin, D.K. and Zimmerman, K.O. and Kumar, K.R.	https://www.scopus.com/inward/record.uri?eid=2-s2.0-85150050809&doi=10.1016%2fj.cct.2023.107144&partnerID=40&md5=28bb1bedbace4b4a2b0daed405adcb7b	10.1016/j.cct.2023.107144
327	rayyan-134733049	HealthBlock: A Framework for a Collaborative Sharing of Electronic Health Records Based on Blockchain	2023	Future Internet	15	3		Abdelgalil, L. and Mejri, M.	https://www.scopus.com/inward/record.uri?eid=2-s2.0-85150923672&doi=10.3390%2ffi15030087&partnerID=40&md5=33a65c5243e368eb740b7ab97939a6be	10.3390/fi15030087
328	rayyan-134733050	Barriers, Priorities and Lessons Learned in Achieving Electronic Health Records Interoperability in Low- and Middlencome Countries: Workshop Findings	2023	Studies in Health Technology and Informatics	302		388-389	Adedeji, T. and Nakkas, H. and Fraser, H. and Scott, P.	https://www.scopus.com/inward/record.uri?eid=2-s2.0-85159770471&doi=10.3233%2fSHTI230154&partnerID=40&md5=722b2593173050ad7dba70ce7a5e8a41	10.3233/SHTI230154
329	rayyan-134733051	A lightweight Data Exchange Format for Mobile Transactions	2023	International Journal of Computer Network and Information Security	15	3	47-64	Mohammed Shameer, M.C. and Abdul Haleem, P.P. and Puthenpediyakkal, Y.K.	https://www.scopus.com/inward/record.uri?eid=2-s2.0-85161568607&doi=10.5815%2fijcnis.2023.03.04&partnerID=40&md5=833deba0e99bd1c25488f6dce26b9349	10.5815/ijcnis.2023.03.04
330	rayyan-134733052	Data Cooperatives as a Catalyst for Collaboration, Data Sharing and the Digital Transformation of the Construction Sector	2023	Buildings	13	2		BÃ¼hler, M.M. and NÃ¼bel, K. and Jelinek, T. and Riechert, D. and Bauer, T. and Schmid, T. and Schneider, M.	https://www.scopus.com/inward/record.uri?eid=2-s2.0-85149655705&doi=10.3390%2fbuildings13020442&partnerID=40&md5=fe968c7e35f7833585f8c13bb3318e32	10.3390/buildings13020442
331	rayyan-134733053	TrustNShare: Development of a Blockchain-Based Data Trust Model for Secure and Controlled Health Data Sharing Grounded on Empirical Research	2023	Studies in Health Technology and Informatics	305		238-239	Maatouk, H. and Uschmann, S. and Festag, S. and Schneider, T. and Weber, A. and Khoi, N.M. and Bock, S. and Jonas, S.M. and Spreckelsen, C. and Klan, F.	https://www.scopus.com/inward/record.uri?eid=2-s2.0-85164231457&doi=10.3233%2fSHTI230472&partnerID=40&md5=5c4a515cef2976db5139542c187ce56e	10.3233/SHTI230472
332	rayyan-134733054	Evaluation of the Availability of Nursing Quality Indicators in German FHIR Implementations	2023	Studies in Health Technology and Informatics	305		299-302	Netzband, S. and Ott, K. and Auer, F. and Kramer, F.	https://www.scopus.com/inward/record.uri?eid=2-s2.0-85164231616&doi=10.3233%2fSHTI230488&partnerID=40&md5=79b95a4750ac9af8d12573ae44260d6a	10.3233/SHTI230488
333	rayyan-134733055	IndShaker: A Knowledge-Based Approach to Enhance Multi-Perspective System Dynamics Analysis	2023	Modelling	4	1	19-34	Pileggi, S.F.	https://www.scopus.com/inward/record.uri?eid=2-s2.0-85178245301&doi=10.3390%2fmodelling4010002&partnerID=40&md5=afba2183d6dd7bee4d051c20270a6303	10.3390/modelling4010002
334	rayyan-134733056	Implementation of standardized asthma management programs in outpatient settings	2023	Annals of Allergy, Asthma and Immunology	130	5	571-576	Hollenbach, J.P. and Collins, M.S. and Wasser, C. and Fedele, D.	https://www.scopus.com/inward/record.uri?eid=2-s2.0-85149979076&doi=10.1016%2fj.anai.2023.01.016&partnerID=40&md5=ab9f176db472256dbef3157453d8e3a1	10.1016/j.anai.2023.01.016
335	rayyan-134733057	Performance Benchmarking of FHIR Terminology Operations in ETL Jobs	2023	Studies in Health Technology and Informatics	302		706-710	Wiedekopf, J. and Drenkhahn, C. and Ingenerf, J.	https://www.scopus.com/inward/record.uri?eid=2-s2.0-85159769378&doi=10.3233%2fSHTI230244&partnerID=40&md5=49f9dd876c7f88d5cdf73491ccc0b6c6	10.3233/SHTI230244
336	rayyan-134733058	First Clinical Experiences with the New DICOM Neurophysiology Standard	2023	Studies in Health Technology and Informatics	301		148-149	Lang, C. and Winkler, S. and Koren, J. and Gritsch, G. and Kluge, T. and Baumgartner, C.	https://www.scopus.com/inward/record.uri?eid=2-s2.0-85159741027&doi=10.3233%2fSHTI230030&partnerID=40&md5=33545350e2225f904d3e36eab1ebc80e	10.3233/SHTI230030
337	rayyan-134733059	Early user experience and lessons learned using ultra-portable digital X-ray with computer-aided detection (DXR-CAD) products: A qualitative study from the perspective of healthcare providers	2023	PLoS ONE	18	2		Qin, Z.Z. and Barrett, R. and del Mar Castro, M. and Zaidi, S. and Codlin, A.J. and Creswell, J. and Denkinger, C.M.	https://www.scopus.com/inward/record.uri?eid=2-s2.0-85148888243&doi=10.1371%2fjournal.pone.0277843&partnerID=40&md5=4baea04e722a322ab7f16bec41d41a57	10.1371/journal.pone.0277843
338	rayyan-134733060	ELGA Terminology Server for Clinical Decision Support: A Case-Study Using an Existing Knowledge Base, CDS Hooks and FHIR	2023	Studies in Health Technology and Informatics	301		125-130	Lanyi, L. and Rinner, C.	https://www.scopus.com/inward/record.uri?eid=2-s2.0-85159740215&doi=10.3233%2fSHTI230025&partnerID=40&md5=bf5c8820bda83b5fd065313f936ae988	10.3233/SHTI230025
339	rayyan-134733061	Leveraging Electronic Health Record Data for Timely Chronic Disease Surveillance: The Multi-State EHR-Based Network for Disease Surveillance	2023	Journal of Public Health Management and Practice	29	2	162-173	Hohman, K.H. and Martinez, A.K. and Klompas, M. and Kraus, E.M. and Li, W. and Carton, T.W. and Cocoros, N.M. and Jackson, S.L. and Karras, B.T. and Wiltz, J.L. and Wall, H.K.	https://www.scopus.com/inward/record.uri?eid=2-s2.0-85147143731&doi=10.1097%2fPHH.0000000000001693&partnerID=40&md5=bbd6fb5a08b8773b56b373d6bfcf27ba	10.1097/PHH.0000000000001693
340	rayyan-134733062	(Common) Data Elements in Radiation Oncology: A Systematic Literature Review	2023	JCO clinical cancer informatics	7		e2300008	DennstÃ¤dt, F. and Putora, P.M. and Cihoric, N.	https://www.scopus.com/inward/record.uri?eid=2-s2.0-85164211453&doi=10.1200%2fCCI.23.00008&partnerID=40&md5=d75748173932b411e7ff6b38a862ea1b	10.1200/CCI.23.00008
341	rayyan-134733063	Rural health information technology and informatics workforce assessment: a pilot study	2023	Health and Technology	13	3	427-435	Clarke, M.A. and Skinner, A. and McClay, J. and Hoyt, R.	https://www.scopus.com/inward/record.uri?eid=2-s2.0-85160441914&doi=10.1007%2fs12553-023-00750-6&partnerID=40&md5=8534561a8db78a4e9abd318ce906dece	10.1007/s12553-023-00750-6
342	rayyan-134733064	Demo: ComDeX Unveiled Demonstrating the Future of IoT-Enhanced Communities	2023	DEBS 2023 - Proceedings of the 17th ACM International Conference on Distributed and Event-based Systems			187-190	Papadakis, N. and Bouloukakis, G. and Magoutis, K.	https://www.scopus.com/inward/record.uri?eid=2-s2.0-85170085224&doi=10.1145%2f3583678.3603279&partnerID=40&md5=04d0f6b1f23d79bcf4d34438026dde0b	10.1145/3583678.3603279
343	rayyan-134733065	Access to Critical Health Information for Children During Emergencies: Emergency Information Forms and Beyond	2023	Annals of Emergency Medicine	81	3	e27-e36	Callahan, J.M. and Baldwin, S. and Bodnar, C. and Fuchs, S. and Krug, S. and Lightfoot, C. and Raskas, M. and Weinberg, S. and Dietrich, A.M. and Alade, K.H. and Amato, C.S. and Atanelov, Z. and Auerbach, M. and Barata, I.A. and Benjamin, L.S. and Berg, K.T. and Brown, K. and Chang, C. and Chow, J. and Chumpitazi, C.E. and Claudius, I.A. and Easter, J. and Foster, A. and Fox, S.M. and Gausche-Hil…	https://www.scopus.com/inward/record.uri?eid=2-s2.0-85148340878&doi=10.1016%2fj.annemergmed.2022.12.005&partnerID=40&md5=35380f0f495aa5d802ff1bb5fceceb57	10.1016/j.annemergmed.2022.12.005
344	rayyan-134733066	An Overview of Blockchain and IoT Integration for Secure and Reliable Health Records Monitoring	2023	Sustainability (Switzerland)	15	7		Alam, S. and Bhatia, S. and Shuaib, M. and Khubrani, M.M. and Alfayez, F. and Malibari, A.A. and Ahmad, S.	https://www.scopus.com/inward/record.uri?eid=2-s2.0-85152551200&doi=10.3390%2fsu15075660&partnerID=40&md5=994ac57f2ffea06f143b5af1c6216228	10.3390/su15075660
345	rayyan-134733067	Implementation Status of the Proposal for a Regulation of the European Health Data Space in Portugal: Are We Ready for It?	2023	Studies in Health Technology and Informatics	302		48-52	Mateus, M. and Loureiro, M. and Fernandes, A.R. and Oliveira, M. and Cruz-Correia, R.	https://www.scopus.com/inward/record.uri?eid=2-s2.0-85159762351&doi=10.3233%2fSHTI230062&partnerID=40&md5=7850d44f9308300a69079c50692a62e9	10.3233/SHTI230062
346	rayyan-134733068	ICT Architectures for TSO-DSO Coordination and Data Exchange: A European Perspective	2023	IEEE Transactions on Smart Grid	14	2	1300-1312	Rodriguez Perez, N. and Domingo, J.M. and Lopez, G.L. and Avila, J.P.C. and Bosco, F. and Croce, V. and Kukk, K. and Uslar, M. and Madina, C. and Santos-Mugica, M.	https://www.scopus.com/inward/record.uri?eid=2-s2.0-85139433607&doi=10.1109%2fTSG.2022.3206092&partnerID=40&md5=caf868279abba3f4b01f486daafc96c8	10.1109/TSG.2022.3206092
347	rayyan-134733069	Towards ETL Processes to OMOP CDM Using Metadata and Modularization	2023	Studies in Health Technology and Informatics	302		751-752	Peng, Y. and Henke, E. and Sedlmayr, M. and Bathelt, F.	https://www.scopus.com/inward/record.uri?eid=2-s2.0-85159762077&doi=10.3233%2fSHTI230256&partnerID=40&md5=b79d7e571e16d2b966c1818ad82a431d	10.3233/SHTI230256
348	rayyan-134733070	WASPâ€”A Web Application to Support Syntactically and Semantically Correct SNOMED CT Postcoordination	2023	Applied Sciences (Switzerland)	13	10		Drenkhahn, C. and Ohlsen, T. and Wiedekopf, J. and Ingenerf, J.	https://www.scopus.com/inward/record.uri?eid=2-s2.0-85160837334&doi=10.3390%2fapp13106114&partnerID=40&md5=a759fe1ae15bacb9f2df9b5a1cadfeba	10.3390/app13106114
349	rayyan-134733071	Transforming Healthcare Analytics with FHIR: A Framework for Standardizing and Analyzing Clinical Data	2023	Healthcare (Switzerland)	11	12		Ayaz, M. and Pasha, M.F. and Alahmadi, T.J. and Abdullah, N.N.B. and Alkahtani, H.K.	https://www.scopus.com/inward/record.uri?eid=2-s2.0-85163736632&doi=10.3390%2fhealthcare11121729&partnerID=40&md5=65ec08fc630b7963305bfff147b9c265	10.3390/healthcare11121729
350	rayyan-134733072	National Estimates and Physician-Reported Impacts of Prescription Drug Monitoring Program Use	2023	Journal of General Internal Medicine	38	4	881-888	Richwine, C. and Everson, J.	https://www.scopus.com/inward/record.uri?eid=2-s2.0-85139664240&doi=10.1007%2fs11606-022-07793-x&partnerID=40&md5=c221c368b01959dda3fa5458ecf32070	10.1007/s11606-022-07793-x
351	rayyan-134733073	Artificial intelligenceâ€“enabled tools in cardiovascular medicine: A survey of current use, perceptions, and challenges	2023	Cardiovascular Digital Health Journal	4	3	101-110	Schepart, A. and Burton, A. and Durkin, L. and Fuller, A. and Charap, E. and Bhambri, R. and Ahmad, F.S.	https://www.scopus.com/inward/record.uri?eid=2-s2.0-85160787793&doi=10.1016%2fj.cvdhj.2023.04.003&partnerID=40&md5=044a25612f019bf25215d8b029ad2ad9	10.1016/j.cvdhj.2023.04.003
352	rayyan-134733074	Converting HL7 CDA Based Nationwide Austrian Medication Data to OMOP CDM	2023	Studies in Health Technology and Informatics	302		899-900	Katsch, F. and Hussein, R. and Korntheuer, R. and Duftschmid, G.	https://www.scopus.com/inward/record.uri?eid=2-s2.0-85159755374&doi=10.3233%2fSHTI230300&partnerID=40&md5=04c89a4e0ef5f996390f2ec4a82757b7	10.3233/SHTI230300
353	rayyan-134733075	Contextual triple inference using a semantic reasoner rule to reduce the weight of semantically annotated data on failâ€“safe gateway for WSN	2023	Journal of Ambient Intelligence and Humanized Computing	14	5	5107-5121	Urkude, G. and Pandey, M.	https://www.scopus.com/inward/record.uri?eid=2-s2.0-85099066720&doi=10.1007%2fs12652-020-02836-9&partnerID=40&md5=05cc2a3309000ea2197e65c65f056620	10.1007/s12652-020-02836-9
354	rayyan-134733076	MYeHealthAppCY: A Healthcare Mobile Application in Cyprus	2023	Studies in Health Technology and Informatics	305		311-314	Agroti, L. and Canciu, I.-C. and Christodoulou, M. and Papaioannou, M. and Neocleous, A. and Savva, P. and Yiasemi, C. and Solomou, T. and Panayides, A. and Antoniou, Z. and Neofytou, M. and Constantinou, I. and Pattichis, C.S.	https://www.scopus.com/inward/record.uri?eid=2-s2.0-85164230028&doi=10.3233%2fSHTI230491&partnerID=40&md5=4b3abf741f2853ab4a0ab74fff84fe66	10.3233/SHTI230491
355	rayyan-134733077	Towards FAIR Data Standardization Using FHIR Genomics Resources Integration in Obstetrics-Gynecology Department Systems	2023	Studies in Health Technology and Informatics	305		194-197	NiÅ£ulescu, A. and CriÅŸan-Vida, M. and Stoicu-Tivadar, L.	https://www.scopus.com/inward/record.uri?eid=2-s2.0-85164230941&doi=10.3233%2fSHTI230460&partnerID=40&md5=937e5bdbd11d8a7932ab84974b706737	10.3233/SHTI230460
356	rayyan-134733078	Development of EHR using blockchain technology	2023	Revolutionizing Digital Healthcare Through Blockchain Technology Applications			74-96	Nath, M. and Goswami, A. and Suman, S. and Agarwalla, R. and Venkateswarlu, B. and Dutta Borah, M. and Muppalaneni, N.B.	https://www.scopus.com/inward/record.uri?eid=2-s2.0-85162867296&doi=10.4018%2f978-1-6684-6509-7.ch004&partnerID=40&md5=1a215bf6dc0d0e928e98a632fc514e2e	10.4018/978-1-6684-6509-7.ch004
357	rayyan-134733079	ALTAI Tool for Assessing AI-Based Technologies: Lessons Learned and Recommendations from SHAPES Pilots	2023	Healthcare (Switzerland)	11	10		RajamÃ¤ki, J. and Gioulekas, F. and Rocha, P.A.L. and Garcia, X.D.T. and Ofem, P. and Tyni, J.	https://www.scopus.com/inward/record.uri?eid=2-s2.0-85160238978&doi=10.3390%2fhealthcare11101454&partnerID=40&md5=f38f5a633069bb8842b7484635eb056d	10.3390/healthcare11101454
358	rayyan-134733080	Establishing three layer architecture to improve interoperability in Medicare using smart and strategic API led integration	2023	SoftwareX	22			Mishra, R. and Kaur, I. and Sahu, S. and Saxena, S. and Malsa, N. and Narwaria, M.	https://www.scopus.com/inward/record.uri?eid=2-s2.0-85151552514&doi=10.1016%2fj.softx.2023.101376&partnerID=40&md5=48f42a41d7051a9a0ec09457d8514130	10.1016/j.softx.2023.101376
359	rayyan-134733081	Challenges and Burdens in the Coronary Artery Disease Care Pathway for Patients Undergoing Percutaneous Coronary Intervention: A Contemporary Narrative Review	2023	International Journal of Environmental Research and Public Health	20	9		Kodeboina, M. and Piayda, K. and Jenniskens, I. and Vyas, P. and Chen, S. and Pesigan, R.J. and Ferko, N. and Patel, B.P. and Dobrin, A. and Habib, J. and Franke, J.	https://www.scopus.com/inward/record.uri?eid=2-s2.0-85159307665&doi=10.3390%2fijerph20095633&partnerID=40&md5=5e57b17dfcc3946cfd283344b4c10b29	10.3390/ijerph20095633
360	rayyan-134733082	Interdisciplinary Teams in Health Informatics: Using FHIR Standards to Share Computable Knowledge	2023	Studies in Health Technology and Informatics	302		541-545	Andrikopoulou, E. and Schreiweis, B. and Anywar, M.	https://www.scopus.com/inward/record.uri?eid=2-s2.0-85159771758&doi=10.3233%2fSHTI230201&partnerID=40&md5=5ab6a393598240ec61914c941fd87b5d	10.3233/SHTI230201
361	rayyan-134733083	Improving Healthcare Quality with an LHS	2023	Studies in Health Technology and Informatics	302		145-146	Santos, R.L. and Cruz-Correia, R.	https://www.scopus.com/inward/record.uri?eid=2-s2.0-85159769675&doi=10.3233%2fSHTI230088&partnerID=40&md5=9bfadf54615f0b9fe79a44d62d83c8b0	10.3233/SHTI230088
362	rayyan-134733084	Smart Transportation: An Overview of Technologies and Applications	2023	Sensors	23	8		Oladimeji, D. and Gupta, K. and Kose, N.A. and Gundogan, K. and Ge, L. and Liang, F.	https://www.scopus.com/inward/record.uri?eid=2-s2.0-85153783052&doi=10.3390%2fs23083880&partnerID=40&md5=12e2d8f23c096ff1c15873ce7f467480	10.3390/s23083880
363	rayyan-134733085	OPC UA TSN: a next-generation network for Industry 4.0 and IIoT	2023	International Journal of Pervasive Computing and Communications	19	3	386-411	Trifonov, H. and Heffernan, D.	https://www.scopus.com/inward/record.uri?eid=2-s2.0-85121809643&doi=10.1108%2fIJPCC-07-2021-0160&partnerID=40&md5=9d61ddbc71f3a7a624249c78087234be	10.1108/IJPCC-07-2021-0160
364	rayyan-134733086	Implementation of Interoperable Healthcare Standards for Community Healthcare	2023	Studies in Health Technology and Informatics	302		372-373	Bae, Y.S. and Park, Y. and Lee, S.M. and You, H. and Park, Y. and Lee, H. and Yoon, H.-J.	https://www.scopus.com/inward/record.uri?eid=2-s2.0-85159762884&doi=10.3233%2fSHTI230146&partnerID=40&md5=fcd8d4889392b5c8629451a16f3f0605	10.3233/SHTI230146
365	rayyan-134733087	Using Semantic Web to Create and Explore an Index of Toponyms Cited in Medieval Geographical Works	2023	Journal on Computing and Cultural Heritage	16	2		Bartalesi, V. and Pratelli, N. and Lenzi, E. and Pontari, P.	https://www.scopus.com/inward/record.uri?eid=2-s2.0-85167695412&doi=10.1145%2f3582263&partnerID=40&md5=0c15bfaa76f5c7678ad89c782bc471ac	10.1145/3582263
366	rayyan-134733088	AN INTEGRATED MBSE APPROACH FOR MECHANICAL ASSEMBLY DESIGN	2023	International Journal of Mechanics and Control	24	1	157-168	Brahmi, R. and Belhadj, I. and Hammadi, M. and Aifaoui, N. and Choley, J.-Y.	https://www.scopus.com/inward/record.uri?eid=2-s2.0-85175822527&partnerID=40&md5=2473d5cf491518190ff1c7858c117852
367	rayyan-134733089	From big data to better patient outcomes	2023	Clinical Chemistry and Laboratory Medicine	61	4	580-586	Hulsen, T. and FriedeckÃ½, D. and Renz, H. and Melis, E. and Vermeersch, P. and Fernandez-Calle, P.	https://www.scopus.com/inward/record.uri?eid=2-s2.0-85145208418&doi=10.1515%2fcclm-2022-1096&partnerID=40&md5=2603a00ad4c93d825e28e48c944eb254	10.1515/cclm-2022-1096
368	rayyan-134733090	SQL and NoSQL Database Software Architecture Performance Analysis and Assessmentsâ€”A Systematic Literature Review	2023	Big Data and Cognitive Computing	7	2		Khan, W. and Kumar, T. and Zhang, C. and Raj, K. and Roy, A.M. and Luo, B.	https://www.scopus.com/inward/record.uri?eid=2-s2.0-85163681824&doi=10.3390%2fbdcc7020097&partnerID=40&md5=ca9df47cac308d21d9cec88cac5c7444	10.3390/bdcc7020097
369	rayyan-134733091	Assessing Quality of Life Using FHIR - How to Combine Patient Reported Outcome with Patient Generated Data for Better Compliance	2023	Studies in Health Technology and Informatics	302		135-136	Beutter, C.N.L. and Werner, P. and Sigle, S. and Martens, U.M. and Fegeler, C.	https://www.scopus.com/inward/record.uri?eid=2-s2.0-85159760987&doi=10.3233%2fSHTI230083&partnerID=40&md5=fb84d76320034bed7370be5e9215d6cf	10.3233/SHTI230083
370	rayyan-134733092	Improving Safety During Transitions of Care Through the Use of Electronic Referral Loops to Receive and Reconcile Health Information	2023	Joint Commission Journal on Quality and Patient Safety	49	5	247-254	Allen, G. and Setzer, J. and Jones, R. and Knapp, G.	https://www.scopus.com/inward/record.uri?eid=2-s2.0-85151467166&doi=10.1016%2fj.jcjq.2023.01.014&partnerID=40&md5=c01883ce4e7bac48d2c495c6d3d2a48a	10.1016/j.jcjq.2023.01.014
371	rayyan-134733093	Experiences with information blocking in the United States: a national survey of hospitals	2023	Journal of the American Medical Informatics Association	30	6	1150-1157	Everson, J. and Healy, D. and Patel, V.	https://www.scopus.com/inward/record.uri?eid=2-s2.0-85159755405&doi=10.1093%2fjamia%2focad060&partnerID=40&md5=05a12bd90d40e9c3a8c191c42414053b	10.1093/jamia/ocad060
372	rayyan-134733094	Enhancing Data Space Semantic Interoperability through Machine Learning: a Visionary Perspective	2023	ACM Web Conference 2023 - Companion of the World Wide Web Conference, WWW 2023			1462-1467	Boukhers, Z. and Lange, C. and Beyan, O.	https://www.scopus.com/inward/record.uri?eid=2-s2.0-85159601611&doi=10.1145%2f3543873.3587658&partnerID=40&md5=dfc637a38979e313588e13a0a51141f5	10.1145/3543873.3587658
373	rayyan-134733095	Bridging the Gap between Medical Tabular Data and NLP Predictive Models: A Fuzzy-Logic-Based Textualization Approach	2023	Electronics (Switzerland)	12	8		Mugisha, C. and Paik, I.	https://www.scopus.com/inward/record.uri?eid=2-s2.0-85156198294&doi=10.3390%2felectronics12081848&partnerID=40&md5=9c728023887e8b84798fe858a3081366	10.3390/electronics12081848
374	rayyan-134733096	Ontologies in the New Computational Age of Radiology: RadLex for Semantics and Interoperability in Imaging Workflows	2023	Radiographics	43	3		Chepelev, L.L. and Kwan, D. and Kahn, C.E. and Filice, R.W. and Wang, K.C.	https://www.scopus.com/inward/record.uri?eid=2-s2.0-85147834541&doi=10.1148%2frg.220098&partnerID=40&md5=acd1b2f72d883c2b6c236b5f92769288	10.1148/rg.220098
375	rayyan-134733097	Challenges to Using Big Data in Cancer	2023	Cancer Research	83	8	1175-1182	Sweeney, S.M. and Hamadeh, H.K. and Abrams, N. and Adam, S.J. and Brenner, S. and Connors, D.E. and Davis, G.J. and Fiore, L. and Gawel, S.H. and Grossman, R.L. and Hanlon, S.E. and Hsu, K. and Kelloff, G.J. and Kirsch, I.R. and Louv, B. and McGraw, D. and Meng, F. and Milgram, D. and Miller, R.S. and Morgan, E. and Mukundan, L. and Oâ€™Brien, T. and Robbins, P. and Rubin, E.H. and Rubinstein, W.…	https://www.scopus.com/inward/record.uri?eid=2-s2.0-85152598157&doi=10.1158%2f0008-5472.CAN-22-1274&partnerID=40&md5=9fa2e53f4129757bb3e8e5df4189454c	10.1158/0008-5472.CAN-22-1274
376	rayyan-134733098	Mapping the SPHN Dataset to FHIR	2023	Studies in Health Technology and Informatics	302		133-134	Klopfenstein, S.A.I. and Thun, S. and Crameri, K. and Stellmach, C.	https://www.scopus.com/inward/record.uri?eid=2-s2.0-85159760594&doi=10.3233%2fSHTI230082&partnerID=40&md5=7dbf2a3cab4f83ed88ae0f66d9becff1	10.3233/SHTI230082
377	rayyan-134733099	Adoption of electronic health record systems to enhance the quality of healthcare in low-income countries: A systematic review	2023	BMJ Health and Care Informatics	30	1		Woldemariam, M.T. and Jimma, W.	https://www.scopus.com/inward/record.uri?eid=2-s2.0-85162956542&doi=10.1136%2fbmjhci-2022-100704&partnerID=40&md5=314a2f620060b3c569ad7d6a37ac5c31	10.1136/bmjhci-2022-100704
378	rayyan-134733100	Integration Management and Reuse of Research Data in the Next Generation University IR Resource	2023	Journal of Library and Information Science in Agriculture	35	5	51-63	Du, P. and Li, Y. and Zhang, X. and Mu, Y.	https://www.scopus.com/inward/record.uri?eid=2-s2.0-85169614009&doi=10.13998%2fj.cnki.issn1002-1248.23-0159&partnerID=40&md5=e7d64d8ea4f3edde5bc379cf573c13f6	10.13998/j.cnki.issn1002-1248.23-0159
379	rayyan-134733101	Design and Implementation of a Collaborative Clinical Practice and Research Documentation System Using SNOMED-CT and HL7-CDA in the Context of a Pediatric Neurodevelopmental Unit	2023	Healthcare (Switzerland)	11	7		Direito, B. and Santos, A. and Mouga, S. and Lima, J. and BrÃ¡s, P. and Oliveira, G. and Castelo-Branco, M.	https://www.scopus.com/inward/record.uri?eid=2-s2.0-85152675754&doi=10.3390%2fhealthcare11070973&partnerID=40&md5=273d22ee180d658b74a9d043cf4cbacb	10.3390/healthcare11070973
380	rayyan-134733102	A Comprehensive Performance Comparison of IEEE 802.15.4 DSME and TSCH in a Realistic IoT Scenario for Industrial Applications	2023	ACM Transactions on Internet of Things	4	3		Mantilla Gonzalez, I.A. and Meyer, F. and Turau, V.	https://www.scopus.com/inward/record.uri?eid=2-s2.0-85173239729&doi=10.1145%2f3595188&partnerID=40&md5=200bc65d0887a730513844947283ae60	10.1145/3595188
381	rayyan-134733103	Integrating Telehealth for Strengthening Health Systems in the Context of the COVID-19 Pandemic: A Perspective from Peru	2023	International Journal of Environmental Research and Public Health	20	11		Curioso, W.H. and Coronel-Chucos, L.G. and HenrÃ­quez-Suarez, M.	https://www.scopus.com/inward/record.uri?eid=2-s2.0-85161718447&doi=10.3390%2fijerph20115980&partnerID=40&md5=eeb8d9cc99dd55bd5f7f41c0e9582d9c	10.3390/ijerph20115980
382	rayyan-134733104	Integrating a Novel Eye Imaging System into Clinical Practice: An Open-Source DICOM Simulation Platform	2023	Studies in Health Technology and Informatics	301		198-203	Schweitzer, M. and FlÃ³rez, K. and Steger, B. and Baumgarten, D. and Romano, V. and Augustin, M.	https://www.scopus.com/inward/record.uri?eid=2-s2.0-85159739667&doi=10.3233%2fSHTI230039&partnerID=40&md5=438e632342ac4c818d3c589379ee4b6e	10.3233/SHTI230039
383	rayyan-134733105	Performance Optimization of a Blockchain-Enabled Information and Data Exchange Platform for Smart Grids	2023	Electronics (Switzerland)	12	6		Amjad, M. and Taylor, G. and Huang, Z. and Li, M. and Lai, C.S.	https://www.scopus.com/inward/record.uri?eid=2-s2.0-85152708337&doi=10.3390%2felectronics12061405&partnerID=40&md5=2cbb03067386de27f0ae598020bcc1e6	10.3390/electronics12061405
384	rayyan-134733106	Generalized Tree Structure to Annotate Untargeted Metabolomics and Stable Isotope Tracing Data	2023	Analytical Chemistry	95	15	6212-6217	Li, S. and Zheng, S.	https://www.scopus.com/inward/record.uri?eid=2-s2.0-85152124340&doi=10.1021%2facs.analchem.2c05810&partnerID=40&md5=add74e06133c308f65a193e5ab432c38	10.1021/acs.analchem.2c05810
385	rayyan-134733107	BIM in real estate operations: Application, implementation, digitalization trends and case studies	2023	BIM in Real Estate Operations: Application, Implementation, Digitalization Trends and Case Studies			1-288	May, M. and KrÃ¤mer, M. and Schlundt, M.	https://www.scopus.com/inward/record.uri?eid=2-s2.0-85170481714&doi=10.1007%2f978-3-658-40830-5&partnerID=40&md5=5029576fe0a3df36125df656675a8985	10.1007/978-3-658-40830-5
386	rayyan-134733108	Breaking Barriers for Interoperability: A Reference Implementation of CSV-FHIR Transformation Using Open-Source Tools	2023	Studies in Health Technology and Informatics	302		43-47	Alkarkoukly, S. and Kamal, M.M. and Beyan, O.	https://www.scopus.com/inward/record.uri?eid=2-s2.0-85159764683&doi=10.3233%2fSHTI230061&partnerID=40&md5=f3d9f63af5854b23d57befeaed3e2922	10.3233/SHTI230061
387	rayyan-134733109	A scalable, secure, and semantically interoperable client for cloud-enabled Demand Response	2023	Future Generation Computer Systems	141		54-66	Cimmino, A. and Cano-Benito, J. and FernÃ¡ndez-Izquierdo, A. and Patsonakis, C. and Tsolakis, A.C. and GarcÃ­a-Castro, R. and Ioannidis, D. and Tzovaras, D.	https://www.scopus.com/inward/record.uri?eid=2-s2.0-85142753426&doi=10.1016%2fj.future.2022.11.004&partnerID=40&md5=5c601d3ff5419984d8998a8d345e2c56	10.1016/j.future.2022.11.004
388	rayyan-134733110	A Review of Requirements for Information Models in Learning Health Systems	2023	Studies in Health Technology and Informatics	305		620-623	Skeidsvoll Solvang, Ã˜. and Cassidy, S. and Marco-Ruiz, L. and Lintvedt, O. and Solvoll, T.	https://www.scopus.com/inward/record.uri?eid=2-s2.0-85164229329&doi=10.3233%2fSHTI230574&partnerID=40&md5=3508de4666aaf08160689b6bdc4abc9a	10.3233/SHTI230574
389	rayyan-134733111	Evaluating a CDS Hook for FHIR Questionnaires in a SMART on FHIR App and an Existing Dermatological CDS System	2023	Studies in Health Technology and Informatics	301		2024-01-05	Tschandl, P. and Rinner, C.	https://www.scopus.com/inward/record.uri?eid=2-s2.0-85159738872&doi=10.3233%2fSHTI230002&partnerID=40&md5=38560d389a1cd9aca69b7ec8654fbaab	10.3233/SHTI230002
390	rayyan-134733112	Building Performance Optimization throughout the Design-Decision Process with a Holistic Approach	2023	Journal of Architectural Engineering	29	1		Utkucu, D. and SÃ¶zer, H.	https://www.scopus.com/inward/record.uri?eid=2-s2.0-85141600336&doi=10.1061%2f%28ASCE%29AE.1943-5568.0000573&partnerID=40&md5=8174bf5e7e0de4884fbbe82800393008	10.1061/(ASCE)AE.1943-5568.0000573
391	rayyan-134733113	German Claims Data for Real-World Research: Content Coverage Evaluation in OMOP CDM	2023	Studies in Health Technology and Informatics	302		2024-03-07	Henke, E. and Zoch, M. and Reinecke, I. and Spoden, M. and Ruhnke, T. and GÃ¼nster, C. and Sedlmayr, M. and Bathelt, F.	https://www.scopus.com/inward/record.uri?eid=2-s2.0-85159771013&doi=10.3233%2fSHTI230053&partnerID=40&md5=b49ee3f7764fe509990ccd312c9861dd	10.3233/SHTI230053
392	rayyan-134733114	Provenance Data Management in Health Information Systems: A Systematic Literature Review	2023	Journal of Personalized Medicine	13	6		Sembay, M.J. and de Macedo, D.D.J. and JÃºnior, L.P. and Braga, R.M.M. and Sarasa-Cabezuelo, A.	https://www.scopus.com/inward/record.uri?eid=2-s2.0-85163631082&doi=10.3390%2fjpm13060991&partnerID=40&md5=d9292e256c95f29778ecbe2f069fa7c8	10.3390/jpm13060991
393	rayyan-134733115	Blockchain-Based Framework for Interoperable Electronic Health Records for an Improved Healthcare System	2023	Sustainability (Switzerland)	15	8		Reegu, F.A. and Abas, H. and Gulzar, Y. and Xin, Q. and Alwan, A.A. and Jabbari, A. and Sonkamble, R.G. and Dziyauddin, R.A.	https://www.scopus.com/inward/record.uri?eid=2-s2.0-85156109719&doi=10.3390%2fsu15086337&partnerID=40&md5=1868b72eab843b58d20ce76226234a41	10.3390/su15086337
394	rayyan-134733116	Patient centric pre-transaction signature verification assisted smart contract based blockchain for electronic healthcare records	2023	Journal of Ambient Intelligence and Humanized Computing	14	4	4221-4235	Chandini, A.G. and Basarkod, P.I.	https://www.scopus.com/inward/record.uri?eid=2-s2.0-85148885333&doi=10.1007%2fs12652-023-04526-8&partnerID=40&md5=19e59d9838d253134f601b36e5910b55	10.1007/s12652-023-04526-8
395	rayyan-134733117	A high-fidelity prototype of a sterile information system for the perioperative area: OR-Pad	2023	International Journal of Computer Assisted Radiology and Surgery	18	3	575-585	Ryniak, C. and Frommer, S.M. and Junger, D. and Lohmann, S. and Stadelmaier, M. and Schmutz, P. and Stenzl, A. and Hirt, B. and Burgert, O.	https://www.scopus.com/inward/record.uri?eid=2-s2.0-85142086864&doi=10.1007%2fs11548-022-02787-w&partnerID=40&md5=e6fe8f24f734def810139ff37d79a3fa	10.1007/s11548-022-02787-w
396	rayyan-134733118	Identifying Relevant FHIR Elements for Data Quality Assessment in the German Core Data Set	2023	Studies in Health Technology and Informatics	302		272-276	Draeger, C. and Tute, E. and Schmidt, C.O. and Waltemath, D. and Boeker, M. and Winter, A. and LÃ¶be, M.	https://www.scopus.com/inward/record.uri?eid=2-s2.0-85159770680&doi=10.3233%2fSHTI230117&partnerID=40&md5=fb8632fc1e3065d5f2fac14354bb0c3b	10.3233/SHTI230117
397	rayyan-134733119	Ten simple rules for the sharing of bacterial genotypeâ€”Phenotype data on antimicrobial resistance	2023	PLoS Computational Biology	19	6		Chindelevitch, L. and van Dongen, M. and Graz, H. and Pedrotta, A. and Suresh, A. and Uplekar, S. and Jauneikaite, E. and Wheeler, N.	https://www.scopus.com/inward/record.uri?eid=2-s2.0-85162737845&doi=10.1371%2fjournal.pcbi.1011129&partnerID=40&md5=ec06eef47a71e7462ebb0faa2f6ba663	10.1371/journal.pcbi.1011129
398	rayyan-134733120	Targeting repetitive laboratory testing with electronic health records-embedded predictive decision support: A pre-implementation study	2023	Clinical Biochemistry	113		70-77	Rabbani, N. and Ma, S.P. and Li, R.C. and Winget, M. and Weber, S. and Boosi, S. and Pham, T.D. and Svec, D. and Shieh, L. and Chen, J.H.	https://www.scopus.com/inward/record.uri?eid=2-s2.0-85146467573&doi=10.1016%2fj.clinbiochem.2023.01.002&partnerID=40&md5=096a72aafa8ab9ed6ea1a7aa3ffa29de	10.1016/j.clinbiochem.2023.01.002
399	rayyan-134733121	Migration from HL7 Clinical Document Architecture (CDA) to Fast Health Interoperability Resources (FHIR) in Infectious Disease Information System of Estonia	2023	Proceedings of the ACM Symposium on Applied Computing			882-885	Bossenko, I. and Linna, K. and Piho, G. and Ross, P.	https://www.scopus.com/inward/record.uri?eid=2-s2.0-85162857522&doi=10.1145%2f3555776.3577836&partnerID=40&md5=7359f822a36e3c1287490ea618270c61	10.1145/3555776.3577836
400	rayyan-134733122	Introducing HL7 FHIR Genomics Operations: A developer-friendly approach to genomics-EHR integration	2023	Journal of the American Medical Informatics Association	30	3	485-493	Dolin, R.H. and Heale, B.S.E. and Alterovitz, G. and Gupta, R. and Aronson, J. and Boxwala, A. and Gothi, S.R. and Haines, D. and Hermann, A. and Hongsermeier, T. and Husami, A. and Jones, J. and Naeymi-Rad, F. and Rapchak, B. and Ravishankar, C. and Shalaby, J. and Terry, M. and Xie, N. and Zhang, P. and Chamala, S.	https://www.scopus.com/inward/record.uri?eid=2-s2.0-85148249831&doi=10.1093%2fjamia%2focac246&partnerID=40&md5=280fc7c12249744005f3fa706781aace	10.1093/jamia/ocac246
401	rayyan-134733123	Digitalization in healthcare: today and in the future	2023	Bundesgesundheitsblatt - Gesundheitsforschung - Gesundheitsschutz	66	2	105-113	Stachwitz, P. and Debatin, J.F.	https://www.scopus.com/inward/record.uri?eid=2-s2.0-85146382938&doi=10.1007%2fs00103-022-03642-8&partnerID=40&md5=3d85caed40c40cbce5b0e120ef0a0b76	10.1007/s00103-022-03642-8
402	rayyan-134733124	Blockchain in Healthcare: Types, Privacy Challenges, and Security Resilience	2023	2023 3rd International Conference on Smart Generation Computing, Communication and Networking, SMART GENCON 2023				Kumar, A. and Sharma, N. and Chauhan, R. and Prabha, C. and Sharma, M.	https://www.scopus.com/inward/record.uri?eid=2-s2.0-85187579236&doi=10.1109%2fSMARTGENCON60755.2023.10442615&partnerID=40&md5=009cd814d40af95ff4725c847097faaf	10.1109/SMARTGENCON60755.2023.10442615
403	rayyan-134733125	Toward new generation railway Traffic Management Systems: the contribution of the OPTIMA project	2023	Transportation Research Procedia	72		3166-3173	Cecchetti, G. and Lina, A. and Ulianov, C. and Hyde, P. and Liu, J. and Magnien, A. and Tavac, M. and DuracÃ­k, M. and Oneto, L. and Bertolin, J.	https://www.scopus.com/inward/record.uri?eid=2-s2.0-85182932795&doi=10.1016%2fj.trpro.2023.11.882&partnerID=40&md5=0a897636385e616a5942dba8e1d14631	10.1016/j.trpro.2023.11.882
404	rayyan-134733126	Design of a Defense Controlled Vocabulary, SKOS-based Encoding of Terms from Military Press Releases	2023	2023 13th International Conference on Dependable Systems, Services and Technologies, DESSERT 2023				Giannaris, P.S. and Borges, J. and Doukas, N.	https://www.scopus.com/inward/record.uri?eid=2-s2.0-85185832148&doi=10.1109%2fDESSERT61349.2023.10416475&partnerID=40&md5=f9eec7037b4b3b5c294c28ada3a2766d	10.1109/DESSERT61349.2023.10416475
405	rayyan-134733127	Traceable Research Data Sharing in a German Medical Data Integration Center With FAIR (Findability, Accessibility, Interoperability, and Reusability)-Geared Provenance Implementation: Proof-of-Concept Study	2023	JMIR Formative Research	7			Gierend, K. and Waltemath, D. and Ganslandt, T. and Siegel, F.	https://www.scopus.com/inward/record.uri?eid=2-s2.0-85183447945&doi=10.2196%2f50027&partnerID=40&md5=7bd4ab9581db4e111f958e91ad227eee	10.2196/50027
406	rayyan-134733128	Utilizing ISA-95 in an Industrial Knowledge Graph for Material Flow Simulation - Semantic Model Extensions and Efficient Data Integration	2023	Procedia CIRP	120		1558-1563	Listl, F.G. and Fischer, J. and Sohr, A. and Dittler, D. and Jazdi, N. and Weyrich, M.	https://www.scopus.com/inward/record.uri?eid=2-s2.0-85184598313&doi=10.1016%2fj.procir.2023.09.214&partnerID=40&md5=e0bc79ec93da86d52ce39ffaa6e7e69b	10.1016/j.procir.2023.09.214
407	rayyan-134733129	Semantic Interoperability in Electronic Health Record System Based on Blockchain Technology: A Survey	2023	2023 5th International Conference on Pattern Analysis and Intelligent Systems, PAIS 2023				Chemini, N. and Hioual, O. and Hemam, S.M.	https://www.scopus.com/inward/record.uri?eid=2-s2.0-85179890877&doi=10.1109%2fPAIS60821.2023.10321985&partnerID=40&md5=eca8835080d0f8447e4cb298c118e20b	10.1109/PAIS60821.2023.10321985
408	rayyan-134733130	Approaches andÂ Economic Benefits ofÂ Property Registers Digitalization: Evidence fromÂ Ukraine	2023	Communications in Computer and Information Science	1980		348-359	Shapovalov, Y.B. and Zakusilo, O.P. and Shapovalov, V.B. and Burba, O.I. and Pilat, O.L. and Martyn, A.G.	https://www.scopus.com/inward/record.uri?eid=2-s2.0-85180628012&doi=10.1007%2f978-3-031-48325-7_27&partnerID=40&md5=161c6cb891756fa66fadfb0f91e41a30	10.1007/978-3-031-48325-7_27
409	rayyan-134733131	Understanding building information modelling and its use in the Chinese construction industry	2023	Proceedings of the Institution of Civil Engineers: Civil Engineering	176	2	85-93	Liu, Z. and Zhang, F.	https://www.scopus.com/inward/record.uri?eid=2-s2.0-85148512592&doi=10.1680%2fjcien.22.00127&partnerID=40&md5=a16f19a3870337c81bacef36e19c6622	10.1680/jcien.22.00127
410	rayyan-134733132	Web-based Prototype for Graphical Exploration of FHIRÂ® Questionnaire Responses	2023	AMIA ... Annual Symposium proceedings. AMIA Symposium	2023		351-358	Frei, J. and Auer, F.J. and Netzband, S. and Ignatenko, Y. and Kramer, F.	https://www.scopus.com/inward/record.uri?eid=2-s2.0-85182540824&partnerID=40&md5=6e402dc39d01140085b886122f0293a2
411	rayyan-134733133	Real-world performance of SARS-Cov-2 serology tests in the United States, 2020	2023	PLoS ONE	18	2		Rodriguez-Watson, C.V. and Louder, A.M. and Kabelac, C. and Frederick, C.M. and Sheils, N.E. and Eldridge, E. and Lin, N.D. and Pollock, B.D. and Gatz, J.L. and Grannis, S.J. and Vashisht, R. and Ghauri, K. and Knepper, C. and Leonard, S. and Embi, P.J. and Jenkinson, G. and Klesh, R. and Garner, O.B. and Patel, A. and Dahm, L. and Barin, A. and Cooper, D.M. and Andriola, T. and Byington, C.L. an…	https://www.scopus.com/inward/record.uri?eid=2-s2.0-85147458250&doi=10.1371%2fjournal.pone.0279956&partnerID=40&md5=b381d533ff78a7d5db6adb46f0b79b56	10.1371/journal.pone.0279956
412	rayyan-134733134	Investigating the Practicality of the Systems Engineering Process Approach as an Alternative to SDLC in Developing Health Information Systems	2023	13th International Conference on Information Science and Technology, ICIST 2023 - Proceedings			54-58	Husin, N.H. and Naim, N.F.M. and Ismail, H. and Nasirin, S. and Lada, S. and Yussof, S. and Miskon, S. and Tahir, A.M. and Kadir, A.	https://www.scopus.com/inward/record.uri?eid=2-s2.0-85182926797&doi=10.1109%2fICIST59754.2023.10367089&partnerID=40&md5=f26247c495008508ec3297382abc1f10	10.1109/ICIST59754.2023.10367089
413	rayyan-134733135	The Necessity of Interoperability to Uncover the Full Potential of Digital Health Devices	2023	JMIR Medical Informatics	11	1		Schwab, J.D. and Werle, S.D. and HÃ¼hne, R. and Spohn, H. and Kaisers, U.X. and Kestler, H.A.	https://www.scopus.com/inward/record.uri?eid=2-s2.0-85182549083&doi=10.2196%2f49301&partnerID=40&md5=eb63b9091ce7ebde0dc4d9134aa93a5c	10.2196/49301
414	rayyan-134733136	An AutomationML extension towards interoperability of 3D virtual commissioning software applications	2023	International Journal of Computer Integrated Manufacturing				Zhao, J. and Aghezzaf, E.-H. and Cottyn, J.	https://www.scopus.com/inward/record.uri?eid=2-s2.0-85179716660&doi=10.1080%2f0951192X.2023.2294443&partnerID=40&md5=2e74b5cf33524500424bf6b741bb7e92	10.1080/0951192X.2023.2294443
415	rayyan-134733137	Accessibility of care plan information from previous treatment setting in palliative care unit: A qualitative study	2023	Nursing Open	10	2	498-508	Kuusisto, A. and Saranto, K. and Korhonen, P. and Haavisto, E.	https://www.scopus.com/inward/record.uri?eid=2-s2.0-85136780949&doi=10.1002%2fnop2.1315&partnerID=40&md5=2160a13e117b379ddbd3adf7d681e597	10.1002/nop2.1315
416	rayyan-134733138	ITDT: International Testbed for Dataspace Technology	2023	Proceedings - 2023 IEEE International Conference on Big Data, BigData 2023			4740-4747	Matsunaga, I. and Michikata, T. and Koshizuka, N.	https://www.scopus.com/inward/record.uri?eid=2-s2.0-85184975512&doi=10.1109%2fBigData59044.2023.10386196&partnerID=40&md5=620055399362e9696a823aee836507c3	10.1109/BigData59044.2023.10386196
417	rayyan-134733139	Promoting TEFCA with Blockchain Technology: A Decentralized Approach to Patient-centered Healthcare Data Management	2023	AMIA ... Annual Symposium proceedings. AMIA Symposium	2023		824-833	Zhuang, Y. and Zhang, L.	https://www.scopus.com/inward/record.uri?eid=2-s2.0-85182547231&partnerID=40&md5=2d0fc1be0cd0f8fdce0aa2723325cd98
418	rayyan-134733140	Electronic medical record and its impact on health care and management. A systematic review between the years 2013 â€“ 2023	2023	Salud, Ciencia y Tecnologia - Serie de Conferencias	2			Morales-Camargo, J. and Meneses-Claudio, B.	https://www.scopus.com/inward/record.uri?eid=2-s2.0-85184272932&doi=10.56294%2fsctconf2023455&partnerID=40&md5=1363f6145ce4b5c1d008557afa5f9952	10.56294/sctconf2023455
419	rayyan-134733141	PCA Based Dimensional Data Reduction and Segmentation for DICOM Images	2023	Neural Processing Letters	55	1	2024-03-17	Arulananth, T.S. and Balaji, L. and Baskar, M. and Anbarasu, V. and Rao, K.S.	https://www.scopus.com/inward/record.uri?eid=2-s2.0-85096379638&doi=10.1007%2fs11063-020-10391-9&partnerID=40&md5=782c935e301cc594f0c720702367ee7b	10.1007/s11063-020-10391-9
420	rayyan-134733142	Development & Deployment of a Real-time Healthcare Predictive Analytics Platform	2023	Proceedings of the Annual International Conference of the IEEE Engineering in Medicine and Biology Society, EMBS				Boussina, A. and Shashikumar, S. and Amrollahi, F. and Pour, H. and Hogarth, M. and Nemati, S.	https://www.scopus.com/inward/record.uri?eid=2-s2.0-85179649441&doi=10.1109%2fEMBC40787.2023.10340351&partnerID=40&md5=72d6a4e3395637a0bc20b49b6d682eaa	10.1109/EMBC40787.2023.10340351
421	rayyan-134733143	Can OpenEHR, ISO 13606, and HL7 FHIR Work Together? An Agnostic Approach for the Selection and Application of Electronic Health Record Standards to the Next-Generation Health Data Spaces	2023	Journal of Medical Internet Research	25	1		Pedrera-JimÃ©nez, M. and GarcÃ­a-Barrio, N. and Frid, S. and Moner, D. and BoscÃ¡-TomÃ¡s, D. and Lozano-RubÃ­, R. and Kalra, D. and Beale, T. and MuÃ±oz-Carrero, A. and Serrano-Balazote, P.	https://www.scopus.com/inward/record.uri?eid=2-s2.0-85181396017&doi=10.2196%2f48702&partnerID=40&md5=6fc4845e7aef38a639d59cc20430b7c9	10.2196/48702
422	rayyan-134733144	IoT Revolutionizing Healthcare: A Survey of Smart Healthcare System Architectures	2023	2023 IEEE International Conference on Research Methodologies in Knowledge Management, Artificial Intelligence and Telecommunication Engineering, RMKMATE 2023				Delsi Robinsha, S. and Amutha, B.	https://www.scopus.com/inward/record.uri?eid=2-s2.0-85183561985&doi=10.1109%2fRMKMATE59243.2023.10369980&partnerID=40&md5=d67f0c6b35988a5b32e6888f5aab12d0	10.1109/RMKMATE59243.2023.10369980
423	rayyan-134733145	Communication Latency Assessment for an Interoperability Interface Prototype Applied to Power Converters in Laboratory Microgrids	2023	2023 Workshop on Communication Networks and Power Systems, WCNPS 2023				Paulo, V.S.C. and De Oro Arenas, L. and Alonso, A.M.S.	https://www.scopus.com/inward/record.uri?eid=2-s2.0-85182262442&doi=10.1109%2fWCNPS60622.2023.10344961&partnerID=40&md5=9c0e49b66d64bce14a29297d40d86b7c	10.1109/WCNPS60622.2023.10344961
424	rayyan-134733146	Blockchain: A Decentralized, Persistent, Immutable, Consensus, and Irrevocable System in Healthcare	2023	Blockchain for Healthcare 4.0: Technology, Challenges, and Applications			48-71	Israni, D.K. and Shah, M.K.	https://www.scopus.com/inward/record.uri?eid=2-s2.0-85180839285&doi=10.1201%2f9781003408246-3&partnerID=40&md5=d5fd383fca2b43b3602768dae71498ce	10.1201/9781003408246-3
425	rayyan-134733147	Blockchain-based Patient-Centric Healthcare Architecture: A Secure and Efficient Approach for Medical Data Sharing	2023	2023 14th International Conference on Computing Communication and Networking Technologies, ICCCNT 2023				Mishra, D.K. and Mehra, P.S.	https://www.scopus.com/inward/record.uri?eid=2-s2.0-85179850608&doi=10.1109%2fICCCNT56998.2023.10307004&partnerID=40&md5=b0eec6eab83c0268a32ec14892bdeb9c	10.1109/ICCCNT56998.2023.10307004
426	rayyan-134733148	A Unique Use of Regional Information Exchange by a Statewide Health System Serving Refugees: Operation Allies Welcome	2023	Applied Clinical Informatics	14	3	487-493	Webber, E.C. and Peterson, R.J. and Lory, K. and Kanis, J. and Saysana, M. and Schneider, K.S.	https://www.scopus.com/inward/record.uri?eid=2-s2.0-85161218504&doi=10.1055%2fa-2072-9629&partnerID=40&md5=ab8ef49f563b5f6075a6579791e5f0a2	10.1055/a-2072-9629
427	rayyan-134733149	Optimizing OPC UA deployments on node.js through advanced logging techniques	2023	Lecture Notes in Informatics (LNI), Proceedings - Series of the Gesellschaft fur Informatik (GI)			1999-2005	Kirdan, E. and Schindler, J. and Waedt, K.	https://www.scopus.com/inward/record.uri?eid=2-s2.0-85181069148&partnerID=40&md5=8d3b86e3d6bff19087606f09672242eb
428	rayyan-134733150	UNLOCKING THE VALUE OF CULTURAL HERITAGE IMAGES THROUGH SEMANTIC TECHNOLOGIES â€“ TAKE â€œMISSâ€ AS EXAMPLE	2023	International Conferences on Applied Computing 2023, AC 2023 and WWW/Internet 2023, ICWI 2023			173-180	Xin, Y. and Junjie, Z. and Yaming, F. and Tao, C.	https://www.scopus.com/inward/record.uri?eid=2-s2.0-85181776608&partnerID=40&md5=93235628d91fae99967683e4cd67f59e
429	rayyan-134733151	Integration of Blockchain and Edge Computing in Healthcare: Accountability and Collaboration	2023	Transdisciplinary Journal of Engineering and Science	14		205-220	Kothari, R.	https://www.scopus.com/inward/record.uri?eid=2-s2.0-85167401414&doi=10.22545%2f2023%2f00230&partnerID=40&md5=8bf0ba5d8203815153c3ff1f802e3f63	10.22545/2023/00230
430	rayyan-134733152	Blockchain- Enhanced Secure Data Exchange for Interoperable Smart Grid Systems	2023	2023 International Conference on Power Energy, Environment and Intelligent Control, PEEIC 2023			392-397	Aswini, S. and Chandrashekar, R. and Lakhanpal, S. and Parmar, A. and Sethi, V.A. and Abdulsada, Z.R.	https://www.scopus.com/inward/record.uri?eid=2-s2.0-85188062470&doi=10.1109%2fPEEIC59336.2023.10451222&partnerID=40&md5=ad0b713715b3016440da71056afb6255	10.1109/PEEIC59336.2023.10451222
431	rayyan-134733153	Implementing Electronic Health Records in Pathology Labs: Challenges and Opportunities	2023	Jornal Brasileiro de Patologia e Medicina Laboratorial	59	2	18-25	Kimura, M. and Ayase, S.	https://www.scopus.com/inward/record.uri?eid=2-s2.0-85183089136&doi=10.1900%2fJBPML.2023.59.02.003&partnerID=40&md5=4e6ad0aa6432b5c15c285dd8436ed665	10.1900/JBPML.2023.59.02.003
432	rayyan-134733154	Recommendation System for Clinical Concept Mapping	2023	2023 International Conference on Computational Intelligence, Networks and Security, ICCINS 2023				Pal, S. and Gaur, M. and Chaudhuri, R. and Benny Anto, O. and Kalaivanan, R. and Chetan, K.V. and Pradhan, P.	https://www.scopus.com/inward/record.uri?eid=2-s2.0-85187955079&doi=10.1109%2fICCINS58907.2023.10450023&partnerID=40&md5=ddf7baea0563c7bdf33c77008feb13d5	10.1109/ICCINS58907.2023.10450023
433	rayyan-134733155	Business requirements for logistics data sharing: recommendations from the FENIX project	2023	Transportation Research Procedia	72		3925-3932	Apruzzese, M. and Brebeleers, P.	https://www.scopus.com/inward/record.uri?eid=2-s2.0-85182936370&doi=10.1016%2fj.trpro.2023.11.488&partnerID=40&md5=a1ef07dd5bc31d402ec0a184fa8dacd3	10.1016/j.trpro.2023.11.488
434	rayyan-134733156	Digital Twin Application for the Evaluation of Protection Performance in IEC-61850-Based Digital Substations	2023	2023 International Conference on Advanced Power System Automation and Protection, APAP 2023			68-72	Lak, P.Y. and Key, S. and Yoon, S.-M. and Nam, S.-R.	https://www.scopus.com/inward/record.uri?eid=2-s2.0-85182727936&doi=10.1109%2fAPAP59666.2023.10348444&partnerID=40&md5=3535cd2a88d3f75427c4e604e14d5660	10.1109/APAP59666.2023.10348444
435	rayyan-134733157	The Road to an Open and Secure Data Exchange Infrastructure for SHM	2023	Structural Health Monitoring 2023: Designing SHM for Sustainability, Maintainability, and Reliability - Proceedings of the 14th International Workshop on Structural Health Monitoring			1017-1024	Trattnig, H. and Berbuer, L.	https://www.scopus.com/inward/record.uri?eid=2-s2.0-85182260638&partnerID=40&md5=5a0a2894cf3998305515ca866288be1d
436	rayyan-134733158	CORÄ’HEALTH: OPERATING CENTER OF TELEMEDICINE FOR CHRONIC DISEASES AND CLINICAL NETWORKS OF APULIA REGION	2023	Proceedings of the International Conferences on ICT, Society, and Human Beings 2023, ICT 2023; and e-Health 2023, EH 2023; Connected Smart Cities 2023, CSC 2023; and Big Data Analytics, Data Mining and Computational Intelligence 2023, BigDaCI 2023			2024-03-10	Gorgoni, G. and Notarangelo, P. and Petrarolo, V.	https://www.scopus.com/inward/record.uri?eid=2-s2.0-85181775368&partnerID=40&md5=1e988e3b4b5fc2eebc3ab31e896f2f7e
437	rayyan-134733159	Holistic Human-Serving Digitization of Health Care Needs Integrated Automated System-Level Assessment Tools	2023	Journal of Medical Internet Research	25	1		Welzel, C. and Cotte, F. and Wekenborg, M. and Vasey, B. and McCulloch, P. and Gilbert, S.	https://www.scopus.com/inward/record.uri?eid=2-s2.0-85180385370&doi=10.2196%2f50158&partnerID=40&md5=2cecc4ad9398abf78c97744f386a647f	10.2196/50158
438	rayyan-134733160	Smart Ventilators in Intensive Care: IoT-Connected Respiratory Support	2023	2023 International Conference on System, Computation, Automation and Networking, ICSCAN 2023				Raman, R. and Sapatnekar, A.	https://www.scopus.com/inward/record.uri?eid=2-s2.0-85185004009&doi=10.1109%2fICSCAN58655.2023.10395430&partnerID=40&md5=db1fcd0d5b3c9cea02d6d72ab11a19cf	10.1109/ICSCAN58655.2023.10395430
439	rayyan-134733161	Machine Learning-Based Predictive Analytics in Healthcare IoT	2023	7th International Conference on Electronics, Communication and Aerospace Technology, ICECA 2023 - Proceedings			1358-1363	Hariharan, V. and Sivaraman, K.	https://www.scopus.com/inward/record.uri?eid=2-s2.0-85186127426&doi=10.1109%2fICECA58529.2023.10395465&partnerID=40&md5=5b5537a590327e2b1a76554c4b936523	10.1109/ICECA58529.2023.10395465
440	rayyan-134733162	Data-Driven Photovoltaic Module Performance Analysis with FAIR Data	2023	Conference Record of the IEEE Photovoltaic Specialists Conference				Li, M. and Kaltenbaugh, J. and Colvin, D.J. and Oltjen, W.C. and Nihar, A. and Yao, D.A. and Yu, X. and Sehirlioglu, A. and French, R.H. and Davis, K.O.	https://www.scopus.com/inward/record.uri?eid=2-s2.0-85182793840&doi=10.1109%2fPVSC48320.2023.10359605&partnerID=40&md5=4c453d5d2226ab9a384cfd0abf5d21b3	10.1109/PVSC48320.2023.10359605
441	rayyan-134733163	Enhancing the Healthcare Management System with National Identification: In the Bangladesh Perspective	2023	2023 26th International Conference on Computer and Information Technology, ICCIT 2023				Tuhin, T. and Islam, A. and Alvi, F.S. and Sumiya Yeasmin Labannya, M. and Muhammad Nanzil, A.H. and Motaharul Islam, M.	https://www.scopus.com/inward/record.uri?eid=2-s2.0-85187400236&doi=10.1109%2fICCIT60459.2023.10441556&partnerID=40&md5=d71e9f7d52dacac1713a2687c6a64965	10.1109/ICCIT60459.2023.10441556
442	rayyan-134733164	Secured Normalized Tagged Response for Patient Critical Care Monitoring System: A Unified approach	2023	2023 International Conference on Advances in Computation, Communication and Information Technology, ICAICCIT 2023			890-895	Sivakumar, S. and Vinay, B.S. and Arulmurugan, A. and Prakash, U.M. and Kumar, T.R. and Sridevi, S.	https://www.scopus.com/inward/record.uri?eid=2-s2.0-85189871483&doi=10.1109%2fICAICCIT60255.2023.10465945&partnerID=40&md5=316cb55d9230bf099bacabb09aebe369	10.1109/ICAICCIT60255.2023.10465945
443	rayyan-134733165	The Role of a Smart Health Ecosystem in Transforming the Management of Chronic Health Conditions	2023	Journal of Medical Internet Research	25	1		Nourse, R. and Dingler, T. and Kelly, J. and Kwasnicka, D. and Maddison, R.	https://www.scopus.com/inward/record.uri?eid=2-s2.0-85180405142&doi=10.2196%2f44265&partnerID=40&md5=7eef9b3cb6be6dd076da89f8f1086c1b	10.2196/44265
444	rayyan-134733166	How Are Leading Research Institutions Engaging with Data Sharing Tools and Programs?	2023	AMIA ... Annual Symposium proceedings. AMIA Symposium	2023		397-406	Hall, E.S. and Melton, G.B. and Payne, P.R.O. and Dorr, D.A. and Vawdrey, D.K.	https://www.scopus.com/inward/record.uri?eid=2-s2.0-85182547333&partnerID=40&md5=496ce3ae610de64f1a2389a946634398
445	rayyan-134733167	Strengthening Health Information Infrastructures in Developing Countries Master Facility List for Health in India	2023	Economic and Political Weekly	58	1	57-64	Mishra, A. and Sahay, S.	https://www.scopus.com/inward/record.uri?eid=2-s2.0-85146506449&partnerID=40&md5=e94490743d1333b831fe333fa4da9f95
446	rayyan-134733168	Industry 4.0 Renewable Energy Power Plant Architecture using Next Generation Service Interface Linked Data Connectors	2023	Proceedings - 2023 8th International Conference on Mathematics and Computers in Sciences and Industry, MCSI 2023			155-160	Gal, I.-A. and Vladareanu, L. and Vladareanu, V. and Melinte, D.-O.	https://www.scopus.com/inward/record.uri?eid=2-s2.0-85190601540&doi=10.1109%2fMCSI60294.2023.00033&partnerID=40&md5=b7b3863b6415ab12044c447c9d15c73f	10.1109/MCSI60294.2023.00033
447	rayyan-134733169	Healthcare-Chain: Blockchain-Enabled Decentralized Trustworthy System in Healthcare Management Industry 4.0 with Cyber Safeguard	2023	Computers	12	2		Islam, M.S. and Ameedeen, M.A.B. and Rahman, M.A. and Ajra, H. and Ismail, Z.B.	https://www.scopus.com/inward/record.uri?eid=2-s2.0-85148642818&doi=10.3390%2fcomputers12020046&partnerID=40&md5=dd3e058b35973f54a6b8575c2de86168	10.3390/computers12020046
448	rayyan-134733170	Land administration domain model profile for Kenya	2023	Survey Review				Okembo, C. and Lemmen, C. and Kuria, D. and Zevenbergen, J.	https://www.scopus.com/inward/record.uri?eid=2-s2.0-85180733786&doi=10.1080%2f00396265.2023.2293360&partnerID=40&md5=24fb7baebc836eb6c6c49de0d294951b	10.1080/00396265.2023.2293360
449	rayyan-134733171	Modern Systems and Algorithms for Enhanced Personal Well-being Data Management	2023	International Conference on Recent Advances in Science and Engineering Technology, ICRASET 2023				Singh, S. and Singh, R.R. and Rengarajan, A.	https://www.scopus.com/inward/record.uri?eid=2-s2.0-85186107168&doi=10.1109%2fICRASET59632.2023.10419946&partnerID=40&md5=4fc0e2de81caba37ba9673036afdcd94	10.1109/ICRASET59632.2023.10419946
450	rayyan-134733172	Establishing a Health Data Marketplace: A Framework for Success	2023	Lecture Notes in Computer Science (including subseries Lecture Notes in Artificial Intelligence and Lecture Notes in Bioinformatics)	14316		224-235	Erdvik, M. and Intaraphasuk, K. and Pappas, I.O. and Vassilakopoulou, P.	https://www.scopus.com/inward/record.uri?eid=2-s2.0-85180552270&doi=10.1007%2f978-3-031-50040-4_17&partnerID=40&md5=6ebcdfea6a0ca732fb26bed90d1c7f4d	10.1007/978-3-031-50040-4_17
451	rayyan-134733173	Securing communication on the field: Protecting geo-distributed computing in an untrusted environment	2023	CEUR Workshop Proceedings	3610		21-36	Gilles, O. and Faura, D. and PÃ©rez, D.G.	https://www.scopus.com/inward/record.uri?eid=2-s2.0-85182940778&partnerID=40&md5=e248d4c74005ce11e98abc35f16b3b37
452	rayyan-134733174	Interpreter-Based Secure Centralized Interoperability Method for IoT Devices	2023	Proceedings of 2023 IEEE 5th International Conference on Civil Aviation Safety and Information Technology, ICCASIT 2023			430-435	Liu, J. and Wang, H. and Sun, J. and Yang, Q. and Guan, M.	https://www.scopus.com/inward/record.uri?eid=2-s2.0-85182273417&doi=10.1109%2fICCASIT58768.2023.10351713&partnerID=40&md5=08a0db48d0192123470f650af36488e5	10.1109/ICCASIT58768.2023.10351713
453	rayyan-134733175	A Call to Reconsider a Nationwide Electronic Health Record System: Correcting the Failures of the National Program for IT	2023	JMIR Medical Informatics	11	1		Morris, J.S.	https://www.scopus.com/inward/record.uri?eid=2-s2.0-85182584720&doi=10.2196%2f53112&partnerID=40&md5=568630c06f51332b53b64c7377de553c	10.2196/53112
454	rayyan-134733176	Leveraging Infrastructure Knowledge Graph for Cloud	2023	2023 3rd International Conference on Advancement in Electronics and Communication Engineering, AECE 2023			130-134	Jolly, A. and Jaglan, G. and Pandey, V. and Sharma, M. and Shrivastava, V.	https://www.scopus.com/inward/record.uri?eid=2-s2.0-85186514709&doi=10.1109%2fAECE59614.2023.10428615&partnerID=40&md5=cf6595ba2348470977dab470a8daaa8f	10.1109/AECE59614.2023.10428615
455	rayyan-134733177	Digital maturity and its determinants in General Practice: A cross-sectional study in 20 countries	2023	Frontiers in Public Health	10			Teixeira, F. and Li, E. and Laranjo, L. and Collins, C. and Irving, G. and Fernandez, M.J. and Car, J. and Ungan, M. and Petek, D. and Hoffman, R. and Majeed, A. and Nessler, K. and Lingner, H. and Jimenez, G. and Darzi, A. and JÃ¡come, C. and Neves, A.L.	https://www.scopus.com/inward/record.uri?eid=2-s2.0-85147069315&doi=10.3389%2ffpubh.2022.962924&partnerID=40&md5=70b89a634a93411d9493a3ba4e9deb4a	10.3389/fpubh.2022.962924
456	rayyan-134733178	VDE-Terrestrial Channel Performance Assessment	2023	Proceedings of the 36th International Technical Meeting of the Satellite Division of the Institute of Navigation, ION GNSS+ 2023			629-646	Johnson, G. and Dykstra, K. and Forster, J. and Spilsbury, J.	https://www.scopus.com/inward/record.uri?eid=2-s2.0-85184575513&doi=10.33012%2f2023.19430&partnerID=40&md5=a1ee1f600d2a3c4c44c0851aaa2311c0	10.33012/2023.19430
457	rayyan-134733179	The overcome of public health research data management chaos: exploratory study on research infrastructure implementation	2023	Population Medicine	5		204-204	Maia, M.R. and Pauloc, M. and Peyroteoc, M. and LapÃ£o, L.V.	https://www.scopus.com/inward/record.uri?eid=2-s2.0-85187707046&doi=10.18332%2fpopmed%2f164265&partnerID=40&md5=277fa6b024e31ab82a10609a21c91bd8	10.18332/popmed/164265
458	rayyan-134733180	Blockchain-based access control and interoperability framework for electronic health records (ANCILE)	2023	Artificial Intelligence, Blockchain, Computing and Security: Volume 1	1		544-549	Senthilkumar, G. and Srinivasan, A. and Venkatesh, J. and Kuchipudi, R. and Vinoth, K. and Ramamoorthy, A.	https://www.scopus.com/inward/record.uri?eid=2-s2.0-85180026230&doi=10.1201%2f9781003393580-83&partnerID=40&md5=8348568ea39f2289479fc3d7e6654701	10.1201/9781003393580-83
459	rayyan-134733181	User-Centered Design and Implementation of an Interoperable FHIR Application for Pediatric Pneumonia Prognostication in a Randomized Trial	2023	Applied Clinical Informatics				Turer, R.W. and Gradwohl, S. and Stassun, J. and Johnson, J. and Slagle, J. and Reale, C. and Beebe, R. and Nian, H. and Zhu, Y. and Albert, D. and Coffman, T. and Alaw, H. and Wilson, T. and Just, S. and Peguillan, P. and Freeman, H. and Arnold, D.H. and Martin, J.M. and Suresh, S. and Coglio, S. and Hixon, R. and Ampofo, K. and Pavia, A.T. and Weinger, M. and Williams, D. and Weitkamp, A.O.	https://www.scopus.com/inward/record.uri?eid=2-s2.0-85189877222&doi=10.1055%2fa-2297-9129&partnerID=40&md5=848819cc5ccec59150919614528f8b3f	10.1055/a-2297-9129
460	rayyan-134733182	An Overview of Blockchain-Based Electronic Health Records and Compliance with GDPR and HIPAA	2023	Data and Metadata	2			Ettaloui, N. and Arezki, S. and Gadi, T.	https://www.scopus.com/inward/record.uri?eid=2-s2.0-85183017874&doi=10.56294%2fdm2023166&partnerID=40&md5=12ce8cb351365a361e25da6a4c075349	10.56294/dm2023166
461	rayyan-134733183	Enhancing Patient Care and Monitoring Through AI and IoT in Healthcare	2023	Proceedings of the 2023 IEEE International Conference on Computer Vision and Machine Intelligence, CVMI 2023				Lal, M. and Bhende, M. and Goel, A. and Pathak, A. and Tamrakar, P. and Sharma, S. and Thorat, P.	https://www.scopus.com/inward/record.uri?eid=2-s2.0-85189757953&doi=10.1109%2fCVMI59935.2023.10464874&partnerID=40&md5=b434e0216f42cd526ac043f7cffa7ce1	10.1109/CVMI59935.2023.10464874
462	rayyan-134733184	System federation as means to achieve seamless logistics operations: Implementation gaps and best practices in selected multimodal cases from Greece	2023	Transportation Research Procedia	72		40-47	Dais, S. and Ayfantopoulou, G.	https://www.scopus.com/inward/record.uri?eid=2-s2.0-85182923881&doi=10.1016%2fj.trpro.2023.11.320&partnerID=40&md5=7177b2bb99334ad3784b7995c1270c02	10.1016/j.trpro.2023.11.320
463	rayyan-134733185	A Blockchain-Based Architecture for Interoperable Healthcare Data Exchange	2023	Proceedings - 2023 2023 IEEE International Conference on Bioinformatics and Biomedicine, BIBM 2023			4404-4410	Sahi, N. and Liang, A. and McHale, S. and Van Devanter, W. and Zhang, P.	https://www.scopus.com/inward/record.uri?eid=2-s2.0-85184931854&doi=10.1109%2fBIBM58861.2023.10385970&partnerID=40&md5=ab12c376968b7111e5a4037491c21307	10.1109/BIBM58861.2023.10385970
464	rayyan-134733186	Extending cBioPortal for Therapy Recommendation Documentation in Molecular Tumor Boards: Development and Usability Study	2023	JMIR Medical Informatics	11	1		Renner, C. and Reimer, N. and Christoph, J. and Busch, H. and Metzger, P. and Boerries, M. and Ustjanzew, A. and Boehm, D. and Unberath, P.	https://www.scopus.com/inward/record.uri?eid=2-s2.0-85180305439&doi=10.2196%2f50017&partnerID=40&md5=b8dc0d14261f3b50e128b6a112d90a75	10.2196/50017
465	rayyan-134733187	TRANSFORMING HEALTHCARE WITH ARTIFICIAL INTELLIGENCE: OPPORTUNITIES AND CHALLENGES	2023	Proceedings of International Conference on Computers and Industrial Engineering, CIE	3		1793-1805	Alhusban, M. and Alhusban, S.	https://www.scopus.com/inward/record.uri?eid=2-s2.0-85184283477&partnerID=40&md5=f2dcf9298e93274b0052221a35992af5
466	rayyan-134733188	Advancing Healthcare: Unleashing the Potential of Cryptography, Blockchain, and Machine Learning	2023	2023 14th International Conference on Computing Communication and Networking Technologies, ICCCNT 2023				Vasista, T.S. and Singh, R.P. and Kumar, P.	https://www.scopus.com/inward/record.uri?eid=2-s2.0-85179842069&doi=10.1109%2fICCCNT56998.2023.10306525&partnerID=40&md5=c956ad75f0deb96a7ed21fead041d5b6	10.1109/ICCCNT56998.2023.10306525
467	rayyan-134733189	Implementation of a System for the Real-Time Recording of Patient Medical Data both Within and Outside the Hemodialysis Unit	2023	14th International Conference on Information, Intelligence, Systems and Applications, IISA 2023				Tsakiridis, D. and Vasiliadis, A. and Tsakiridis, Y.	https://www.scopus.com/inward/record.uri?eid=2-s2.0-85182029472&doi=10.1109%2fIISA59645.2023.10345913&partnerID=40&md5=07733376e9b0db129bb934eb83aa0486	10.1109/IISA59645.2023.10345913
468	rayyan-134733190	Atlas: A Toolset for Efficient Model-Driven Data Exchange in Data Spaces	2023	Proceedings - 2023 ACM/IEEE International Conference on Model Driven Engineering Languages and Systems Companion, MODELS-C 2023			2024-04-08	Klimek, J. and Koupil, P. and Skoda, P. and Bartik, J. and Stenchlak, S. and Necasky, M. and Holubova, I.	https://www.scopus.com/inward/record.uri?eid=2-s2.0-85182403703&doi=10.1109%2fMODELS-C59198.2023.00009&partnerID=40&md5=0d3a46e031507641d9b0963596fcb099	10.1109/MODELS-C59198.2023.00009
469	rayyan-134733191	Analysis of Blockchain Integration in the e-Healthcare Ecosystem	2023	Proceedings - 6th International Conference on Advanced Communication Technologies and Networking, CommNet 2023				Ouaguid, A. and Hanine, M. and Chiba, Z. and Abghour, N. and Ghazal, H.	https://www.scopus.com/inward/record.uri?eid=2-s2.0-85182524492&doi=10.1109%2fCommNet60167.2023.10365182&partnerID=40&md5=f3e61313601ba16c4e8fef8dceea4e93	10.1109/CommNet60167.2023.10365182
470	rayyan-134733192	Semantic Web Technologies	2023	Data Science with Semantic Technologies: New Trends and Future Developments			195-225	Chandrashekar, D.V. and Fazal, S.M. and Suresh Babu, Y. and Senthil Kumar, A.V.	https://www.scopus.com/inward/record.uri?eid=2-s2.0-85190487119&doi=10.1201%2f9781003310785-10&partnerID=40&md5=f721408645924d8c93893d652d938b65	10.1201/9781003310785-10
471	rayyan-134733193	System Architecture for the Combination of Smart Agricultural Implements with Highly Automated Towing Vehicles, from the Implement Manufacturer's Point of View	2023	2023 ASABE Annual International Meeting				RÃ¶ttgermann, S. and Hecheltjen, H. and Haverkamp, S.	https://www.scopus.com/inward/record.uri?eid=2-s2.0-85183580688&doi=10.13031%2faim.202300407&partnerID=40&md5=3cb8a1364a2627c26fe09f44be5da19c	10.13031/aim.202300407
472	rayyan-134733194	Patient trajectory visualization for FHIR healthcare data: A use case on melanoma patients	2023	CEUR Workshop Proceedings	3630		153-160	Li, M. and Galetzka, W. and Eryilmaz, B. and Lodde, G.C. and Livingstone, E. and SchlÃ¶tterer, J. and Seifert, C.	https://www.scopus.com/inward/record.uri?eid=2-s2.0-85184658104&partnerID=40&md5=9d9ea939391409a2e5f149c56cee676f
473	rayyan-134733195	Blockchain-Based Decentralized Platform for Electronic Health Records Management	2023	2023 IEEE International Conference on Blockchain and Distributed Systems Security, ICBDS 2023				Ballal, S. and Chandre, Y. and Pise, R. and Sonare, B. and Patil, S.	https://www.scopus.com/inward/record.uri?eid=2-s2.0-85182259762&doi=10.1109%2fICBDS58040.2023.10346392&partnerID=40&md5=d4bd53ad4dee2e1429bd86801dd30a0a	10.1109/ICBDS58040.2023.10346392
474	rayyan-134733196	2023 5th International Conference on Pattern Analysis and Intelligent Systems, PAIS 2023	2023	2023 5th International Conference on Pattern Analysis and Intelligent Systems, PAIS 2023					https://www.scopus.com/inward/record.uri?eid=2-s2.0-85180102528&partnerID=40&md5=505ce3a5b921c7f179903fbd9fadbb8c
475	rayyan-134733197	Hospital Management System	2023	2023 Intelligent Computing and Control for Engineering and Business Systems, ICCEBS 2023				MacRiga, G.A. and Samyukthaa, V.N. and Yogavarshini, S.	https://www.scopus.com/inward/record.uri?eid=2-s2.0-85189170558&doi=10.1109%2fICCEBS58601.2023.10448756&partnerID=40&md5=bf53f1d0f5b0d2a08e64648760b8681e	10.1109/ICCEBS58601.2023.10448756
476	rayyan-134733198	DEVELOPMENT OF AN INTEROPERABILITY PLATFORM FOR INFORMATION SYSTEMS IN THE EHEALTH DOMAIN, FOR THE PORTUGUESE HEALTH SYSTEM	2023	Proceedings of the International Conferences on ICT, Society, and Human Beings 2023, ICT 2023; and e-Health 2023, EH 2023; Connected Smart Cities 2023, CSC 2023; and Big Data Analytics, Data Mining and Computational Intelligence 2023, BigDaCI 2023			141-148	Pereira, J.D. and Brito, M.A. and Machado, R.J.	https://www.scopus.com/inward/record.uri?eid=2-s2.0-85181765270&partnerID=40&md5=c4724ee21f8616b902dc3ea1e3f78f9e
477	rayyan-134733199	A Framework for Automatic Clustering of EHR Messages Using a Spatial Clustering Approach	2023	Healthcare (Switzerland)	11	3		Ayaz, M. and Pasha, M.F. and Le, T.Y. and Alahmadi, T.J. and Abdullah, N.N.B. and Alhababi, Z.A.	https://www.scopus.com/inward/record.uri?eid=2-s2.0-85147648315&doi=10.3390%2fhealthcare11030390&partnerID=40&md5=7b29992fb0001b29c33668724aeaa8eb	10.3390/healthcare11030390
478	rayyan-134733200	Performance evaluation methodologies for Smart Grid Substation Communication Networks: A survey	2023	Computer Communications	198		228-246	Docquier, T. and Song, Y.-Q. and Chevrier, V. and Pontnau, L. and Ahmed-Nacer, A.	https://www.scopus.com/inward/record.uri?eid=2-s2.0-85143784372&doi=10.1016%2fj.comcom.2022.11.005&partnerID=40&md5=7cc0b02df90845c421f322525f56c74d	10.1016/j.comcom.2022.11.005
479	rayyan-134733201	Cyber Vulnerabilities in Blockchain Electronic Health Records: An In-Depth Threat Analysis	2023	2023 IEEE International Conference on Dependable, Autonomic and Secure Computing, International Conference on Pervasive Intelligence and Computing, International Conference on Cloud and Big Data Computing, International Conference on Cyber Science and Technology Congress, DASC/PiCom/CBDCom/CyberS...			784-791	Brkic, M. and Dinu, H.-S. and Mirkovic, A. and Sabirovic, A. and Khan, S. and Svetinovic, D.	https://www.scopus.com/inward/record.uri?eid=2-s2.0-85182608966&doi=10.1109%2fDASC%2fPiCom%2fCBDCom%2fCy59711.2023.10361458&partnerID=40&md5=ed7761ea92d7cc45d2bddc2883300a33	10.1109/DASC/PiCom/CBDCom/Cy59711.2023.10361458
480	rayyan-134733202	Digital child health: opportunities and obstacles. A joint statement of European Academy of Paediatrics and European Confederation of Primary Care Paediatricians	2023	Frontiers in Pediatrics	11			Siderius, L. and Perera, S.D. and Gelander, L. and Jankauskaite, L. and Katz, M. and Valiulis, A. and Hadjipanayis, A. and Reali, L. and Grossman, Z.	https://www.scopus.com/inward/record.uri?eid=2-s2.0-85181755354&doi=10.3389%2ffped.2023.1264829&partnerID=40&md5=6301d3070bd657e4afe095ff16b8614f	10.3389/fped.2023.1264829
481	rayyan-134733203	AI-based solutions for predicting sepsis in ICUs	2023	2023 IEEE EMBS Special Topic Conference on Data Science and Engineering in Healthcare, Medicine and Biology, IEEECONF 2023			163-164	Stylianides, C. and Alexandropoulou, C.-A. and Sulaiman, W. and Panagiotopoulos, I. and Kleanthous, S. and Dimitrakopoulos, G. and Constantinou, I. and Vassiliou, S. and Garcia, F. and Politi, E. and Ntalaperas, D. and Papageorgiou, X. and Ioannides, N. and Palazis, L. and Pattichis, C.S. and Panayides, A.S.	https://www.scopus.com/inward/record.uri?eid=2-s2.0-85185552622&doi=10.1109%2fIEEECONF58974.2023.10404309&partnerID=40&md5=a0c338563fe6f4755b226fd7919302ee	10.1109/IEEECONF58974.2023.10404309
482	rayyan-134733204	Informatics Workforce to Support the Data Modernization Initiative: Assessment and Capacity Building at a State Public Health Agency	2023	Proceedings - 2023 IEEE 11th International Conference on Healthcare Informatics, ICHI 2023			682-687	Rajamani, S. and Solarz, S. and Koskey, A. and Dawson, T. and Kayser, A. and Woods, H. and Brueske, C. and Schmit, A.D.	https://www.scopus.com/inward/record.uri?eid=2-s2.0-85181565860&doi=10.1109%2fICHI57859.2023.00119&partnerID=40&md5=f1670f8ef4729195f6eb76754ad9d5c4	10.1109/ICHI57859.2023.00119
483	rayyan-134733205	Application of Unified Medical Language System (UMLS) to Standardize Pediatric Drug Data	2023	Proceedings - 2023 IEEE 11th International Conference on Healthcare Informatics, ICHI 2023			753-755	Shamimul Hasan, S.M. and Agasthya, G. and Santel, D. and Bhatnagar, S. and Goethert, I. and Glauser, T. and Pestian, J.	https://www.scopus.com/inward/record.uri?eid=2-s2.0-85181569941&doi=10.1109%2fICHI57859.2023.00138&partnerID=40&md5=05dd241ef879f8be4ff54955fc51ac99	10.1109/ICHI57859.2023.00138
484	rayyan-134733206	Data Fabrics for Multi-Domain Information Systems	2023	2023 19th International Conference on Network and Service Management, CNSM 2023				Habibi, P. and Moghaddassian, M. and Shafaghi, S. and Leon-Garcia, A.	https://www.scopus.com/inward/record.uri?eid=2-s2.0-85180014339&doi=10.23919%2fCNSM59352.2023.10327791&partnerID=40&md5=5e3a27b8b9f0bb0215476b8ed1750bcf	10.23919/CNSM59352.2023.10327791
485	rayyan-134733207	Design Requirements for Secured and Cost-Efficient Blockchain-Based Data Exchange Frameworks in Healthcare	2023	2023 5th International Conference on Blockchain Computing and Applications, BCCA 2023			474-486	Chowdhury, S. and Jurcut, A.D.	https://www.scopus.com/inward/record.uri?eid=2-s2.0-85181772177&doi=10.1109%2fBCCA58897.2023.10338889&partnerID=40&md5=6af5dbac23762f7333e73c640b08747b	10.1109/BCCA58897.2023.10338889
486	rayyan-134733208	A conceptual framework for the ICU of the future evaluated by the MIMIC-III digital archive	2023	Global Knowledge, Memory and Communication				Markopoulos, D. and Tsolakidis, A. and Triantafyllou, I. and Giannakopoulos, G.A. and Skourlas, C.	https://www.scopus.com/inward/record.uri?eid=2-s2.0-85180648503&doi=10.1108%2fGKMC-06-2023-0203&partnerID=40&md5=adb68a4106d3bd70b7a60d9ec0138016	10.1108/GKMC-06-2023-0203
487	rayyan-134733209	A Spatial Knowledge Infrastructure for the Aegean Archipelago	2023	Key Challenges in Geography			35-55	Kopsachilis, V. and Vachtsavanis, N. and Vaitis, M.	https://www.scopus.com/inward/record.uri?eid=2-s2.0-85184733260&doi=10.1007%2f978-3-031-40747-5_3&partnerID=40&md5=d36ca7d3d81ec2a94dabe0230182e09b	10.1007/978-3-031-40747-5_3
488	rayyan-134733210	Large Language Models for Healthcare Data Augmentation: An Example on Patient-Trial Matching	2023	AMIA ... Annual Symposium proceedings. AMIA Symposium	2023		1324-1333	Yuan, J. and Tang, R. and Jiang, X. and Hu, X.	https://www.scopus.com/inward/record.uri?eid=2-s2.0-85182539509&partnerID=40&md5=483ea0caa4ccd7f763a2730a75b76ddb
489	rayyan-134733211	The Importance of Semantic Interoperability in The Internet of Things (IoT)	2023	CEUR Workshop Proceedings	3638		17-30	Guerroudj, B. and Siam, A.	https://www.scopus.com/inward/record.uri?eid=2-s2.0-85186692134&partnerID=40&md5=0a52a33ddc8b35b661aaab37f0d1a9cd
490	rayyan-134733212	A Blockchain Based Approach for E-Prescription System Security and Traceability	2023	CEUR Workshop Proceedings	3616		2024-06-16	Bounab, R. and Zarour, K. and Guelib, B. and Bouazza, A.	https://www.scopus.com/inward/record.uri?eid=2-s2.0-85184105892&partnerID=40&md5=24b2898920e7753051c27f6e63819453
491	rayyan-134733213	An Open Dataset Storage Standard for 6G Testbeds	2023	IEEE Conference on Antenna Measurements and Applications, CAMA			347-352	Callebaut, G. and Sandra, M. and Nelson, C. and Wilding, T. and Delabie, D. and Deutschmann, B.J.B. and Tarneberg, W. and Fitzgerald, E. and Johansson, A.J. and Van Der Perre, L.	https://www.scopus.com/inward/record.uri?eid=2-s2.0-85182266673&doi=10.1109%2fCAMA57522.2023.10352848&partnerID=40&md5=b2fb84e8a825601aa7c664caf6134c5f	10.1109/CAMA57522.2023.10352848
492	rayyan-134733214	The SMART Text2FHIR Pipeline	2023	AMIA ... Annual Symposium proceedings. AMIA Symposium	2023		514-520	Miller, T.A. and McMurry, A.J. and Jones, J. and Gottlieb, D. and Mandl, K.D.	https://www.scopus.com/inward/record.uri?eid=2-s2.0-85182542754&partnerID=40&md5=beddd494cc6cd77babd3f464da272e7d
493	rayyan-134733215	From Theory to Practice: A Systematic Review of Digital Twin Implementations Across Industry 4.0	2023	2023 14th International Conference on Computing Communication and Networking Technologies, ICCCNT 2023				Sharma, V. and Sharma, K. and Kumar, A.	https://www.scopus.com/inward/record.uri?eid=2-s2.0-85179849085&doi=10.1109%2fICCCNT56998.2023.10308052&partnerID=40&md5=5e80d53c7bb4e017d4144b841acfc5e7	10.1109/ICCCNT56998.2023.10308052
494	rayyan-134733216	An Effective Hybrid Recommender System for Cardiovascular Illness Based on IoT	2023	2023 10th IEEE Uttar Pradesh Section International Conference on Electrical, Electronics and Computer Engineering, UPCON 2023			446-451	Sumaiya, M. and Kumar Shukla, S. and Sreenivasulu, K. and Gehlot, A. and De Castro Dantas Sales, F. and Ushasree, R.	https://www.scopus.com/inward/record.uri?eid=2-s2.0-85187393970&doi=10.1109%2fUPCON59197.2023.10434564&partnerID=40&md5=0501183b14eb00c93e4707a7d755f6e3	10.1109/UPCON59197.2023.10434564
495	rayyan-134733217	The semantic link between domain-based BIM models	2023	CEUR Workshop Proceedings	3633		98-109	Teclaw, W. and Rasmussen, M.H. and Labonnote, N. and Oraskari, J. and Hjelseth, E.	https://www.scopus.com/inward/record.uri?eid=2-s2.0-85184366457&partnerID=40&md5=ed14d9c4a4bc082acf3f74f478ce3791
496	rayyan-134733218	Smart product-service systems in the healthcare industry: Intelligent connected products and stakeholder communication drive digital health service adoption	2023	Heliyon	9	2		Negash, Y.T. and Calahorrano Sarmiento, L.S.	https://www.scopus.com/inward/record.uri?eid=2-s2.0-85147816278&doi=10.1016%2fj.heliyon.2023.e13137&partnerID=40&md5=06e26348445f9479c31fe5a252d44220	10.1016/j.heliyon.2023.e13137
497	rayyan-134733219	Visualization of a Domain Knowledge (A Case Study of Crops Ontology)	2023	CEUR Workshop Proceedings	3638		90-97	Ayorinde, I.T.	https://www.scopus.com/inward/record.uri?eid=2-s2.0-85186722987&partnerID=40&md5=e980f424a2dd08d5f6224ec06ed1fe51
498	rayyan-134733220	Radiologic image sharing among U.S. childrenâ€™s hospitals	2023	Pediatric Radiology	53	2	193-197	Roddenberry, N.R. and Hartmann, T.C. and Smith, J.E. and Hayes, L.L.	https://www.scopus.com/inward/record.uri?eid=2-s2.0-85136210562&doi=10.1007%2fs00247-022-05474-9&partnerID=40&md5=3c7d160b867fb4ec25935cad2f3d080c	10.1007/s00247-022-05474-9
499	rayyan-134733221	Policy context for digital transformation: benefits and challenges of implementing EU digital health regulation	2023	ERS Monograph	2023		132-141	Sunyer-Vidal, J.-G. and Rodes, M. and LupiÃ¡Ã±ez-Villanueva, F.	https://www.scopus.com/inward/record.uri?eid=2-s2.0-85187126650&doi=10.1183%2f2312508X.10001423&partnerID=40&md5=750616e888905804495e05dce39fd39d	10.1183/2312508X.10001423
500	rayyan-134733222	Blockchain for Healthcare 4.0: Technology, Challenges, and Applications	2023	Blockchain for Healthcare 4.0: Technology, Challenges, and Applications			1-308	Malviya, R. and Sundram, S.	https://www.scopus.com/inward/record.uri?eid=2-s2.0-85180855171&doi=10.1201%2f9781003408246&partnerID=40&md5=1e3069e11d37ea17ceae172c9d4ec846	10.1201/9781003408246
501	rayyan-134733223	Non-Fungible Tokens (NFTs) as a Means for Blockchain Networks Integration in Healthcare	2023	5th Conference on Blockchain Research and Applications for Innovative Networks and Services, BRAINS 2023				Al-Sumaidaee, G. and Alkhudary, R. and Zilic, Z.	https://www.scopus.com/inward/record.uri?eid=2-s2.0-85179626053&doi=10.1109%2fBRAINS59668.2023.10316782&partnerID=40&md5=82ee400057e85c89ee8a6df547a47051	10.1109/BRAINS59668.2023.10316782
502	rayyan-134733224	The Semantic Overlay Architecture for Data Interoperability and Exchange	2023	Proceedings of 2023 IEEE International Conference on Data and Software Engineering, ICoDSE 2023			232-237	Ekaputra, F.J. and Fabianek, C. and Unterholzer, G. and Gringinger, E.	https://www.scopus.com/inward/record.uri?eid=2-s2.0-85177479508&doi=10.1109%2fICoDSE59534.2023.10291689&partnerID=40&md5=dd7ba896ed78b022c1e71c1352f0eaf0	10.1109/ICoDSE59534.2023.10291689
503	rayyan-134733225	Finding Closeness Between EHRMDS and Open-Source Electronic Health Record Systems: An Analytical Approach	2023	Communications in Computer and Information Science	1789		122-134	Dutta, B. and Bain, D.	https://www.scopus.com/inward/record.uri?eid=2-s2.0-85172163080&doi=10.1007%2f978-3-031-39141-5_11&partnerID=40&md5=6464c89be29e68f2a15d578a3991f559	10.1007/978-3-031-39141-5_11
504	rayyan-134733226	DESIGN AND IMPLEMENTATION OF A NOVEL OPEN-SOURCE WEB-GIS APPLICATION FOR A HARMONIZED EPC DOCUMENTATION ACROSS EUROPE	2023	Proceedings of SPIE - The International Society for Optical Engineering	12786			Kontopoulos, C. and Vrakopoulos, K. and Manzini, A. and Ioannidis, D. and Katsaros, N. and Koltsios, S. and Mpouzianas, N. and Charalampopoulou, V.	https://www.scopus.com/inward/record.uri?eid=2-s2.0-85174240279&doi=10.1117%2f12.2682961&partnerID=40&md5=361d42c9c900b40b99754acabd9bf7f5	10.1117/12.2682961
505	rayyan-134733227	Automated HL7v2 LRI informatics framework for streamlining genomics-EHR data integration	2023	Journal of Pathology Informatics	14			Dolin, R.H. and Gupta, R. and Newsom, K. and Heale, B.S.E. and Gothi, S. and Starostik, P. and Chamala, S.	https://www.scopus.com/inward/record.uri?eid=2-s2.0-85171655043&doi=10.1016%2fj.jpi.2023.100330&partnerID=40&md5=c9a8b78de91c20215a1b6cff6f76bba2	10.1016/j.jpi.2023.100330
506	rayyan-134733228	Blockchain and Machine Learning in EHR Security: A Systematic Review	2023	IEEE Access	11		130230-130256	Zukaib, U. and Cui, X. and Hassan, M. and Harris, S. and Hadi, H.J. and Zheng, C.	https://www.scopus.com/inward/record.uri?eid=2-s2.0-85177066884&doi=10.1109%2fACCESS.2023.3333229&partnerID=40&md5=89c5162e5636243fd466c4e126cb2422	10.1109/ACCESS.2023.3333229
507	rayyan-134733229	Apache Spark in Healthcare: Advancing Data-Driven Innovations and Better Patient Care	2023	International Journal of Advanced Computer Science and Applications	14	6	608-616	Shrotriya, L. and Sharma, K. and Parashar, D. and Mishra, K. and Rawat, S.S. and Pagare, H.	https://www.scopus.com/inward/record.uri?eid=2-s2.0-85165095863&doi=10.14569%2fIJACSA.2023.0140665&partnerID=40&md5=c9866c3bbfbda67c16ddc3df2822bd13	10.14569/IJACSA.2023.0140665
508	rayyan-134733230	Design pattern recommendations for building decentralized healthcare applications	2023	Frontiers in Blockchain	6			Zhang, P. and Kelley, A. and Schmidt, D.C. and White, J.	https://www.scopus.com/inward/record.uri?eid=2-s2.0-85177889104&doi=10.3389%2ffbloc.2023.1006058&partnerID=40&md5=8afad63c831f14fc0ecdb4875705efb9	10.3389/fbloc.2023.1006058
509	rayyan-134733231	Data Exchange Interoperability Protocol for Electric Vehicle Charging Systems Infrastructure	2023	EUROCON 2023 - 20th International Conference on Smart Technologies, Proceedings			193-198	Haneem, F. and Kama, N. and Adam, R.M. and Basri, S. and Rusli, H.M. and Sarkan, H.M.	https://www.scopus.com/inward/record.uri?eid=2-s2.0-85168695499&doi=10.1109%2fEUROCON56442.2023.10198979&partnerID=40&md5=2cd01c87c57b86070a54f64b607c8ce4	10.1109/EUROCON56442.2023.10198979
510	rayyan-134733232	Precision Learning Through Data Intelligence	2023	Lecture Notes in Computer Science (including subseries Lecture Notes in Artificial Intelligence and Lecture Notes in Bioinformatics)	14044		174-187	Watz, E. and Neubauer, P. and Shires, R. and May, J.	https://www.scopus.com/inward/record.uri?eid=2-s2.0-85171459997&doi=10.1007%2f978-3-031-34735-1_13&partnerID=40&md5=93dd843150040190af8f79a926674365	10.1007/978-3-031-34735-1_13
511	rayyan-134733233	Composable Semantic Data Transformation Pipelines with Chimera	2023	CEUR Workshop Proceedings	3471			Grassi, M. and Scrocca, M. and Carenini, A. and Comerio, M. and Celino, I.	https://www.scopus.com/inward/record.uri?eid=2-s2.0-85173455569&partnerID=40&md5=942da3bce22af4fd71307ad22dee1035
512	rayyan-134733234	Enhancing Blockchain Interoperability Through Sidechain Integration andÂ Valid-Time-Key Data Access Control	2023	Lecture Notes on Data Engineering and Communications Technologies	188		213-224	Tran, T.-D. and Vo, K.A. and Tram, N.B.T. and Kim, N.N.B. and Duy, P.T. and Pham, V.-H.	https://www.scopus.com/inward/record.uri?eid=2-s2.0-85175144319&doi=10.1007%2f978-3-031-46749-3_21&partnerID=40&md5=e2c2351cee439a2ae58853a110eb6e53	10.1007/978-3-031-46749-3_21
513	rayyan-134733235	Integrating oncology, radiology, and nuclear medicine into theranostics	2023	Onkologia i Radioterapia	17	10	529-537	Sahu, Y. and Bhoyar, N. and Sahu, K.	https://www.scopus.com/inward/record.uri?eid=2-s2.0-85176591663&partnerID=40&md5=53fe0a49c608a45da8cbd4b4e11bf01d
514	rayyan-134733236	Improving Interoperability in the Exchange of Digital Twin Data Within Engineering Processes	2023	Communications in Computer and Information Science	1867		131-150	Liepert, C. and Stary, C. and Lamprecht, A. and ZÃ¼gn, D.	https://www.scopus.com/inward/record.uri?eid=2-s2.0-85172737390&doi=10.1007%2f978-3-031-40213-5_10&partnerID=40&md5=348f0a6afcd2b9e83a8b22c6eb8ed3ef	10.1007/978-3-031-40213-5_10
515	rayyan-134733237	Requirements for Interoperable Blockchain Systems: A Systematic Literature Review	2023	Lecture Notes in Networks and Systems	768		41-55	Mafike, S.S. and Mawela, T.	https://www.scopus.com/inward/record.uri?eid=2-s2.0-85171528292&doi=10.1007%2f978-3-031-42317-8_4&partnerID=40&md5=e5cc00ebe14ce7fda8bf206cc07347e0	10.1007/978-3-031-42317-8_4
516	rayyan-134733238	Facilitators and Barriers in the Implementation of a Digital Surveillance and Outbreak Response System in Ghana Before and During the COVID-19 Pandemic: Qualitative Analysis of Stakeholder Interviews	2023	JMIR Formative Research	7	1		Kaburi, B.B. and Wyss, K. and Kenu, E. and Asiedu-Bekoe, F. and Hauri, A.M. and Odai Laryea, D. and Klett-Tammen, C.J. and Leone, F. and Walter, C. and Krause, G.	https://www.scopus.com/inward/record.uri?eid=2-s2.0-85177822918&doi=10.2196%2f45715&partnerID=40&md5=e403a3b91900335c80df95b1dd9a51d3	10.2196/45715
517	rayyan-134733239	Digital technologies for NCD prevention and control	2023	Noncommunicable Diseases: A Compendium			362-368	Joshi, S. and Bagayoko, C.O. and Babington-Ashaye, A. and Geissbuhler, A.	https://www.scopus.com/inward/record.uri?eid=2-s2.0-85171017898&doi=10.4324%2f9781003306689-54&partnerID=40&md5=db5dd3118af14bfd91fd1662036b4f6d	10.4324/9781003306689-54
518	rayyan-134733240	Exploring the barriers and facilitators to implementing electronic health records in a middle-income country: a qualitative study from South Africa	2023	Frontiers in Digital Health	5			Zharima, C. and Griffiths, F. and Goudge, J.	https://www.scopus.com/inward/record.uri?eid=2-s2.0-85168387865&doi=10.3389%2ffdgth.2023.1207602&partnerID=40&md5=45578875a942a6c0f672af558ae01a45	10.3389/fdgth.2023.1207602
519	rayyan-134733241	A systematic review of data elements of computerized physician order entry (CPOE): mapping the data to FHIR	2023	Informatics for Health and Social Care	48	4	402-419	Montazeri, M. and Khajouei, R. and Afraz, A. and Ahmadian, L.	https://www.scopus.com/inward/record.uri?eid=2-s2.0-85171524084&doi=10.1080%2f17538157.2023.2255285&partnerID=40&md5=8591a3c88e99127550fda5ac7bda55bd	10.1080/17538157.2023.2255285
520	rayyan-134733242	Unlocking theÂ Power ofÂ Semantic Interoperability inÂ Industry 4.0: AÂ Comprehensive Overview	2023	Lecture Notes in Computer Science (including subseries Lecture Notes in Artificial Intelligence and Lecture Notes in Bioinformatics)	14382		82-96	Amara, F.Z. and Djezzar, M. and Hemam, M. and Tiwari, S. and Hafidi, M.M.	https://www.scopus.com/inward/record.uri?eid=2-s2.0-85177474726&doi=10.1007%2f978-3-031-47745-4_7&partnerID=40&md5=a1051f6b9fa21fc6c7fcc48f628760a0	10.1007/978-3-031-47745-4_7
521	rayyan-134733243	Blockchain based Smart Healthcare System	2023	International Conference on Sustainable Computing and Smart Systems, ICSCSS 2023 - Proceedings			1480-1484	Marry, P. and Yenumula, K. and Katakam, A. and Bollepally, A. and Athaluri, A.	https://www.scopus.com/inward/record.uri?eid=2-s2.0-85166177100&doi=10.1109%2fICSCSS57650.2023.10169704&partnerID=40&md5=ec6fd00d2b68d74d71be9391d5652230	10.1109/ICSCSS57650.2023.10169704
522	rayyan-134733244	Interoperable, Domain-Specific Extensions for the German Corona Consensus (GECCO) COVID-19 Research Data Set Using an Interdisciplinary, Consensus-Based Workflow: Data Set Development Study	2023	JMIR Medical Informatics	11			Lichtner, G. and Haese, T. and Brose, S. and RÃ¶hrig, L. and Lysyakova, L. and Rudolph, S. and Uebe, M. and Sass, J. and Bartschke, A. and Hillus, D. and Kurth, F. and Sander, L.E. and Eckart, F. and Toepfner, N. and Berner, R. and Frey, A. and DÃ¶rr, M. and Vehreschild, J.J. and von Kalle, C. and Thun, S.	https://www.scopus.com/inward/record.uri?eid=2-s2.0-85165950642&doi=10.2196%2f45496&partnerID=40&md5=8d6b0a17aea60db602e30b33eae14770	10.2196/45496
523	rayyan-134733245	Clinical Decision Support to Reduce Opioid Prescriptions for Dental Extractions using SMART on FHIR: Implementation Report	2023	JMIR Medical Informatics	11	1		Rindal, D.B. and Pasumarthi, D.P. and Thirumalai, V. and Truitt, A.R. and Asche, S.E. and Worley, D.C. and Kane, S.M. and Gryczynski, J. and Mitchell, S.	https://www.scopus.com/inward/record.uri?eid=2-s2.0-85177754058&doi=10.2196%2f45636&partnerID=40&md5=18d51f6eca354689138514340e79fb37	10.2196/45636
524	rayyan-134733246	Improving data quality in healthcare: medical informatics tools and standards	2023	Convegno Nazionale di Bioingegneria				Giacomini, M. and Mora, S. and Lazarova, E. and Maggi, N. and Ruggiero, C.	https://www.scopus.com/inward/record.uri?eid=2-s2.0-85175847011&partnerID=40&md5=b1fa1b2759e37ec77fcb64ec4de14795
525	rayyan-134733247	Enhancing Data Science Interoperability: An Innovative System forÂ Managing OpenEHR Structures	2023	Communications in Computer and Information Science	1942		288-299	Dias, M. and Sousa, R. and Duarte, J. and Peixoto, H. and Abelha, A. and Machado, J.	https://www.scopus.com/inward/record.uri?eid=2-s2.0-85177871998&doi=10.1007%2f978-981-99-7969-1_21&partnerID=40&md5=19b18d908fc002f4b8eab31c03dfc5f0	10.1007/978-981-99-7969-1_21
526	rayyan-134733248	Perceived Impact of Digital Health Maturity on Patient Experience, Population Health, Health Care Costs, and Provider Experience: Mixed Methods Case Study	2023	Journal of Medical Internet Research	25			Woods, L. and Dendere, R. and Eden, R. and Grantham, B. and Krivit, J. and Pearce, A. and McNeil, K. and Green, D. and Sullivan, C.	https://www.scopus.com/inward/record.uri?eid=2-s2.0-85165517091&doi=10.2196%2f45868&partnerID=40&md5=6caf7d52a3b8c7a4264a7777576e02ff	10.2196/45868
527	rayyan-134733249	Machine Learningâ€“Enabled Clinical Information Systems Using Fast Healthcare Interoperability Resources Data Standards: Scoping Review	2023	JMIR Medical Informatics	11	1		Balch, J.A. and Ruppert, M.M. and Loftus, T.J. and Guan, Z. and Ren, Y. and Upchurch, G.R. and Ozrazgat-Baslanti, T. and Rashidi, P. and Bihorac, A.	https://www.scopus.com/inward/record.uri?eid=2-s2.0-85174523271&doi=10.2196%2f48297&partnerID=40&md5=381c0d46b3a96ae1e24a4b979b2fa089	10.2196/48297
528	rayyan-134733250	Enabling Data Interoperability for Decentralized, Smart, and Connected Health Applications	2023	Proceedings - 2023 IEEE/ACM International Conference on Connected Health: Applications, Systems and Engineering Technologies, CHASE 2023			214-215	Seneviratne, O.	https://www.scopus.com/inward/record.uri?eid=2-s2.0-85167420532&doi=10.1145%2f3580252.3589433&partnerID=40&md5=84272d6c7447c46ec2eb6ea5e03a630d	10.1145/3580252.3589433
529	rayyan-134733251	Venous access: National guideline and registry development (VANGUARD): Advancing patient-centered venous access care through the development of a national coordinated registry network	2023	Journal of Medical Internet Research	25	1		Iorga, A. and Velezis, M.J. and Marinac-Dabic, D. and Lario, R.F. and Huff, S.M. and Gore, B. and Mermel, L.A. and Charles Bailey, L. and Skapik, J. and Willis, D. and Lee, R.E. and Hurst, F.P. and Gressler, L.E. and Reed, T.L. and Towbin, R. and Baskin, K.M.	https://www.scopus.com/inward/record.uri?eid=2-s2.0-85177742883&doi=10.2196%2f43658&partnerID=40&md5=1bd9c1a589510efb2313f8530cb8682d	10.2196/43658
530	rayyan-134733252	A hackathon as a tool to enhance research and practice on electronic health record systemsâ€™ interoperability for chronic disease management and prevention	2023	Frontiers in Digital Health	5			Rigas, E.S. and Kostomanolakis, S. and Kyriakoulakos, N. and Kounalakis, D. and Petrakis, I. and Berler, A. and Boumpaki, A. and Karanikas, H. and Kelepouris, A. and Bamidis, P.D. and Katehakis, D.G.	https://www.scopus.com/inward/record.uri?eid=2-s2.0-85178041964&doi=10.3389%2ffdgth.2023.1275711&partnerID=40&md5=1e876c2e854c0be9b0e56d7f32070b8b	10.3389/fdgth.2023.1275711
531	rayyan-134733253	Web 3.0 Meets Web3: Exploring the Convergence of Semantic Web and Blockchain Technologies	2023	CEUR Workshop Proceedings	3443			Seneviratne, O. and McGuinness, D.L.	https://www.scopus.com/inward/record.uri?eid=2-s2.0-85168689997&partnerID=40&md5=71c3a6cc0a4da14b665af852bd9560b8
532	rayyan-134733254	Improving Library Document Resource Management and Data Sharing Through Semantic Web Technology	2023	Proceedings - 2023 3rd International Conference on Pervasive Computing and Social Networking, ICPCSN 2023			1373-1380	Muruganantham, A. and Velmurugan, R. and Kumar, R.	https://www.scopus.com/inward/record.uri?eid=2-s2.0-85175265842&doi=10.1109%2fICPCSN58827.2023.00230&partnerID=40&md5=645458bb834c41c822ea252c85c3e914	10.1109/ICPCSN58827.2023.00230
533	rayyan-134733255	THE PERFORMANCE OF IIOT COMMUNICATION STANDARDS	2023	Diagnostyka	24	3		Walczak, M. and Hetmanczyk, M.	https://www.scopus.com/inward/record.uri?eid=2-s2.0-85174528508&doi=10.29354%2fdiag%2f169033&partnerID=40&md5=383978c6b6a106addccb856a7172c75e	10.29354/diag/169033
534	rayyan-134733256	Using BPMN for medical guidelines that integrate with FHIR-RDF	2023	CEUR Workshop Proceedings	3415		2024-01-10	Kober, G. and Robaldo, L. and Paschke, A.	https://www.scopus.com/inward/record.uri?eid=2-s2.0-85165782296&partnerID=40&md5=670ea61ecd15b1ff13e3b7b978568253
535	rayyan-134733257	Camtrap DP: an open standard for the FAIR exchange and archiving of camera trap data	2023	Remote Sensing in Ecology and Conservation				Bubnicki, J.W. and Norton, B. and Baskauf, S.J. and Bruce, T. and Cagnacci, F. and Casaer, J. and Churski, M. and Cromsigt, J.P.G.M. and Farra, S.D. and Fiderer, C. and Forrester, T.D. and Hendry, H. and Heurich, M. and Hofmeester, T.R. and Jansen, P.A. and Kays, R. and Kuijper, D.P.J. and Liefting, Y. and Linnell, J.D.C. and Luskin, M.S. and Mann, C. and Milotic, T. and Newman, P. and Niedballa,…	https://www.scopus.com/inward/record.uri?eid=2-s2.0-85179311473&doi=10.1002%2frse2.374&partnerID=40&md5=a80d432e828df1d0aac2e107278d90db	10.1002/rse2.374
536	rayyan-134733258	Electronic Healthcare Management System Using Blockchain Technology	2023	Proceedings of the International Conference on Circuit Power and Computing Technologies, ICCPCT 2023			869-877	Godwin Ponsam, J. and Duvvuri, S. and Roy, S.	https://www.scopus.com/inward/record.uri?eid=2-s2.0-85173849177&doi=10.1109%2fICCPCT58313.2023.10245668&partnerID=40&md5=016fe7b58214a45fa4386157d78eaa3b	10.1109/ICCPCT58313.2023.10245668
537	rayyan-134733259	Practical Implementation of Multithreaded Communication Protocols in Modern Protection Relays	2023	Electric Power Components and Systems				Shobole, A.A. and Abafogi, M. and Colak, I.	https://www.scopus.com/inward/record.uri?eid=2-s2.0-85170706320&doi=10.1080%2f15325008.2023.2255593&partnerID=40&md5=65cd509831d223a7cc008a7ffbc0077d	10.1080/15325008.2023.2255593
538	rayyan-134733260	Categorization of Health Determinants into an EHR Paradigm Based on HL7 FHIR	2023	Communications in Computer and Information Science	1856		299-323	Kiourtis, A. and Mavrogiorgou, A. and Kleftakis, S. and Kyriazis, D. and Torelli, F. and Martino, D. and De Nigro, A.	https://www.scopus.com/inward/record.uri?eid=2-s2.0-85169053457&doi=10.1007%2f978-3-031-37496-8_16&partnerID=40&md5=9fe33c99458f4da11e845d9d6206debe	10.1007/978-3-031-37496-8_16
539	rayyan-134733261	FASS-ECG: A FHIR Cloud API to Enable Streaming and Storage of Continuous 12-leads ECGs	2023	Proceedings - IEEE Symposium on Computer-Based Medical Systems	2023		898-903	Pereira, C.R. and Sousa, A.P. and Itturriet, F.P. and Machado, J.C. and Del Mestre Martins, A.L.	https://www.scopus.com/inward/record.uri?eid=2-s2.0-85166467693&doi=10.1109%2fCBMS58004.2023.00339&partnerID=40&md5=c3933ec720afcfe3a4cfd846da93a612	10.1109/CBMS58004.2023.00339
540	rayyan-134733262	Usability evaluation of interoperability interfaces in electronic medical record systems	2023	Health Services and Outcomes Research Methodology				Mehmood, N.Q. and Mahfooz, S.Z. and Faroom, S. and Mencke, S. and Qamar, N.	https://www.scopus.com/inward/record.uri?eid=2-s2.0-85169806285&doi=10.1007%2fs10742-023-00312-3&partnerID=40&md5=3be7347a317b5064d9bf45fa1940ea4d	10.1007/s10742-023-00312-3
541	rayyan-134733263	Blockchain-enabled healthcare data management: a potential for COVID-19 outbreak to reinforce deployment	2023	International Journal of Business Information Systems	43	3	348-368	Attaran, M.	https://www.scopus.com/inward/record.uri?eid=2-s2.0-85166309288&doi=10.1504%2fIJBIS.2023.132068&partnerID=40&md5=d96dd0463faadb8802017f6451d5ddb8	10.1504/IJBIS.2023.132068
542	rayyan-134733264	A Review of Big Data Trends and Challenges in Healthcare	2023	International Journal of Technology	14	6	1320-1333	Baloch, L. and Bazai, S.U. and Marjan, S. and Aftab, F. and Aslam, S. and Neo, T.-K. and Amphawan, A.	https://www.scopus.com/inward/record.uri?eid=2-s2.0-85176150638&doi=10.14716%2fijtech.v14i6.6643&partnerID=40&md5=ea46a696d40eb52c7b5a8567438eff1f	10.14716/ijtech.v14i6.6643
543	rayyan-134733265	Semantic Information Extraction from Multi-modal Technical Document	2023	Iberian Conference on Information Systems and Technologies, CISTI	2023			Tufek, N.	https://www.scopus.com/inward/record.uri?eid=2-s2.0-85169798403&doi=10.23919%2fCISTI58278.2023.10211635&partnerID=40&md5=89f1db5cd9f67dc2db7d8d66f2be0cfb	10.23919/CISTI58278.2023.10211635
544	rayyan-134733266	OPC UA Implementation for Industrial Automation - Part 2: Integrating PubSub Model with TSN	2023	2023 1st International Conference on Circuits, Power, and Intelligent Systems, CCPIS 2023				Reddy, G.P. and Kumar, Y.V.P. and Reddy, Y.J. and Maddireddy, S.R. and Prabhudesai, S. and Reddy, C.P.	https://www.scopus.com/inward/record.uri?eid=2-s2.0-85177590448&doi=10.1109%2fCCPIS59145.2023.10291682&partnerID=40&md5=83994b69d883b6209f8ef08b1cbeaab1	10.1109/CCPIS59145.2023.10291682
545	rayyan-134733267	Medical Record Management for Disease Management	2023	Intelligent Systems in Healthcare and Disease Identification using Data Science			189-208	Gururaj, H.L. and Gowda, S.B.C. and Basavesha, D.	https://www.scopus.com/inward/record.uri?eid=2-s2.0-85173906172&doi=10.1201%2f9781003354178-6&partnerID=40&md5=0eed00be2361e217049f865bcaa8b42d	10.1201/9781003354178-6
546	rayyan-134733268	Designing Interoperable Health Care Services Based on Fast Healthcare Interoperability Resources: Literature Review	2023	JMIR Medical Informatics	11			Nan, J. and Xu, L.-Q.	https://www.scopus.com/inward/record.uri?eid=2-s2.0-85169471980&doi=10.2196%2f44842&partnerID=40&md5=21c483b9a8bb380b8266bbb631321ac0	10.2196/44842
547	rayyan-134733269	Decentralized Identification and Information Exchange in Distributed, Blockchain-Based Internet Architectures: A Technology Review	2023	International Conference on Web Information Systems and Technologies, WEBIST - Proceedings			535-544	da Fonseca, L.M.M. and Barzegar, H.R. and Pahl, C.	https://www.scopus.com/inward/record.uri?eid=2-s2.0-85179584782&doi=10.5220%2f0012254900003584&partnerID=40&md5=412586bb63c175952699e66566d8f07a	10.5220/0012254900003584
548	rayyan-134733270	Use of Digitization for the Design of a Railway Arch Bridge in Azerbaijan	2023	IABSE Symposium Istanbul 2023: Long Span Bridges - Proceeding Book			213-220	Devedzic, Z. and Stampler, J. and Gidey, M. and HarputoÄŸlu, Z. and Akray, A.	https://www.scopus.com/inward/record.uri?eid=2-s2.0-85171473729&partnerID=40&md5=ee30131444ec97394e21ff8c1cd1b1d5
549	rayyan-134733271	Digital health	2023	European Journal of Hospital Pharmacy				Van Der Schors, T. and Lozano-BlÃ¡zquez, A. and Kuruc Poje, D. and MiljkoviÄ‡, N. and SÃ¼le, A. and Kohl, S.	https://www.scopus.com/inward/record.uri?eid=2-s2.0-85170847052&doi=10.1136%2fejhpharm-2023-003918&partnerID=40&md5=6ac5b5b92f4eea2bf5611496b31e82da	10.1136/ejhpharm-2023-003918
550	rayyan-134733272	Direct data flows as alternative to file-based Exchanges in AEC A comparative case study of two plugin developments	2023	Proceedings of the International Conference on Education and Research in Computer Aided Architectural Design in Europe	1		263-272	Ismail, A.W. and Marin, P.	https://www.scopus.com/inward/record.uri?eid=2-s2.0-85171841734&doi=10.52842%2fconf.ecaade.2023.1.263&partnerID=40&md5=b2d41c56b54f2e5befc1ef5e6ef55070	10.52842/conf.ecaade.2023.1.263
551	rayyan-134733273	Walking the talk in digital transformation of regulatory review	2023	Frontiers in Medicine	10			Khalil, R. and Macdonald, J.C. and Gustafson, A. and Aljuburi, L. and Bisordi, F. and Beakes-Read, G.	https://www.scopus.com/inward/record.uri?eid=2-s2.0-85167695598&doi=10.3389%2ffmed.2023.1233142&partnerID=40&md5=5f1ec51da70c8685fc73ae570bf7ddbd	10.3389/fmed.2023.1233142
552	rayyan-134733274	Towards aligning IoT data with domain-specific ontologies through Semantic Web technologies and NLP	2023	CEUR Workshop Proceedings	3510			Singh, M. and Vakaj, E. and Rizou, S. and Wu, W.	https://www.scopus.com/inward/record.uri?eid=2-s2.0-85175613863&partnerID=40&md5=3a1de4d937346faeb4fb3b81d52ec7e7
553	rayyan-134733275	From Traditional Data Models to Blockchain Technology: A Polyglot Persistence Approach to Store the Electronic Health Record	2023	Lecture Notes in Networks and Systems	711		188-201	AraÃºjo, A. and Couto, H. and Times, V. and Soares, R.	https://www.scopus.com/inward/record.uri?eid=2-s2.0-85174701507&doi=10.1007%2f978-3-031-37717-4_13&partnerID=40&md5=342ae00ef7da5745dc228c4a792c7948	10.1007/978-3-031-37717-4_13
554	rayyan-134733276	Personal Health Trajectory Traceability using Blockchain Technology	2023	Proceedings - 2023 IEEE International Conference on Digital Health, ICDH 2023			322-324	Rojo, J. and Garcia-Alonso, J. and Hernandez, J. and Murillo, J.M. and Helal, S.	https://www.scopus.com/inward/record.uri?eid=2-s2.0-85172311874&doi=10.1109%2fICDH60066.2023.00054&partnerID=40&md5=5f6eb9d9e7ca2e68fc59a70c2092e06b	10.1109/ICDH60066.2023.00054
555	rayyan-134733277	A Novel Interoperability Evaluation Framework for the Warehouse Management System	2023	IECON Proceedings (Industrial Electronics Conference)				Thayil, T. and Zhang, J. and Vadakkepat, P. and Al Mamun, A. and Sagar, K.	https://www.scopus.com/inward/record.uri?eid=2-s2.0-85179512507&doi=10.1109%2fIECON51785.2023.10312572&partnerID=40&md5=885da2313b0d064a4eae3ea9d7cb6c93	10.1109/IECON51785.2023.10312572
556	rayyan-134733278	Practical Guidelines for Developing Secure FHIR Applications	2023	Lecture Notes in Networks and Systems	691		245-252	Mense, A. and Kienast, L. and Noori, A.R. and Rathkolb, M. and Seidinger, D. and PavÃ£o, J.	https://www.scopus.com/inward/record.uri?eid=2-s2.0-85169029488&doi=10.1007%2f978-3-031-33258-6_22&partnerID=40&md5=12f490486cfac4055fbe8aea5cd319fb	10.1007/978-3-031-33258-6_22
557	rayyan-134733279	Development of an OpenMRS-OMOP ETL tool to support informatics research and collaboration in LMICs	2023	Computer Methods and Programs in Biomedicine Update	4			Espinoza, J. and Sikder, S. and Lulejian, A. and Levine, B.	https://www.scopus.com/inward/record.uri?eid=2-s2.0-85171468780&doi=10.1016%2fj.cmpbup.2023.100119&partnerID=40&md5=89ce28aa3ecd4166b2b91d84d25c74ca	10.1016/j.cmpbup.2023.100119
558	rayyan-134733280	Structure of Health Information With Different Information Models: Evaluation Study With Competency Questions	2023	JMIR Medical Informatics	11			Rossander, A. and Karlsson, D.	https://www.scopus.com/inward/record.uri?eid=2-s2.0-85167513667&doi=10.2196%2f46477&partnerID=40&md5=c49b2ac782c601bc721db36f8c6b1f11	10.2196/46477
559	rayyan-134733281	Seamless Data Exchange: Advancing Healthcare with Cross-Chain Interoperability in Blockchain for Electronic Health Records	2023	International Journal of Advanced Computer Science and Applications	14	10	280-289	Puneeth, R.P. and Parthasarathy, G.	https://www.scopus.com/inward/record.uri?eid=2-s2.0-85177617235&doi=10.14569%2fIJACSA.2023.0141031&partnerID=40&md5=0d81d04fd922419e1651ca7fa4d7900a	10.14569/IJACSA.2023.0141031
560	rayyan-134733282	Successes and Barriers of Health Information Exchange Participation Across Hospitals in South Carolina From 2014 to 2020: Longitudinal Observational Study	2023	JMIR Medical Informatics	11			Li, Z. and Merrell, M.A. and Eberth, J.M. and Wu, D. and Hung, P.	https://www.scopus.com/inward/record.uri?eid=2-s2.0-85174144307&doi=10.2196%2f40959&partnerID=40&md5=f53934397496637add2170d1831cefab	10.2196/40959
561	rayyan-134733283	Enabling Bidirectional Interoperability between BIM and BPS through Lightweight Topological Models	2023	Proceedings of the International Conference on Education and Research in Computer Aided Architectural Design in Europe	2		187-196	Massafra, A. and Gulli, R.	https://www.scopus.com/inward/record.uri?eid=2-s2.0-85172456809&partnerID=40&md5=ec085e96cf4b3505d27b1d46487a932c
562	rayyan-134733284	A Blockchain-Based Personal Health Knowledge Graph for Secure Integrated Health Data Management	2023	Proceedings - IEEE Symposium on Computers and Communications	2023			Li, J. and Pandey, V. and Hendawi, R.	https://www.scopus.com/inward/record.uri?eid=2-s2.0-85172007853&doi=10.1109%2fISCC58397.2023.10218032&partnerID=40&md5=0e377ec2180c95fcda6aca2066b42b3e	10.1109/ISCC58397.2023.10218032
563	rayyan-134733285	Early Detection of Covid-19 Using Wearable Sensorsâ€™ Data Enabled by Semantic Web Technologies	2023	Lecture Notes in Networks and Systems	664		105-118	Malik, N. and Malik, S.K.	https://www.scopus.com/inward/record.uri?eid=2-s2.0-85168771772&doi=10.1007%2f978-981-99-1479-1_8&partnerID=40&md5=4db5625a7fd4eb5d2eac891e82ed3c8a	10.1007/978-981-99-1479-1_8
564	rayyan-134733286	Implementing OIML R46 Communication Unit for DLMS/COSEM Security Suite 1 and Passing CTT V3.1 Test	2023	ICNSC 2023 - 20th IEEE International Conference on Networking, Sensing and Control				Chien, C.-T. and Wang, C.-L. and Liao, I.-E. and Wang, S.-J.	https://www.scopus.com/inward/record.uri?eid=2-s2.0-85179621116&doi=10.1109%2fICNSC58704.2023.10318976&partnerID=40&md5=9984a23a4f5462e5f09ffe875862d2d6	10.1109/ICNSC58704.2023.10318976
565	rayyan-134733287	Integrating a DLT-Based Data Marketplace with IDSA for a Unified Energy Dataspace: Towards Silo-Free Energy Data Exchange within GAIA-X	2023	5th Conference on Blockchain Research and Applications for Innovative Networks and Services, BRAINS 2023				Meneguzzo, S. and Favenza, A. and Gatteschi, V. and Schifanella, C.	https://www.scopus.com/inward/record.uri?eid=2-s2.0-85179622962&doi=10.1109%2fBRAINS59668.2023.10316796&partnerID=40&md5=f6e04f7b45658d007bc2d4363e1cf9eb	10.1109/BRAINS59668.2023.10316796
566	rayyan-134733288	Java Binding for JSON-LD	2023	International Conference on Web Information Systems and Technologies, WEBIST - Proceedings			207-214	Ledvinka, M.	https://www.scopus.com/inward/record.uri?eid=2-s2.0-85179581491&doi=10.5220%2f0012168500003584&partnerID=40&md5=2b7c30c98cd089b7ada80a915c2e6aad	10.5220/0012168500003584
567	rayyan-134733289	Zesting the internet of pharma things	2023	Pharmaceutical Care in Digital Revolution: Blending Digital with Human Innovation, Second Edition			101-114	Aungst, T.D.	https://www.scopus.com/inward/record.uri?eid=2-s2.0-85175385112&doi=10.1016%2fB978-0-443-13360-2.00001-0&partnerID=40&md5=195721f1ea36743dc38f10f41397a58b	10.1016/B978-0-443-13360-2.00001-0
[truncated: 7,422 more rows]
