# Supplementary material for: Challenges and strategies in building a foundational digital health data integration ecosystem: a systematic review and thematic synthesis
Source: Front Health Serv. 2025 Jun 20;5:1600689. doi: 10.3389/frhs.2025.1600689 (PMC12226485; doi:10.3389/frhs.2025.1600689)
Supplement: Supplementary File S5 — Categorization and Thematic Annotation (Sheet 1 & 2). [file Table2.xlsx]

## Sheet: Categorized Articles
Article Title	Quality Assessment					Categorized Article Summary by Theme [Interoperability, Patient-Centered Care, and Integration of Genomic Data]
Title	Study Design	Sample Size	Methodology	Bias	Quality Rating	Theme	Key Findings
Standard Document Development for Health Information Exchange in Korea	Descriptive study	N/A	Detailed description of development process and technical methods	Low	High	Interoperability	Developed K-CDA IG with 35 CDA templates, 28 value sets; improved interoperability criteria for national EHR systems.
Ontological engineering for the definition of a COVID-19 pandemic ontology	Descriptive study	N/A	Detailed ontological engineering process; tested with case studies	Low	High	Interoperability	Developed COVID-19 Pandemic ontology integrating various COVID-19 and other domain ontologies; enhances understanding and management of pandemic data.
PharmActa: Personalized pharmaceutical care eHealth platform for patients and pharmacists	Descriptive study	33 participants	Detailed description of development and pilot testing	Low	High	Patient-Centered Care	Developed PharmActa, an eHealth platform enhancing pharmacist-patient communication, optimizing pharmacotherapy, and improving therapy adherence.
PatientDataChain: A blockchain-based approach to integrate personal health records	Descriptive study	100 patients	Detailed description of design, implementation, and validation through proof of concept	Low	High	Interoperability	Developed PatientDataChain, a decentralized healthcare infrastructure using blockchain for secure data exchange and integration of personal health records. Proof of concept demonstrated feasibility with 100 patients and over 1000 transactions.
One country's journey to interoperability: Tanzania's experience developing and implementing a national health information exchange	Descriptive study	N/A	Detailed description of the development process and implementation of the Tz-HIE	Low	High	Interoperability	Developed and implemented the Tz-HIE, enabling data exchange among 15 separate information systems, improving data availability and significant time savings.
Ontologies in the New Computational Age of Radiology: RadLex for Semantics and Interoperability in Imaging Workflows	Descriptive study	N/A	Detailed description of ontology development and application	Low	High	Interoperability	Developed RadLex, a comprehensive radiologic ontology to facilitate integration in radiology education, clinical care, and research. Key initiatives supported by RadLex include AI applications and structured reporting.
Why APIs? Anticipated value, barriers, and opportunities for standards-based application programming interfaces in healthcare: perspectives of US thought leaders	Qualitative study	12 SMEs	Semi-structured interviews with US subject matter experts; analysis of use cases, values, and barriers	Low	High	Interoperability	Identified six categories of API use cases: patient-facing, clinician-facing, population health and value-based care, public health, administrative, and social services. Barriers to API adoption include lack of established business models, data availability, and workflow challenges.
Transitioning EPMA applications in a large multisite teaching hospital	Descriptive study	N/A	Detailed description of deployment process, agile management, and risk management	Low	High	Interoperability	Successfully deployed a new EPMA system across three hospitals with 1844 inpatient beds, utilizing agile management, frontline engagement, and robust risk management despite COVID-19 pressures.
Use of semantic interoperability to improve the urgent continuity of care in Danish ERs	Descriptive study	N/A	Detailed description of FHIR profile development, validation through case studies, and requirements engineering	Low	High	Interoperability	Developed 12 FHIR profiles using SNOMED CT terminology to standardize prehospital patient data for reuse in emergency room EHRs. Validated profiles through case studies demonstrated improved data integration and continuity of care.
Traceable Research Data Sharing in a German Medical Data Integration Center With FAIR (Findability, Accessibility, Interoperability, and Reusability)-Geared Provenance Implementation: Proof-of-Concept Study	Descriptive study	N/A	Developed and validated a provenance library using test data; evaluated with runtime measurements and accuracy assessments	Low	High	Interoperability	Implemented a provenance library to enhance data integrity, reliability, and traceability in German medical DICs. The system ensures accountability and facilitates secondary use of clinical data.
Transitions from One Electronic Health Record to Another: Challenges, Pitfalls, and Recommendations	Literature review	70 cited articles	Comprehensive review of existing literature and authors' extensive experience; identified key domains and mitigation strategies	Low	High	Interoperability	Identified challenges and mitigating strategies for EHR-to-EHR transitions, including financial burdens, data integrity, patient safety, and clinician training. Emphasized the importance of thorough planning and stakeholder engagement.
Towards Interoperability in Clinical Research - Enabling FHIR on the Open-Source Research Platform XNAT	Descriptive study	N/A	Detailed description of FHIR implementation in XNAT and validation through patient data exchange	Low	High	Interoperability	Implemented HL7-FHIR standards in the XNAT research data management system, enabling seamless patient data exchange between FHIR and XNAT.
Towards ISO 13606 and openEHR archetype-based semantic interoperability	Descriptive study	N/A	Detailed description of archetype transformation process using Model-Driven Engineering and Semantic Web technologies	Low	High	Interoperability	Developed a method for transforming archetypes between ISO 13606 and openEHR using Model-Driven Engineering and Semantic Web technologies.
The Role of a Smart Health Ecosystem in Transforming the Management of Chronic Health Conditions	Viewpoint paper	N/A	Proposes a conceptual model for a smart health ecosystem, supported by literature review and illustrative use cases	Low	High	Interoperability, Patient-Centered Care, Integration of Genomic Data	Proposes a smart health ecosystem that leverages digital health technologies, big data, and AI for personalized health management. Demonstrates the concept with two use cases, emphasizing benefits in patient empowerment, system efficiency, and comprehensive health management.
The value of connected health information: Perceptions of electronic health record users in Canada	Survey study	2316 respondents	Synthesized survey results from six Canadian PTs using Likert-type scales; evaluated system, information, and service quality; user satisfaction; and net quality and productivity benefits	Low	High	Interoperability, Patient-Centered Care	Positive outcomes reported in information quality, user satisfaction, impact on quality of care, and productivity from iEHR use. Users appreciated secure, integrated access to patient healthcare history.
The Registry Data Warehouse in the European Reference Network for Rare Respiratory Diseases – Background, Conception and Implementation	Descriptive study	N/A	Detailed description of the conception, implementation, and interoperability approach for the RDW	Low	High	Interoperability	Developed the Registry Data-Warehouse (RDW) to connect existing registries for rare respiratory diseases within ERN-Lung, using a semantic interoperability approach. Implemented OSSE, Metadata Repository, and Common Dataset (CDS) to ensure data exchange and research facilitation.
The Role of Ontologies for Sustainable, Semantically Interoperable and Trustworthy EHR Solutions	Descriptive study	N/A	Detailed discussion of ontology-driven architectures, standards, and strategies for EHR implementation	Low	High	Interoperability	Discussed the importance of ontology-driven architectures for EHR systems to achieve semantic interoperability and trustworthiness. Highlighted different standards and strategies for EHR implementation.
The next-generation electronic health record: Perspectives of key leaders from the US Department of Veterans Affairs	Qualitative study	14 VA leaders	Semi-structured interviews with operational, clinical, and informatics leaders; thematic analysis of responses	Low	High	Interoperability, Patient-Centered Care	Identified priorities for next-generation EHR development, including cognitive support, information synthesis, teamwork and communication, interoperability, data availability, usability, and customization. Emphasized the need for a unified vision and reconciliation of different EHR initiatives.
The impact of electronic health record (EHR) interoperability on immunization information system (IIS) data quality	Observational study	2316 records analyzed	Compared data quality, timeliness, and completeness before and after EHR interoperability enhancement	Low	High	Interoperability	Evaluated the impact of EHR interoperability on data quality in the North Dakota Immunization Information System (NDIIS). Found improvements in timeliness of data entry and immunization rates, but an increase in duplicate records.
The electronic elephant in the room: Physicians and the electronic health record	Qualitative study	41 clinicians	Focus groups and burnout assessments conducted at three healthcare institutions. Thematic analysis of transcripts.	Low	High	Interoperability, Patient-Centered Care	Identified key HICT stressors including inefficient user interfaces, poor interoperability, and excessive data entry. Highlighted organizational changes like EHR training, improved usability, and the use of scribes to mitigate these issues.
The development and electronic delivery of case-based learning using a fast healthcare interoperability resource system	Prototype evaluation	3 tutorial groups (~30 students)	Informal evaluation using System Usability Scale (SUS) and feedback from students and tutors	Low	High	Interoperability, Medical Education	Developed a prototype EHR-connected FHIR/SMART platform for interactive digital case-based learning (CBL). Informal evaluation showed potential benefits in simulating clinical decision-making and exposing students to modern informatics tools.
The Critical Role of Health Information Technology in the Safe Integration of Behavioral Health and Primary Care to Improve Patient Care	Qualitative study	Workgroup analysis	Workgroup of 21 members from diverse organizations, reviewed literature, and developed recommendations through discussions and informal consensus	Low	High	Interoperability, Patient-Centered Care	Identified key strategies for integrating behavioral health and primary care through health IT, including screening tools, clinician documentation, and data sharing. Emphasized the role of EHRs, telehealth, and standards-based interoperability in facilitating integration.
Successful Integration of EN/ISO 13606–Standardized Extracts from a Patient Mobile App into an Electronic Health Record: Description of a Methodology	Proof-of-concept study	47 patients, 1100 extracts	Development and implementation of a dual-model paradigm to integrate data from a mobile app into a clinical repository.	Low	High	Interoperability	Effective communication of EN/ISO 13606–standardized EHR extracts between a mobile app and a clinical repository, with 1100 extracts from 47 patients successfully integrated.
Smart Pump–Electronic Health Record Interoperability	Retrospective cohort study	158,379 patient days	Evaluation of the association between auto-documentation of infusion-therapy and CPT-coded billing claims in a community hospital.	Low	High	Interoperability	The implementation of smart pump–EHR interoperability with auto-documentation led to a significant increase in infusion-therapy billing claims and financial performance at a community hospital.
The Architecture of a Feasibility Query Portal for Distributed COVID-19 Fast Healthcare Interoperability Resources (FHIR) Patient Data Repositories: Design and Implementation Study	Design and implementation study	33 hospitals	Designed and implemented a feasibility query platform, tested with synthetic data, supporting both CQL and FHIR Search queries.	Low	High	Interoperability	Developed a cross-hospital feasibility query platform based on FHIR resources, successfully distributed across 33 German university hospitals, supporting complex queries using CQL and FHIR Search.
Terminology Services: Standard Terminologies to Control Health Vocabulary	Descriptive study	N/A	Development and implementation of a terminology server to facilitate structured clinical data entry and interoperability.	Low	High	Semantic Interoperability	Developed a terminology server to facilitate the structured and coded capture of clinical data, addressing the trade-off between free-text and coded data entry. Successfully integrated various terminologies and provided remote terminology services to healthcare organizations.
Sync for Genes: Making Clinical Genomics Available for Precision Medicine at the Point-of-Care	Multi-organization pilot study	Four organizations	Testing the Health Level Seven International (HL7) Fast Healthcare Interoperability Resources (FHIR) standard for sharing genomic data, including participation in HL7 FHIR Connectathons and project-specific implementations.	Low	High	Genomic Data Interoperability	Demonstrated the exchange of genomic diagnostic reports using the FHIR standard across four organizations, identifying key factors for successful implementation including FHIR proficiency, developer support, project scope, and bridging health IT and genomic expertise.
Synthea: An approach, method, and software mechanism for generating synthetic patients and the synthetic electronic health care record	Software Development and Validation	N/A (software and simulated patients)	Developed a software package for simulating lifespans of synthetic patients, validating with public health statistics and clinical guidelines.	Low	High	Synthetic Data Generation	Developed Synthea, an open-source software for generating realistic synthetic electronic health records (EHRs) from public health statistics, simulating patient lifespans and diseases. Generated data is free from legal, privacy, and security restrictions.
Structured Data Retrieval and Analysis of HL7 v2 Messages with Elasticsearch	Implementation study	632,056 ADT messages	Stored HL7 v2 messages from HIS into Elasticsearch using Apache Nifi, and developed analytic strategies for data retrieval and analysis.	Low	High	Interoperability, Data Analytics	Demonstrated the feasibility of using Elasticsearch (ES) as a search engine and data analytics tool for structured HL7 v2 messages. Successfully implemented ES to analyze and query large volumes of healthcare data from hospital information systems.
Standard for improving emergency information interoperability: The HL7 data elements for emergency department systems	Standards development process	N/A	Collected existing data exchange specifications, organized into workflow categories, mapped to standards, and processed through HL7 balloting.	Low	High	Interoperability	Developed a comprehensive set of 725 data elements for emergency departments, organized into categories reflecting workflow and mapped to standards like LOINC and HL7.
Stakeholders' perception on the organization of chronic care: A SWOT analysis to draft avenues for health care reforms	Qualitative study	33 participants	Four focus groups and two interviews, thematic analysis, SWOT analysis based on the Chronic Care Model.	Medium, potential for selection bias and subjectivity in qualitative analysis.	High	Healthcare System Reform	Identified strengths, weaknesses, opportunities, and threats in the Belgian healthcare system for chronic care. Key weaknesses include lack of integration, unclear roles of health professionals, and poor clinical information system interoperability.
Stakeholder Perspectives on Data-Driven Solutions to Address Cardiovascular Disease and Health Equity in New York City	Qualitative Study	11 stakeholders	Semistructured interviews, matrix analysis	Selection bias due to voluntary participation and small sample size	Moderate	Social Determinants of Health, Health Equity	Stakeholders highlighted the importance of social determinants of health (SDOH) data for addressing health equity, noting the potential of data-driven tools to deliver holistic care and increase resource investments in under-resourced communities. Challenges included data quality, interoperability, and lack of consistent metrics.
Semantic Interoperation and Electronic Health Records: Context Sensitive Mapping from SNOMED CT to ICD-10	Descriptive study	N/A	Collaboration between IHTSDO and WHO to develop and validate mapping tools; included international community review.	Low	High	Interoperability	Developed knowledge-based tools for translating data from SNOMED CT to ICD-10; informed development of next-generation classifications to promote interoperability.
Semantic enrichment of clinical models towards semantic interoperability. The heart failure summary use case	Applied methodology	N/A	Development of a semantic layer with ontologies and semantic patterns to mediate heterogeneous EHR representations. Implementation and testing with heart failure data.	Low	High	Interoperability	Ontology-based mediation across heterogeneous EHR representations can enable homogeneous querying of clinical information. The use of semantic patterns allows for standardized modeling of clinical information and enables consistent querying despite structural differences.
REDCap on FHIR: Clinical Data Interoperability Services	Descriptive Study	82 projects, millions of data points	Development and deployment of CDIS module at VUMC and UT Southwestern	Low	High	Data Interoperability	Developed the REDCap CDIS module enabling seamless data exchange between REDCap and EHR systems using FHIR.
Smart hospital: achieving interoperability and raw data collection from medical devices in clinical routine	Original Research	114,858 patients, with 50,295 undergoing cardiovascular examinations	Implementation of a CVIS with integration of various medical devices, structured reporting, and interoperability with hospital IT systems using HL7 and web interfaces.	Low	High	Interoperability	Successfully integrated over 115 different medical devices and collected comprehensive raw data into an interoperable cardiovascular information system (CVIS). Automated data integration facilitated the collection of more than 4.5 million readings and improved clinical and research data availability.
Salience of Medical Concepts of Inside Clinical Texts and Outside Medical Records for Referred Cardiovascular Patients	Observational study	294 patients	Used OCR and NLP techniques to extract medical concepts from OMRs and clinical consultant notes. Measured overlap and salience of concepts to Cardiovascular Medicine.	Medium	High	Interoperability and Data Utilization	Evaluated overlapping and non-overlapping medical concepts captured from digitally faxed OMRs for patients transferring to the Department of Cardiovascular Medicine and from clinical consultant notes generated at the Mayo Clinic. Found that 11.19% of concepts in OMRs were also present in Mayo clinical narratives. Highlighted the potential underutilization of valuable information from OMRs.
Promoting TEFCA with Blockchain Technology: A Decentralized Approach to Patient-centered Healthcare Data Management	Descriptive study	N/A	The study describes the potential of blockchain technology in promoting TEFCA by ensuring secure and transparent health information exchange. It includes a detailed analysis of blockchain's features and their alignment with TEFCA principles.	Medium	High	Interoperability	The article discusses how blockchain technology can support the implementation of TEFCA by ensuring data integrity, transparency, auditability, and patient privacy. It emphasizes the potential of blockchain to enhance patient control over health data, improve data interoperability, and promote secure health information exchange.
Predicting pharmacotherapeutic outcomes for type 2 diabetes: An evaluation of three approaches to leveraging electronic health record data from multiple sources	Comparative study	27,843 patients (UUH) and 56,769 patients (INPC)	Compared three data integration approaches (Selecting Better, Weighted Average, Combining Data) using EHR data from two sources to predict treatment outcomes.	Low	High	Predictive Modeling	Evaluated three approaches (Selecting Better, Weighted Average, Combining Data) to using EHR data from multiple sources for predicting pharmacotherapy outcomes for type 2 diabetes. Combining Data (CD) showed the highest prediction performance and coverage.
Primary health information standard system based on semantic interoperability	Research study	N/A	Analyzed existing health information data standards in China and developed a PHISS with a data element dictionary and datasets for semantic interoperability.	Low	High	Interoperability	Established a Primary Health Information Standard System (PHISS) to achieve semantic interoperability and application of primary health information in China. The system includes data element dictionary and datasets to meet the data standardization requirements of primary health information systems.
Perspectives on Challenges and Opportunities for Interoperability: Findings From Key Informant Interviews With Stakeholders in Ohio	Qualitative, semi-structured interviews	24 stakeholders	Stratified purposive sampling, thematic analysis using directed content analysis	Low	High	Interoperability	Identified key challenges and opportunities in advancing interoperability, including technological, organizational, and environmental domains. Emphasized the importance of end-user considerations in health IT development.
Potential impact of data source and interoperability messaging on health information technology (HIT) users: A study series from the United States Department of Veterans Affairs	Series of studies using various methods including heuristic evaluation, interviews, and wireframing	46 participants across multiple studies	Multiple qualitative methods including interviews, focus groups, and heuristic evaluations	Medium	High	Interoperability	Identified issues with Health Information Exchange (HIE) systems, such as user difficulty distinguishing between data errors, and suggested improvements for electronic health record (EHR) viewers to enhance data availability messaging.
Pediatric palliative care and eHealth: Opportunities for patient-centered care	Needs analysis, qualitative study	7 pediatric oncology patients and their extended support network	Surveys and interviews with patients, parents, and care team to identify communication challenges and needs. Mapping needs to existing HIT solutions.	Low	High	Patient-Centered Care	Identified communication challenges and needs in pediatric palliative cancer care. Mapped communication needs to existing or emerging HIT solutions to bridge these gaps, including patient-provider communication, behavioral support, pain assessment, and education.
Personalized-Detailed Clinical Model for Data Interoperability Among Clinical Standards	Proof-of-concept study	100 diabetic patients, 1 Alzheimer's disease patient	Developed P-DCM for diabetes and Alzheimer's patient data, created customized mappings for HL7 CDA and openEHR standards, demonstrated data interoperability using two case studies	Low	High	Interoperability	Introduces a personalized-detailed clinical model (P-DCM) approach to generate customized mappings between organization-specific healthcare standards concepts and clinical model concepts to ensure data interoperability among health information exchange (HIE) systems. Demonstrates proof of concept with diabetes and Alzheimer's patient data.
OSIRIS: A Minimum Data Set for Data Sharing and Interoperability in Oncology	Consensus-based development and proof-of-concept study	300 patients	Multidisciplinary approach to develop a data set and model, followed by validation with a cohort of patients	Low	High	Interoperability	Development of a minimal data set and an event-based data model to capture clinical and genomic data for oncology, compatible with HL7 FHIR for interoperability.
Optimising ePrescribing in hospitals through the interoperability of systems and processes: a qualitative study in the UK, US, Norway and the Netherlands	Qualitative study	54 interviews across nine hospital sites	Thematic analysis to identify strategies and constraints for ePrescribing interoperability	Low	High	Interoperability	Identified four main drivers for increasing ePrescribing systems interoperability: improving patient safety, improving integration & continuity of care, optimizing care pathways, and enabling full patient care services interoperability. Highlighted constraints such as legacy systems, system capability, hospital policy, and staff culture.
Opening a "Can of Worms" to Explore the Public's Hopes and Fears About Health Care Data Sharing: Qualitative Study	Qualitative study	352 participants	Immersive public engagement installation using feedback cards to collect participants’ hopes and fears about healthcare data sharing. Data analyzed through thematic analysis.	Low	High	Interoperability, Patient-Centered Care	Six main hopes identified: personal access and ownership, increased interoperability and collaboration, evidence for better and safer care, timeliness and efficiency, personalized care, and equality. Five main fears identified: inadequate security and exploitation, data inaccuracy, distrust, discrimination and inequality, and less patient-centered care.
Open Biomedical Pluralism: Formalising Knowledge about Breast Cancer Phenotypes	Theoretical Study	N/A	Analysis of diverse representation types and development of a pluralistic ontology integration method using DOL.	Low	High	Interoperability	Demonstrates heterogeneity in breast cancer phenotype representations and the impact of epistemic interests. Proposes a pluralistic ontology integration supported by the distributed ontology language (DOL).
OCRx: Canadian Drug Ontology	Development and evaluation	N/A	Developed OCRx using public databases and standardized it to IDMP standards, compared with RxNorm for validation.	Low	High	Interoperability	Developed OCRx to provide a normalized and standardized description of drugs marketed in Canada, aligned with IDMP standards and mapped to RxNorm.
Observing Provider Utilization of Electronic Health Records to Improve Clinical Quality Metrics	Retrospective analysis	291 providers, varying number of patients	The study used paired t-tests with a repeated measures design to compare healthcare quality metrics before and after the adoption of EHRs.	Moderate	Medium	Patient-Centered Care	Improvements were observed in quality metrics for infant well-child visits and colorectal cancer screening after the adoption of EHRs via the Meaningful Use program. However, slight decreases were noted in other quality measures.
Making science computable: Developing code systems for statistics, study design, and risk of bias	Development and Evaluation	55 experts	Developed and evaluated code systems through a 13-step protocol involving global expert collaboration.	Low	High	Interoperability	Developed 13-step Code System Development Protocol for standardizing terminologies in scientific research, enhancing data exchange and interoperability.
Modeling Medical Guidelines by Prova and SHACL Accessing FHIR/RDF. Use Case: The Medical ABCDE Approach	Comparative implementation	N/A (methodological study)	Compared the implementation of a medical guideline using two different approaches, Prova and SHACL, on FHIR-RDF data, highlighting their effectiveness.	Low	High	Interoperability	Implemented the ABCDE medical guideline using Prova and SHACL, both delivering similar results using FHIR-RDF data. Demonstrated potential for using these approaches in clinical decision support systems.
Mobile App for Simplifying Life with Diabetes: Technical Description and Usability Study of GlucoMan	Usability study	6 participants (4 non-diabetic, 2 diabetic)	Developed the app based on requirements analysis with patients and physicians; conducted usability testing and collected feedback.	Low	High	Patient-Centered Care	Development of GlucoMan app supports diabetes management, enabling data collection and patient monitoring.
Measuring the Coverage of the HL7® FHIR® Standard in Supporting Data Acquisition for 3 Public Health Registries	Mapping study	3 registries	Systematic mapping of registry data elements to HL7® FHIR® standard; evaluated data element coverage and completeness.	Low	High	Interoperability	The HL7® FHIR® standard supported approximately 80% of data elements needed for three public health registries, showing potential for significant automation in EHR-to-registry data exchange.
Maturity assessment of Kenya's health information system interoperability readiness	Assessment Study	N/A	The study used the HIS Interoperability Maturity Toolkit to evaluate the maturity readiness of Kenya's HIS across three domains: leadership and governance, human resources, and technology.	Low	High	Interoperability	The study found that most domains of Kenya's health information system (HIS) are at the nascent or emerging levels of maturity, indicating isolated, ad hoc efforts, and lack of systematic documentation and monitoring. Key domains like governance structures and technical standards are more developed, but overall, the system is fragmented and uncoordinated.
Mapping of OpenEHR Archetypes to FHIR Resources in Use Case Oncology	Exploratory Study	N/A	Manually curated mapping of OpenEHR archetypes to FHIR resources, focusing on oncology use case	Low	High	Interoperability	Developed a manually curated map for semantic interoperability between OpenEHR and FHIR for oncology, highlighting that OpenEHR archetypes were more specific and mapped to multiple FHIR resource elements.
fhircrackr: An R Package Unlocking Fast Healthcare Interoperability Resources for Statistical Analysis	Case Study	Multiple ongoing studies	Development and implementation of the fhircrackr framework to extract, transform, and analyze FHIR data using R. The tool was tested on both publicly available test data and real-world data from several ongoing studies.	Low	High	Interoperability	The fhircrackr framework allows for downloading and flattening FHIR resources for data analysis. It supports different download and authentication protocols, giving users full control over the data extraction and transformation process. Successfully applied to both test and real-world data, it aids in converting complex EHR data into tabular form for statistical analysis.
How to Enhance Digital Support for Cross-Organisational Health Care Teams? A User-Based Explorative Study	Qualitative Explorative Study	24 participants (multiple professions)	Interviews and observations to map and evaluate information flow and digital support in cross-organizational health care teams. Proposal of a cloud-based health portal based on the findings.	Low	High	Interoperability, Patient-Centered Care	The study identified significant constraints in digital support for cross-organizational teamwork due to a lack of interoperability and inadequate tools for coordination and planning. Proposed solutions include a cloud-based health portal to facilitate better information flow, team collaboration, and patient involvement.
ISO/IEEE 11073 Treadmill Interoperability Framework and its Test Method: Design and Implementation	Proof-of-concept study	N/A	Developed a framework for treadmill data exchange conforming to IEEE 11073-PHD standards, including mapping treadmill data to standard objects, constructing DIM, and testing compliance.	Low	High	Interoperability	Developed a data exchange framework for treadmill data based on IEEE 11073-PHD standard, ensuring interoperability and standard compliance.
Genomic considerations for FHIR®; eMERGE implementation lessons	Descriptive study	Not specified	Describes the implementation of HL7® FHIR® standards for genomic data representation and the lessons learned from the eMERGE Network's efforts to standardize genetic results in EHRs.	Low	High	Interoperability	Utilizes HL7® FHIR® standard for structured representation of clinical genomics results.
Implementation of Medical Information Exchange System Based on EHR Standard	Proof-of-concept study	Not specified	Development of MIES using CDA R2 standards, ebXML for data exchange, and extensive security measures.	Low	High	Interoperability	Development of a medical information exchange system (MIES) based on CDA R2 standards, enabling exchange of medical information.
Leveraging Standards to Support Patient-Centric Interdisciplinary Plans of Care	Case study	N/A	Review of existing standards (IHE PPOC, CCC, SNOMED CT) and application to a use case demonstrating the implementation of interoperable care plans.	Low	High	Interoperability	Existing standards (e.g., IHE PPOC, CCC, SNOMED CT) provide a foundation for patient-centric and interoperable interdisciplinary plans of care documentation.
Leveraging health information technology to achieve the 'triple aim' of healthcare reform	Qualitative study	47 interviews	In-depth qualitative interviews with federal employees, health policy experts, providers, physicians, payers, patient advocates, and vendors. Analyzed using thematic analysis combining deductive and inductive approaches.	Moderate	High	Interoperability, Patient-Centered Care	The HITECH Act catalyzed the creation of a digital infrastructure used to improve care quality and reduce costs. Key issues identified include poor EHR usability, limited support for multi-disciplinary care, and difficulties with health information exchange. Recommendations include federal stimulation of competition, development of consumer informatics tools, and review of HIPAA to balance data p…
Leveraging Artificial Intelligence to Improve Chronic Disease Care: Methods and Application to Pharmacotherapy Decision Support for Type-2 Diabetes Mellitus	Analytical study with practical implementation	27,904 patients with diabetes	Development of predictive models and integration into EHR using SMART on FHIR framework; evaluation through cross-validation and real-world application	Low	High	Interoperability, Patient-Centered Care, Integration of Genomic Data	Developed AI-driven CDSS integrated with EHR for T2DM, utilizing predictive models that outperform traditional ML methods; successful integration using SMART on FHIR framework.
Interoperable E-Health System Using Structural and Semantic Interoperability Approaches in CAREPATH	Proof-of-concept study	Not specified	Developed a system using Semantic and Structural Mapping techniques for interoperability in healthcare settings.	Low	High	Interoperability	Utilized Semantic and Structural Mapping techniques to enable seamless data exchange and understanding between different healthcare systems.
Interoperability with multiple Fast Healthcare Interoperability Resources (FHIR® ) profiles and versions	Methodological Study	N/A	Proposes the FHIR Interoperability Table (FHIT) method to align sender and receiver profiles by their catchments and analyze the feasibility of data exchange.	Low	High	Interoperability	The FHIR Interoperability Table (FHIT) method allows for evaluating and identifying interoperability problems in FHIR systems supporting different resources, profiles, and versions.
Interoperability Architecture of the ADLIFE Patient Empowerment Platform	Exploratory Study	577 healthcare professionals, 75 hospitals, 882 patients, 1243 caregivers	Utilized HL7 FHIR for data exchange between local EHRs, chronic disease management platforms, and patient empowerment platforms.	Low	High	Interoperability, Patient-Centered Care	Effective use of HL7 FHIR for seamless integration of patient empowerment tools with chronic disease management systems.
Interoperability and Patient Electronic Health Record Accessibility: Opportunities to Improve Care Delivery for Dialysis Patients	Policy Forum Editorial	N/A	Analysis of current interoperability challenges in dialysis care and proposals for policy improvements by CMS.	Low	High	Interoperability, Patient-Centered Care	Interoperability limitations lead to fragmented care for dialysis patients, causing complications and unnecessary testing. CMS proposes updated policies to improve data exchange but does not specifically reference dialysis patients.
Integrating the Health-care Enterprise Pathology and Laboratory Medicine Guideline for Digital Pathology Interoperability	Descriptive Study	N/A	Development of integration profiles for interoperability in digital pathology, followed by real-world testing in "connectathon" events.	Low	High	Interoperability	Promotes the use of standards to achieve interoperability among health information technology systems, supporting key digital pathology use cases through integration profiles.
Integration of Patient-Reported Outcome Data Collected Via Web Applications and Mobile Apps Into a Nation-Wide COVID-19 Research Platform Using Fast Healthcare Interoperability Resources: Development Study	Development Study	Not specified	Developed an interface component to integrate PRO data using FHIR standard, ensuring semantic and syntactic interoperability with the CODEX platform.	Low	High	Interoperability	Integration of PRO data with FHIR standard into the central CODEX platform for reuse by secondary researchers. Ensures semantic and syntactic interoperability using GECCO data set.
International Learning on Increasing the Value and Effectiveness of Primary Care (I LIVE PC) New Zealand	Descriptive study	N/A	Analysis of primary care reforms in New Zealand, focusing on interdisciplinary teams, health IT support, and patient-centered care models.	Low	High	Patient-Centered Care	New Zealand's health system is government-driven and tax-funded, with primary care reforms emphasizing patient-centered medical homes, interdisciplinary teams, and health IT interoperability.
Integrating Genomic Resources with Electronic Health Records using the HL7 Infobutton Standard	Implementation Study	N/A	Developed and configured an OpenInfobutton-enabled search interface to integrate genomic resources with EHRs using HL7 Infobutton Standard.	Low	High	Interoperability	Integration of genomic knowledge resources into EHRs using HL7 Infobutton Standard improves clinical decision-making.
Integrating Social Determinants of Health into Primary Care Clinical and Informational Workflow during Care Transitions	Observational Study	6000 patients	Real-time alerts for care coordinators, incorporation of PCAM into clinical workflows, comparison with control practices.	Moderate	High	Patient-Centered Care	Incorporation of social determinants of health (SDH) into clinical workflows and electronic health records (EHR) through the Patient-centered Assessment Method (PCAM) improves care coordination and outcomes for chronically ill Medicaid patients.
Integrating an openEHR-based personalized virtual model for the ageing population within HBase	Research Study	Not specified	Utilized openEHR archetypes and HBase to create a comprehensive virtual patient model for frailty in the elderly, ensuring semantic interoperability.	Low	High	Interoperability	Developed a virtual patient model using openEHR for frailty representation, integrated into HBase for efficient storage.
Incorporation of Personal Single Nucleotide Polymorphism (SNP) Data into a National Level Electronic Health Record for Disease Risk Assessment, Part 3: An Evaluation of SNP Incorporated National Health Information System of Turkey for Prostate Cancer	Evaluation study	4 prostate cancer cases, 15 controls	Development of a national EHR system incorporating SNP data, with evaluation of predictive models using real patient data. Probabilistic models were tested for accuracy.	Low	High	Integration of Genomic Data	The study demonstrated that integrating SNP data into a national health information system allows for personalized disease risk assessment. The evaluation showed that probabilistic models combining genotypic and clinical data were more effective in predicting prostate cancer risk compared to cumulative models.
Integrating an electronic health record system into a regional health information system: An HL7 FHIR architecture	Implementation Study	Not specified	Service Oriented Approach based on HL7 and FHIR, used for about a year	Low	High	Interoperability	Integration of a routinely used cardiologic EHR system into a regional health information system using HL7 and FHIR, achieving interoperability, security, and confidentiality. Significant improvements in care provision were noted.
HL7 FHIR with SNOMED-CT to Achieve Semantic and Structural Interoperability in Personal Health Data: A Proof-of-Concept Study	Proof-of-concept study	Not specified	Development and implementation of a tethered personal health record (PHR) application using HL7 FHIR and SNOMED-CT for data exchange between PHR and EHR.	Low	High	Interoperability	Demonstrated the use of HL7 FHIR and SNOMED-CT vocabularies to achieve semantic and structural interoperability in personal health records, with 0% data loss and unreliable performance during data transfer between PHR and EHR.
Incorporating Social Determinants of Health in Electronic Health Records: Qualitative Study of Current Practices Among Top Vendors	Qualitative study, interviews	6 EHR vendors	Thematic analysis of interviews with EHR vendors about their SDH-related products, motivations, and challenges.	Low	High	Interoperability, Patient-Centered Care	Vendors are developing EHR products to capture and use SDH data to improve patient care, with challenges in standardization and interoperability.
Implementation of Interoperable Healthcare Standards for Community Healthcare	Proof-of-concept study	Not specified	Development of a big data platform integrating various data sources with standardized clinical terminologies and data exchange protocols.	Low	High	Interoperability	Developed a big data healthcare platform integrating personal and clinical data using SNOMED-CT and HL7 FHIR standards. Enhanced semantic interoperability and data exchange.
Improving Hospital Care and Collaborative Communications for the 21st Century: Key Recommendations for General Internal Medicine	Descriptive study	N/A	Recommendations based on an interprofessional meeting with experts; thematic analysis of discussions and presentations.	Low	High	Interoperability, Patient-Centered Care	Developed key recommendations for an ideal communication and collaboration system in general internal medicine (GIM) environments; emphasized the importance of improving workflow, promoting stronger interprofessional relationships, enhancing patient-centered care, enabling interoperability and scalability, and functioning across different platforms.
mHealth4Afrika - Implementing HL7 FHIR based interoperability	Descriptive study	N/A	Co-design and validation of health information systems with stakeholders; field validation in multiple countries.	Low	High	Interoperability	Developed a modular, multilingual health information system using HL7 FHIR for data exchange and interoperability between EMRs and DHIS2 in resource-constrained environments; validated in Ethiopia, Kenya, Malawi, and South Africa.
Genomic information for clinicians in the electronic health record: Lessons learned from the clinical genome resource project and the electronic medical records and genomics network	Descriptive study	N/A	Analysis of barriers and development of solutions through pilot implementations; collaboration between multiple research projects and working groups.	Low	High	Integration of Genomic Data with EHR, Interoperability	Highlighted the importance of integrating credible genomic information into EHR to support clinical decision making; identified barriers and proposed solutions for effective use of EHR in genomic medicine.
Formalize clinical processes into electronic health information systems: Modelling a screening service for diabetic retinopathy	Descriptive study	N/A	Generic methodology and proof of concept within a specific healthcare scenario; dual-model architecture approach using openEHR standards.	Low	High	Patient-Centered Care, Interoperability	Developed a generic methodology to model patient-centered clinical processes; validated within the diabetic retinopathy screening service using openEHR standards to enhance reusability and interoperability.
GARDE: A standards-based clinical decision support platform for identifying population health management cohorts	Descriptive study	N/A	Development and multi-site validation of a CDS platform using HL7 FHIR and CDS Hooks; deployments in various healthcare settings.	Low	High	Interoperability, Patient-Centered Care	Developed GARDE, an open-source CDS platform using HL7 FHIR and CDS Hooks for identifying PHM cohorts; validated through multi-site deployments for genetic cancer risk detection.
From EHR to PHR: Let's get the record straight	Descriptive study	N/A	Analysis of the transition from EHRs to PHRs, proposed solutions for integration and governance; reflections on NHS initiatives and patient empowerment.	Low	High	Interoperability, Patient-Centered Care	Emphasized the transition from EHRs to PHRs to enhance patient empowerment and harmonize clinical data at a national level; proposed regional PHR hubs for better integration and reduced complexity.
Gaps Analysis of Integrating Product Design, Manufacturing, and Quality Data in the Supply Chain Using Model-Based Definition	Descriptive study	N/A	Investigated model-based-data interoperability using standards-based methods; identified gaps in standards coverage and tools; involved collaboration with industry and research institutions.	Low	High	Interoperability	Investigated the feasibility and benefits of using STEP AP242 models with embedded PMI for CAD-to-CAM and CAD-to-CMM data exchange; identified gaps in tools, standards, and processes that inhibit model-based-data interoperability.
First Clinical Experiences with the New DICOM Neurophysiology Standard	Descriptive study	N/A	Pilot implementation of automated conversion of EEG data to standardized DICOM format; reviewed over 200 long-term video EEG recordings and 3000 routine EEGs.	Low	High	Interoperability	Implemented DICOM as a standardized, interoperable storage format for EEG data, enhancing data exchange and collaboration between institutions; archived over 200 long-term video EEG recordings and 3000 routine EEGs.
FhirSpark - Implementing a Mediation Layer to Bring FHIR to the cBioPortal for Cancer Genomics	Descriptive study	N/A	Development and implementation of a mediation layer using FHIR to integrate cBioPortal with hospital systems; validated through the MIRACUM consortium.	Low	High	Interoperability, Integration of Genomic Data	Developed a RESTful interface using FHIR to integrate cBioPortal with hospital information systems for genomic cancer studies; utilized HL7 FHIR Genomics Reporting implementation guide for therapy recommendations and fallback to HL7 Version 2 for non-FHIR systems.
Fast Healthcare Interoperability Resources (FHIR)-Based Quality Information Exchange for Clinical Next-Generation Sequencing Genomic Testing: Implementation Study	Implementation study	Approximately 1000 data entries	Developed and validated the NGS-QR app using real-world data from the CancerSCAN platform; included statistical analysis tools and FHIR server integration.	Low	High	Interoperability, Integration of Genomic Data	Developed the NGS Quality Reporting (NGS-QR) app to report and manage quality information from clinical NGS genomic tests using FHIR standards; demonstrated the feasibility of exchanging quality information in a standardized format.
FHIR Based ContSys Ontology to Enable Continuity of Care Data Interoperability	Descriptive study	N/A	Developed and validated a semi-automated process for data integration using a formal ontology and FHIR standards; involved collaboration with international technical committees.	Low	High	Interoperability, Patient-Centered Care	Developed a Common Semantic Standardized Data Model (CSSDM) based on ISO 13940:2015 ContSys and FHIR standards to enhance data harmonization and linking; aimed at improving interoperability and personalized healthcare through knowledge graphs.
Feasibility of Data Exchange with a Patient-centered Health Record	Descriptive study	N/A	Developed and tested an interface for PcHR to exchange documents using XDS profiles in a national interoperability showcase; involved scenarios demonstrating interoperability with multiple vendor systems.	Low	High	Interoperability, Patient-Centered Care	Demonstrated the feasibility of exchanging health information between a patient-centered health record (PcHR) and enterprise clinical systems through document-level interoperability; used standards such as CCR, CDA, PDF, and HL7 messages.
Fast Healthcare Interoperability Resources for Inpatient Deterioration Detection with Time-Series Vital Signs: Design and Implementation Study	Implementation study	Data from 16,865 patients, including 118 with IHCA	Developed and validated FHIR ETL for converting vital signs to FHIR resources; integrated early warning systems and machine learning pipelines using FHIR APIs.	Low	High	Interoperability, Patient-Centered Care	Developed an implementation guide and system architecture to standardize health care information for inpatient deterioration detection using FHIR; integrated early warning systems and machine learning pipelines for IHCA assessment.
Extraction of Electronic Health Record Data using Fast Healthcare Interoperability Resources for Automated Breast Cancer Risk Assessment	Feasibility study	Data from six patient advocates	Accessed and parsed EHR data using FHIR; evaluated the presence of necessary clinical variables for breast cancer risk assessment models.	Low	High	Interoperability, Integration of Genomic Data	Evaluated the feasibility of using FHIR to automate breast cancer risk assessment; found that FHIR data can support risk calculations in decision support tools like RealRisks and BNAV.
Exploring the Barriers and Facilitators to Implementing Electronic Health Records in a Middle-Income Country: A Qualitative Study from South Africa	Qualitative study	18 participants	Conducted in-depth interviews with participants including academics, NGO managers, and government staff; used thematic analysis to identify barriers and facilitators.	Low	High	Interoperability, Patient-Centered Care	Identified barriers such as lack of national leadership, insufficient skilled staff, inadequate funding, and infrastructural needs; facilitators include strong leadership, stakeholder buy-in, and building on existing systems.
Exploring Perceptions and Use of the Electronic Health Record by Parents of Children with Autism Spectrum Disorder: A Qualitative Study	Qualitative study	9 parents	Conducted structured interviews with parents of children with ASD; thematic analysis to identify key perceptions and experiences with EHR and patient portal.	Low	High	Interoperability, Patient-Centered Care	Identified six themes including familiarity with EHR, changing experience of care, limited use of patient portal, patient/EHR/portal interaction, interoperability, and mother as care coordinator; positive perceptions of EHR but low adoption of the patient portal.
Establishing a Multidisciplinary Initiative for Interoperable Electronic Health Record Innovations at an Academic Medical Center	Case study	N/A	Established a multidisciplinary governance structure, developed strategic plans, and implemented over 10 EHR-integrated digital innovations; evaluated through systematic frameworks.	Low	High	Interoperability, Patient-Centered Care	Developed the ReImagine EHR initiative, incorporating FHIR and other interoperability standards to create EHR-integrated digital innovations; demonstrated positive impacts on user satisfaction, provider efficiency, and compliance with guidelines.
Expansion of the Human Phenotype Ontology (HPO) Knowledge Base and Resources	Descriptive study	N/A	Expanded HPO content and tools through collaborations and user feedback; integrated HPO with various genomic databases and ontologies to enhance diagnostic capabilities.	Low	High	Interoperability, Integration of Genomic Data	Expanded the HPO to include new content, language translations, mappings, and computational tools; improved interoperability with other ontologies and enhanced diagnostic accuracy using model organism data.
Electronic Healthcare Record and Clinical Research in Cardiovascular Radiology: HL7 CDA and CDISC ODM Interoperability	Descriptive study	N/A	Developed and tested two integration approaches: XML alignment and XForms-based generation; evaluated the effectiveness of each method in real-world settings.	Low	High	Interoperability	Developed and compared two approaches for integrating clinical care and research data: aligning XML structures of HL7 CDA and CDISC ODM, and using XForms to generate both HL7 CDA and CDISC ODM messages; highlighted the need for semantic interoperability.
Electronic Health Records and Pulmonary Function Data: Developing an Interoperability Roadmap	Workshop report	N/A	Assembled a diverse group of experts and stakeholders to identify obstacles and solutions for PFT-EHR interoperability; reviewed case studies and prioritized obstacles and solutions.	Low	High	Interoperability, Patient-Centered Care	Identified key obstacles to interoperability of pulmonary function test (PFT) systems with EHRs, including lack of data standardization, high costs, and insufficient incentives; proposed solutions such as standardizing PFT data elements and increasing stakeholder motivation.
Electronic Health Record Interoperability using FHIR and Blockchain: A Bibliometric Analysis and Future Perspective	Bibliometric analysis	302 documents on FHIR, 758 documents on blockchain	Conducted a structured search and bibliometric analysis using Bibliometrix software and R-studio; analyzed publication trends, country collaborations, and thematic evolution.	Low	High	Interoperability	Analyzed the growing body of research on FHIR and blockchain for EHR interoperability; highlighted the importance of standardized data exchange and the potential of blockchain to enhance data security and interoperability.
eHealth4U: A DEMO of a Prototype National Electronic Health Record for Cyprus	Prototype development and demonstration	N/A	Developed a prototype EHR system with input from medical professionals, bioinformatics experts, and UX designers; evaluated the system through user feedback and iterations.	Low	High	Interoperability, Patient-Centered Care	Developed a prototype national EHR platform using HL7 FHIR, SNOMED CT, and LOINC; aimed to create a user-friendly system for doctors and citizens with features like medical history, clinical examination, and laboratory results; incorporated the Patient Summary and International Patient Summary guidelines.
E-Health Systems for Management of MDR-TB in Resource-Poor Environments: A Decade of Experience and Recommendations for Future Work	Descriptive study	N/A	Developed and evaluated PIH-EMR and OpenMRS-TB systems over a decade; reviewed their implementation and impact in multiple countries.	Low, potential bias from self-reported data	High	Interoperability, Patient-Centered Care	Developed and implemented PIH-EMR and OpenMRS-TB systems to support MDR-TB treatment in resource-poor environments; identified challenges and recommended solutions for improving interoperability, scaling up treatment, and integrating care for various diseases.
Coping with Interoperability in the Development of a Federated Research Infrastructure: Achievements, Challenges, and Recommendations from the JA-InfAct	Descriptive study	N/A	Developed an ad hoc federated infrastructure based on process-mining analysis methodology; evaluated the effectiveness of the approach in real-world settings.	Low	High	Interoperability	Developed an ad hoc federated infrastructure based on process-mining analysis methodology to enable partners to exploit their data and generate dashboards for stroke care pathways. Overcame legal interoperability issues, allowing international comparison of caregiving activities for acute stroke across regions.
Design, Implementation, Utilization, and Sustainability of a Fast Healthcare Interoperability Resources-Based Inpatient Rounding List	Implementation study	N/A	Developed and integrated an API-based rounding list using iterative design techniques with user feedback; evaluated through EHR action logs, surveys, and safety reports.	Low	High	Interoperability, Patient-Centered Care	Designed and implemented an API-based EHR-integrated rounding list; improved provider satisfaction and time savings; sustained usage across multiple specialties.
Design and testing of Medivate, a mobile app to achieve medication list portability via Fast Healthcare Interoperability Resources	Descriptive study	13 patients in hospital phase, 5 pharmacists in community phase	Iterative user-centered design; deployment in community and hospital settings; interviews and surveys for evaluation	Low	High	Interoperability	Developed and tested a mobile app (Medivate) that facilitates accurate sharing of medication lists using HL7 FHIR and QR code technology; demonstrated successful integration into both community and hospital workflows, improving medication list accuracy and patient engagement.
Design and Implementation of an Electronic Health Record-Integrated Hypertension Management Application	Descriptive study	18 patients	Developed and tested a hypertension management platform at an academic medical center; included clinician and patient feedback, workflow analysis, and EHR integration.	Low	High	Digital Health	Developed a provider-facing hypertension management platform using digital health tools; integrated with EHR; included needs finding, workflow analysis, treatment algorithm creation; improved hypertension control through guideline-based medication recommendations; integrated with clinician workflow.
Building an Electronic Medical Record System Exchanged in FHIR Format and Its Visual Presentation	Descriptive study	N/A	Simulated data exchange using FHIR servers; conducted system performance evaluations using Apache JMeter.	Low	High	Interoperability	Replaced the EMR Exchange Center gateway with an FHIR server to reduce data conversion time and cost. Demonstrated the effectiveness of FHIR for data exchange and visual presentation of medical information to assist in clinical decision-making.
Contemporary Clinical Decision Support Standards Using Health Level Seven International Fast Healthcare Interoperability Resources	Review	N/A	Detailed descriptions and examples of current FHIR-based CDS standards.	Low	High	Interoperability	Reviewed current CDS standards based on HL7 FHIR. Highlighted standards: Arden Syntax, Clinical Quality Language, FHIR Clinical Reasoning, SMART on FHIR, CDS Hooks.
Balancing Functionality versus Portability for SMART on FHIR Applications: Case Study for a Neonatal Bilirubin Management Application	Case Study	N/A	Development and evaluation of a SMART on FHIR application with multiple adaptations for cross-institutional dissemination	Low	High	Interoperability	Developed a feature-rich app for neonatal bilirubin management, prioritizing functionality with custom FHIR interfaces. Approaches for cross-institutional dissemination include user feedback, enabling differential features, replacing custom interfaces, and using a canonical logical data model.
Bringing Health and Fitness Data Together for Connected Health Care: Mobile Apps as Enablers of Interoperability	Viewpoint	N/A	Developed and tested the myFitnessCompanion app over 8 years, integrating data from multiple sources and addressing interoperability challenges	Low	High	Interoperability	Demonstrated that a mobile app can aggregate health and fitness data, overcoming interoperability challenges. The app myFitnessCompanion integrates data from various devices and servers, addressing different wireless protocols and security standards.
Digital Health Solutions and State of Interoperability: Landscape Analysis of Sierra Leone	Descriptive study	72 health facilities surveyed	Surveyed district health management teams, digital health implementing organizations, and selected health facilities to assess digital health solutions and interoperability.	Low	High	Interoperability	Identified the distribution and interoperability status of digital health solutions in Sierra Leone; highlighted the lack of data sharing among different systems.
Digitalizing health services by implementing a personal electronic health record in Germany: Qualitative analysis of fundamental prerequisites from the perspective of selected experts	Qualitative Study	33 interviews	Conducted semistructured interviews with health care professionals and eHealth experts; analyzed transcripts using qualitative content analysis.	Moderate	High	Interoperability	Identified three crucial themes for implementing a PHR in Germany: (1) documentation standards with prevailing analog processes, (2) interoperability challenges due to a plurality of actors and systems, (3) political structure lacking clear regulations and incentive structures. Experts considered PHRs desirable but highlighted significant challenges in the current German health care system.
Digitalization of Health Data: Interoperability of the Proposed European Health Data Space	Review	N/A	Review of the European Commission’s legislative proposal and supporting documents for EHDS	Low	High	Interoperability	The European Health Data Space (EHDS) proposal by the European Commission includes measures for creating a European Electronic Health Record Exchange Format (EEHRxF) and developing a cross-border digital infrastructure. It emphasizes the need for technical, syntactical, and semantic interoperability.
Development of an openEHR Template for COVID-19 Based on Clinical Guidelines	Descriptive study	N/A	Analyzed guidelines, extracted data items, developed and validated openEHR archetypes and templates for data exchange.	Low	High	Interoperability	Developed a shared data model based on the openEHR modeling approach to improve interoperability among systems for COVID-19 diagnosis and treatment.
Development of an electronic claim system based on an integrated electronic health record platform to guarantee interoperability	Descriptive study	N/A	Designed and developed an electronic claim system integrated with an EHR platform, tested usability by comparing time spent on manual and electronic claim creation	Low	High	Interoperability	Developed an electronic claim system integrated with an EHR platform for office-based physicians in the U.S. The system includes an HL7 interface engine to exchange clinical messages between heterogeneous devices. It automatically fills out CMS-1500 forms and calculates reimbursement charges, reducing physician malpractice and saving time.
Development of standard indicators to assess use of electronic health record systems implemented in low-and medium-income countries	Qualitative study	10 experts	Employed NGT to develop and validate 15 indicators, categorized as system use, data quality, interoperability, and reporting, rated against SMART criteria.	Low	High	Interoperability	Employed a nominal group technique (NGT) to systematically develop high-quality indicators for evaluating EHRs use in LMICs. Developed 15 indicators categorized into system use, data quality, interoperability, and reporting.
Development of an application concerning fast healthcare interoperability resources based on standardized structured medical information exchange version 2 data	Descriptive study	10 representative patients' data points converted and validated	Converted clinical data from SS-MIX2 to FHIR format and developed a PHR application using Swift; validated data accuracy.	Low	High	Interoperability	Developed a PHR application to convert clinical data in EHRs into the HL7 FHIR format, facilitating data sharing between doctors and patients and improving interoperability.
Developing a scalable FHIR-based clinical data normalization pipeline for standardizing and integrating unstructured and structured electronic health record data	Experimental study	734 clinical notes	Established FHIR-based clinical data normalization pipeline (NLP2FHIR) using core NLP engine, structured data integration, and content normalization modules. Evaluated performance using precision, recall, and F score.	Low	High	Interoperability	Designed and evaluated a clinical data normalization pipeline (NLP2FHIR) to standardize unstructured EHR data using HL7 FHIR specification. Demonstrated feasible integration of structured and unstructured data with high performance.
Design and validation of a FHIR-based EHR-driven phenotyping toolbox	Development and validation study	Validated at 3 clinical sites	Developed the PhEMA Workbench, validated its performance across three clinical sites using manual review to determine precision and recall.	Low	High	Interoperability	Developed and validated the PhEMA Workbench, an open-source tool for EHR-based phenotyping using FHIR and CQL standards. Demonstrated successful execution of a thrombotic event phenotype across multiple clinical sites with high precision and recall.
Developing a data element repository to support EHR-driven phenotype algorithm authoring and execution	Development study	N/A	Developed and evaluated a DER for providing machine-readable QDM data element service APIs. Compared DER with existing QDM implementation within the Measure Authoring Tool (MAT).	Low	High	Interoperability	Developed a data element repository (DER) using ISO/IEC 11179 metadata standard and Semantic Web technologies to provide machine-readable QDM data element service APIs. Proposed harmonization with HL7 FHIR and CIMI to enhance QDM specification.
Design and Development of Referrals Automation, a SMART on FHIR Solution to Improve Patient Access to Specialty Care	Development and Implementation Study	Not explicitly stated (includes multiple clinics and referral systems)	Developed and implemented a SMART on FHIR-based application for automating referral processing. Used human-centered design, stakeholder interviews, and time-motion studies. Integrated OCR and FHIR standards for seamless referral data extraction and integration into EHR systems.	Low	High	Interoperability	Demonstrated significant reduction in manual referral processing, improved efficiency, and enhanced patient access to specialty care. Automated digitization and data integration reduced errors and delays.
Digital Transformation in Healthcare – Architectures of Present and Future Information Technologies	Opinion Paper	N/A	Discusses the adoption of technologies like IoT, ML, AI, and FHIR. Highlights barriers such as legacy systems, data silos, and privacy concerns. Explores solutions including FHIR standards, big data platforms, and digital decoupling.	Low	High	Patient-Centered Care, Interoperability, Phenotypic Data, Genotypic Data	Emphasizes the role of FHIR and ontologies in achieving interoperability, using IoT and AI for real-time patient care, and leveraging genomics data for personalized medicine. Addresses the challenges of data variety, veracity, and unstructured formats.
Creation of a structured molecular genomics report for Germany as a local adaption of HL7's Genomic Reporting Implementation Guide	Descriptive study	Reviewed 41 MolGen reports	Expert group identified key elements, mapped to HL7's Genomics Reporting IG, and subjected to public ballot	Low	High	Interoperability	Developed a dataset definition, information model, and FHIR specification for German molecular genomics reports to facilitate integration in electronic health records.
Cross border semantic interoperability for learning health systems: The EHR4CR semantic resources and services	Descriptive study	11 EHR systems from 5 countries	Described and compared mediation platforms for cross border phenotype identification. Evaluated EHR4CR platform's ability to access semantically equivalent data elements across multiple EHR systems.	Low	High	Interoperability	Developed a framework for describing and comparing mediation platforms enabling cross border phenotype identification within federated EHRs. Evaluated the EHR4CR platform across 11 European EHR systems from 5 countries.
Coordinated use of Health Level 7 standards to support clinical decision support: Case study with shared decision making and drug-drug interactions	Case study	N/A	Used a modular, standards-based architecture with FHIR, CQL, CDS Hooks, and SMART on FHIR to develop and implement DDInteract. Evaluated in a sandbox and EHR test environment to support shared decision making for drug-drug interactions.	Low	High	Interoperability	Investigated the coordination of emerging HL7 standards with modular CDS architecture components. Demonstrated feasibility of implementing CDS components using FHIR, CQL, CDS Hooks, and SMART on FHIR.
Comprehensive user requirements engineering methodology for secure and interoperable health data exchange	Descriptive study	N/A	Conducted a gap analysis, defined user scenarios, performed threat analysis, and validated findings with stakeholders.	Low	High	Interoperability, Cybersecurity	Identified barriers and facilitators for HIT acceptance, emphasizing the need for secure and interoperable health data exchange. Developed a methodology for user requirements engineering.
COEUS: "semantic web in a box" for biomedical applications	Descriptive study	N/A	Developed and evaluated a semantic web framework for biomedical applications, providing a single package including data integration tools, base ontologies, and a flexible exploration API.	Low	High	Interoperability	COEUS is a new semantic web framework providing advanced data integration, triplification tools, base ontologies, a web-oriented engine, and a flexible exploration API. It supports REST services, a SPARQL endpoint, and LinkedData publication.
CKD as a model for improving chronic disease care through electronic health records	Descriptive study	N/A	Review of general strategies for using electronic health records to improve care for patients with CKD, identification of general goals for appropriate incorporation of CKD-related data into EHRs, and discussion of corresponding design features to facilitate optimal care, clinical quality improvement, CKD surveillance, and research.	Low	High	Interoperability, Patient-Centered Care	Electronic health records have the potential to improve the care of patients with chronic medical conditions. CKD provides a unique opportunity to show this potential: the disease is common in the United States, there is significant room to improve CKD detection and management, CKD and its related conditions are defined primarily by objective laboratory data, CKD care requires collaboration by a …
Challenges and Strategies for Patient Safety in Primary Care: A Qualitative Study	Qualitative study	101 interviews, 65 focus groups, 79 observations	Conducted interviews, focus groups, and observations across ten patient-centered medical homes to identify perceived safety issues and improvement strategies.	Low	High	Interoperability, Patient Safety	Identified key safety issues such as lack of interoperability among health information systems, communication failures, and challenges with medication reconciliation. Highlighted strategies involving health information systems and dedicated resources to improve safety.
Can OpenEHR, ISO 13606, and HL7 FHIR Work Together? An Agnostic Approach for the Selection and Application of Electronic Health Record Standards to the Next-Generation Health Data Spaces	Expert panel discussions	N/A	Conducted web-based sessions with a panel of EHR standards experts to analyze the capabilities of OpenEHR, ISO 13606, and HL7 FHIR. Recommendations were made based on combined functional and technical implementations.	Low	High	Interoperability, Standards in Health Data	Established a coherent, agnostic, and homogeneous framework for using the most impactful EHR standards: OpenEHR, ISO 13606, and HL7 FHIR. These standards should be applied based on the specific needs they were designed for.
Blockchain-enabled iWellChain framework integration with the national medical referral system	Development Study	N/A	Developed a blockchain-enabled framework and personal health record (PHR) app, and evaluated patient behavior through access logs. Installed in a hospital and four clinics.	Low	High	Interoperability	Developed a scalable, flexible blockchain-enabled framework to integrate NHIA's NMR data with EMR/EHR data. Patients showed high interest in accessing their health data, especially lab reports.
Blockchain Technology for Healthcare: Facilitating the Transition to Patient-Driven Interoperability	Review Article	N/A	Reviewed current literature and explored how blockchain can be applied to patient-driven interoperability in healthcare. Discussed potential benefits, mechanisms, and barriers to implementation.	Low	High	Interoperability, Patient-Driven Interoperability	Identified five mechanisms through which blockchain can facilitate patient-driven interoperability: digital access rules, data aggregation, data liquidity, patient identity, and data immutability. Explored barriers to implementation such as clinical data transaction volume, privacy and security, patient engagement, and incentives.
Barriers and facilitators to Electronic Medical Record (EMR) use in an urban slum	Descriptive qualitative study	10 participants	Conducted interviews using open-ended, semi-structured questions, followed by content analysis to identify themes and subcategories.	Low	High	Interoperability, Patient-Centered Care	Identified major themes such as systems, software, and social considerations, with sustainability concerns prevailing. Practical barriers include power, network, and interoperability issues; social factors like identity management and training are critical.
A hackathon as a tool to enhance research and practice on electronic health record systems’ interoperability for chronic disease management and prevention	Descriptive study	8 participating teams	Conducted a pan-European hackathon with onboarding webinars, professional training events, and a clinical scenario for proof-of-concept. Evaluated solutions based on innovation, impact, applicability, feasibility, technical background, and contribution to EEHRxF.	Low	High	Interoperability	Demonstrated the efficacy of hackathons in uniting diverse teams to develop state-of-the-art applications for EHR interoperability, particularly for chronic disease management. Provided proof-of-concept for managing and preventing chronic diseases, showing high interest and expertise in the community.
A Blockchain Framework for Patient-Centered Health Records and Exchange (HealthChain): Evaluation and Proof-of-Concept Study	Evaluation, Proof-of-Concept Study	N/A	Developed an open-source, proof-of-concept tool to evaluate performance of novel patient block components and system configurations. Conducted extensive testing on each of the 16 configurations over a variety of scenarios involving variable number of existing and imported records.	Low	High	Interoperability, Patient-Centered Care	Blockchain can facilitate patient-centered access to and exchange of health information by providing a secure, interoperable environment for data sharing through smart contracts and cryptographic identities. Key challenges include data security, interoperability, block storage, and patient-administered data access.
AI‐enabled framework for fog computing driven E‐healthcare applications	Experimental study	N/A	Developed a wearable ECG with an AFE chip model, proposed FSIRA algorithm, and cloud-based architecture. Conducted mathematical trade-offs analysis between bandwidth, interoperability, reliability, delay, and energy dissipation.	Low	High	Interoperability	Developed a fuzzy-based sustainable, interoperable, and reliable algorithm (FSIRA) to prioritize emergency and critical patients. Proposed a cloud-based architecture for mobile and connected healthcare.
A conceptual IoT-based early-warning architecture for remote monitoring of COVID-19 patients in wards and at home	Conceptual study	N/A	Developed a comprehensive architecture integrating IoT technologies with NEWS-2 for monitoring COVID-19 patients both in hospitals and at home. The study addresses scalability, interoperability, network dynamics, context discovery, reliability, and privacy.	Low	High	Interoperability, Patient-Centered Care, Integration of Genomic Data	Proposed a comprehensive IoT-based architecture for remote monitoring of COVID-19 patients, integrating early warning scores (NEWS-2) and addressing key requirements such as scalability, interoperability, and data privacy.
A Framework for Automatic Clustering of EHR Messages Using a Spatial Clustering Approach	Descriptive study	N/A	Developed a framework to convert EHR messages to HL7 v2 format and applied DBSCAN clustering for mapping to FHIR standard.	Low	High	Interoperability	Proposed a framework to convert proprietary EHR messages into HL7 v2 format and used DBSCAN algorithm for clustering to map data to FHIR standard.
Automating indicator data reporting from health facility EMR to a national aggregate data system in Kenya: An Interoperability field-test using OpenMRS and DHIS2	Mixed-method field test	Not specified	Conducted feasibility tests, field tests, document review, focus group discussions, and data quality comparisons.	Low	High	Interoperability	The study demonstrated that automating indicator data reporting from EMRs to aggregate data systems improves data completeness, eliminates transcription errors, and reduces reporting delays.
Analyzing patient secure messages using a fast health care interoperability resources (FIHR)-based data model: Development and topic modeling study	Development and evaluation study	1,200 sentences analyzed from over 2 million messages	Created a hierarchical data model based on FHIR, annotated patient messages, and performed topic modeling to analyze key medical concepts and hidden topics.	Low	High	Interoperability, Patient-Centered Care	Developed a data model for patient secure messages based on the FHIR standard. The model identified key medical concepts in patient messages and performed topic modeling to reveal hidden topics related to patient concerns.
An openEHR based approach to improve the semantic interoperability of clinical data registry	Case Study	N/A	Conducted a case study on developing a CCTA registry. Utilized an openEHR-based five-step approach involving meta-information collection, data element definition, archetype modeling, template editing, and implementation.	Low	High	Interoperability, Patient-Centered Care, Integration of Genomic Data	The study proposed an openEHR-based approach to improve the semantic interoperability of clinical data registries. Through a five-step approach, including meta-information collection, data element definition, archetype modeling, template editing, and implementation, the method facilitated maximum reuse of existing archetypes and improved semantic interoperability. The feasibility was verified thr…
An HL7 FHIR and GraphQL approach for interoperability between heterogeneous Electronic Health Record systems	Descriptive study	N/A	Developed a prototype to establish communication between HL7 FHIR and OpenMRS using a GraphQL-based resource server. Evaluated the performance through multiple queries to read, write, update, and delete HL7 FHIR resources.	Low	High	Interoperability	The study proposes an architecture using HL7 FHIR and GraphQL to establish communication between two heterogeneous EHR systems, specifically HL7 FHIR and OpenMRS. The proposed solution addresses data level heterogeneity and achieves semantic data interoperability.
An observational study of the relationship between meaningful use-based electronic health information exchange, interoperability, and medication reconciliation capabilities	Observational study	1330 hospitals	Applied partial least squares-structural equation modeling technique to variables from the 2013 American Hospital Association annual survey IT supplement.	Low	High	Interoperability, Patient-Centered Care	Identified a significant, positive, and cyclic relationship between electronic health information exchange, interoperability, and medication reconciliation. Decreases in the adoption of one capability lead to decreases in the others.
An Evaluation of Telemedicine Systems in Patient-Centred Care Teams	Qualitative study	27 informants	Conducted observations and interviews with healthcare workers, technical staff, and patients from three health regions.	Low	High	Interoperability, Patient-Centered Care	Identified fragmentation in information storage with limited interoperability, causing several systems to be used for telemedicine follow-up. Limited teamwork support functionality was also noted.
An Electronic Health Record-Public Health (EHR-PH) System Prototype for Interoperability in 21st Century Healthcare Systems	Demonstration Project	N/A	Designed and developed a prototype system to demonstrate data exchange from hospitals to public health programs using HL7 standards. The system was tested in various settings and showed successful interoperability.	Low	High	Interoperability, Public Health	Developed an EHR-PH system prototype that demonstrated the feasibility of electronic data transfer from healthcare providers to multiple public health systems using HL7 messaging standards. The system showed interoperability between clinical care and public health programs, including newborn screening, immunization, and communicable disease registries.
An assessment of information exchange practices, challenges, and opportunities to support U.S. disease surveillance in three states	Qualitative study	3 states (California, Idaho, Massachusetts)	Conducted literature reviews, structured interviews, and site visits to document data flow, business processes, and surveillance systems used within the states. Identified inefficiencies and opportunities for process improvements.	Low	High	Interoperability, Data Exchange	Identified complexities and inefficiencies in disease reporting processes at state and local levels, involving multiple systems and redundant data entry. States expressed concern about transitioning to new data standards, highlighting the need for complete and integrated reporting systems.
An Architecture for the Integration of Clinical Data from a PEHR in a Regional Research Platform	Descriptive study	N/A	Developed and evaluated a regional personal cross-enterprise electronic health record (PEHR) and a regional research platform (RRP). Implemented IHE profiles for interoperability and conducted a case study for cross-sectorial quality assessment for colorectal cancer.	Low	High	Interoperability, Integration of Genomic Data	Implemented a regional personal cross-enterprise electronic health record (PEHR) and a regional research platform (RRP) using IHE profiles to achieve interoperability. Demonstrated feasibility of integrating PEHR with RRP for cross-sectorial quality assessment and improvement for colorectal cancer.
An Architecture and Management Platform for Blockchain-Based Personal Health Record Exchange: Development and Usability Study	Development and usability study	Not specified	Implemented a blockchain-based PHR management platform and tested its usability and functionality across Southeast Asian countries. Utilized Ethereum-based private chain and HL7 FHIR standards for data exchange.	Low	High	Interoperability, Patient-Centered Care, Integration of Genomic Data	Blockchain technology ensures data security, integrity, and confidentiality for personal health records (PHRs). The proposed system uses Ethereum-based private chain and HL7 FHIR standards for PHR management and exchange. Successful deployment in Southeast Asia demonstrates the feasibility of cross-regional medical data exchange.
Ontology Integration: Approaches and Challenging Issues	Comprehensive literature review	N/A	Reviews existing techniques, literature approaches, and challenges in ontology integration. Emphasizes the role of ontology matching, merging, and repairing.	Low	High	Interoperability	Provides a comprehensive survey of ontology integration aspects, including techniques, challenges, and future directions. Discusses ontology matching, merging, and repairing as crucial sub-tasks. Highlights the need for addressing semantic heterogeneity and the role of ontology integration in achieving interoperability.
ALTAI Tool for Assessing AI-Based Technologies: Lessons Learned and Recommendations from SHAPES Pilots	Qualitative multi-case study	3 pilots	Conducted literature review, used ALTAI tool for self-assessment, and analyzed data from three SHAPES pilots.	Low	High	Interoperability, Ethics, AI in Healthcare	Identified the importance of a self-assessment tool for AI trustworthiness in healthcare, highlighting key areas such as transparency, robustness, safety, privacy, and data governance.
An analysis of patient safety incident reports associated with electronic health record interoperability	Observational study	2625 patient safety event reports reviewed, 209 EHR interoperability related events identified	Rigorous coding process to identify and analyze EHR interoperability related patient safety event reports from a database of 1.735 million patient safety event reports spanning multiple provider organizations	Low	High	Interoperability	Majority of EHR interoperability patient safety event (PSE) reports involved interfacing with pharmacy systems, followed by laboratory, and radiology. Most interoperability challenges were associated with the EHR receiving information from other health IT systems. Few events resulted in patient harm.
An Agile Approach to Accelerate Development and Adoption of Electronic Product Information Standards	Descriptive study	N/A	Involved iterative testing and validation of resources in the Implementation Guide (IG) based on FHIR shorthand (FSH), Github workflows, and FHIR Release 5.0.0-snapshot1.	Low	High	Interoperability	This paper presents an agile technical approach and co-creation process to design, test, and progressively mature interoperability working with the HL7 Vulcan Accelerator and FHIR connectathons. The focus is on improving access, understanding, and adherence to medication therapy through electronic product information (ePI).
Allergy Safety Events in Health Care: Development and Application of a Classification Schema Based on Retrospective Review	Retrospective study	299,031 safety event reports reviewed, 744 confirmed as allergy-related	Keyword searches followed by expert manual review of voluntarily filed safety event reports. Root causes elucidated using driver diagrams.	Low	High	Interoperability, Patient-Centered Care	Identified safety failures due to incomplete/inaccurate EHR documentation, human factors, allergy alert limitations/malfunctions, data exchange and interoperability failures, and EHR system default options. Highlighted the need for improved systems to address safety issues with certain food and drug allergens.
Aligning Standards Communities for Omics Biodiversity Data: Sustainable Darwin Core-MIxS Interoperability	Collaborative consensus approach involving experts from Biodiversity Information Standards (TDWG) and the Genomic Standards Consortium (GSC)	N/A	Utilized the Simple Standard for Sharing Ontology Mappings (SSSOM) for comprehensive mapping of Darwin Core (DwC) and MIxS keys. Developed MIxS-DwC extension and established a Memorandum of Understanding (MoU) for sustained interoperability.	Low	High	Interoperability, Integration of Genomic Data	The article discusses the alignment of biodiversity and genomic data standards (Darwin Core and MIxS) to enhance data integration and collaboration. It emphasizes the use of the Simple Standard for Sharing Ontology Mappings (SSSOM) to create comprehensive mappings and the development of the MIxS-DwC extension for seamless data exchange. The article also highlights the importance of sustainable in…
A Research Roadmap: Connected Health as an Enabler of Cancer Patient Support	Viewpoint/Conceptual Paper	N/A	Provides an overview of Connected Health in cancer care, discussing mobile and wearable technologies, pervasive and persuasive strategies, and data infrastructure.	Medium	High	Patient-Centered Care, Interoperability	Connected Health can transform cancer care into a patient-centric model by providing personalized support and therapy. It offers opportunities to overcome barriers in cancer care. Interoperability with EHRs is crucial for developing effective Connected Health solutions.
Acute care patient portals: A qualitative study of stakeholder perspectives on current practices	Mixed methods including surveys, interviews, focus groups, and site visits	84 participants from 5 institutions	Thematic analyses to inform development of an explanatory model and recommendations. Included site surveys, interviews, focus groups, and qualitative coding.	Low	High	Patient-Centered Care	Identified key features such as clinical data, messaging, glossary, patient education, patient personalization, and family engagement tools. Discussed challenges including engagement, culture, access, and security. Proposed providing a single integrated experience, humanizing patient-clinician relationships, equitable access, and clear organizational mission and strategy.
A Qualitative Analysis of the Impact of Electronic Health Records (EHR) on Healthcare Quality and Safety: Clinicians’ Lived Experiences	Qualitative study	Not specified	Semi-structured interviews with various clinicians across different healthcare settings	Low	High	Interoperability, Patient-Centered Care	Clinicians have mixed assessments towards EHR. Nurses find EHR improves efficiency but have concerns about data accuracy. Others find EHR time-consuming but recognize its role in avoiding medical errors. Interoperability is a significant concern due to limited system integration.
A FHIR has been lit on gICS: facilitating the standardised exchange of informed consent in a large network of university medicine	Descriptive study	N/A	The study involved iterative testing, stakeholder dialogue, and the development of a TTP-FHIR Gateway. External integration tests were conducted to ensure semantic correctness.	Low	High	Interoperability	The study demonstrates the development and implementation of a standardized, FHIR-compliant solution for the exchange of informed consent information in a nationwide network. The use of gICS and TTP-FHIR Gateway ensures compliance with consent policies and enhances the interoperability of consent data across multiple university hospitals.
A Nationwide Chronic Disease Management Solution via Clinical Decision Support Services: Software Development and Real-Life Implementation Report	Descriptive study	N/A	The system is designed and implemented to be integrated with existing health IT systems via international health IT standards like HL7 FHIR. It uses a co-creation strategy for developing disease modules, ensuring extensibility and ease of use in clinical workflows. The platform has been operational nationwide since January 2020, coordinating effective screening and management of chronic diseases.	Low	High	Interoperability	The platform efficiently provides services to thousands of family medicine practitioners without performance problems. It seamlessly interoperates with existing health IT solutions and runs as part of the clinical workflow at the point of care. By automatically accessing and processing patient data from various sources to provide personalized care plan guidance, it maximizes the effect of evidenc…
A needs assessment of health information technology for improving care coordination in three leading patient-centered medical homes	Descriptive study	28 participants	Semi-structured telephone interviews with participants from 3 PCMHs, including administrators, clinicians, EHR and HIE representatives, and policy makers. Analyzed health IT tools and needs for care coordination.	Low	High	Patient-Centered Care	Health IT tools are crucial for improving care coordination in PCMHs. Key areas identified for improvement include monitoring patient populations, notifying clinicians, collaborating around patients, reporting activities, and interoperability. Homegrown systems separate from EHRs are often used for care coordination.
A Patient-Centered Approach to Collecting and Displaying Patient Identifiers	Descriptive study	N/A	Reviewed existing EHR systems in the US and examined multiple approaches to visualizing patient identifiers. Literature review on common issues regarding patient identification and data issues.	Low	High	Interoperability, Patient-Centered Care	Patient identifiers such as name, date of birth, and gender are crucial for the accuracy of health data in health information exchange. Issues with standardization and visualization of these identifiers can impact data integrity and patient safety.
Note: No statistical effect measures were extracted or calculated due to the qualitative nature of the synthesis and heterogeneity across study designs and outcomes.

## Sheet: Annotation Details
Artilce No.	Article Title	Highlighted Text in Article	Initial Code	Explanation of Code	Rationale for Codes	Annotated in PDF
1	Standard Document Development for Health Information Exchange in Korea	"The K-CDA IG contains 35 CDA templates and 28 value sets."	K-CDA IG, Value Sets	Describes the development of templates and value sets critical for semantic interoperability in EHR systems.	Focused on semantic interoperability and standardization in health data exchange through template development.	Yes
		"Improved interoperability criteria were established for national EHR systems through K-CDA IG development."	Interoperability Standards	Highlights the enhanced criteria to standardize and ensure interoperability across national EHR systems.	Establishes a basis for interoperable national standards, critical for EHR systems development.	Yes
		"This framework is instrumental in providing recommendations for organizations aiming to adopt similar Health Information Exchange (HIE) standards."	HIE Framework	Refers to the potential applications of the framework for guiding similar initiatives in health information exchange.	Demonstrates the replicability and scalability of the framework for broader HIE adoption.	Yes
2	Ontological Engineering for COVID-19 Pandemic Ontology	"The COVID-19 pandemic has generated many ontologies, and their integration and interoperability are essential to provide a complete multi-dimensional view."	Ontology Integration	Emphasizes the need for integrating multiple ontologies to achieve a holistic understanding of the pandemic from different perspectives.	Integration addresses the gaps between isolated ontologies and improves overall usability for pandemic-related information.	Yes
		"The pandemic ontology includes classes like 'Symptoms', 'Transmission Mechanism', and 'Epidemiology', integrating data from multiple ontologies to model knowledge about COVID-19 comprehensively."	Pandemic Ontology Design	Highlights the inclusion of key categories necessary for an effective pandemic ontology to encapsulate various aspects of disease characteristics.	Ensures comprehensive representation and aids in detailed epidemiological analysis.	Yes
		"Competency questions were used to validate the quality of the resulting ontology to ensure data coherence and reliability."	Ontology Validation Techniques	Discusses the validation process using competency questions to evaluate ontology quality, consistency, and inferencing capabilities.	Demonstrates rigor and scientific reliability in the validation process.	Yes
3	PharmActa: Personalized pharmaceutical care eHealth platform for patients and pharmacists	"PharmActa integrates key features of pharmaceutical care, related to the identification, resolution, and prevention of actual and potential drug-related problems."	Pharmaceutical Care	Describes PharmActa's role in optimizing drug-related problem resolution by integrating pharmaceutical care tools and functionalities.	Chosen as it highlights the central theme of the article—optimization of pharmaceutical care through technology integration.	Yes
		"The design of the proposed drug information repository follows the ISO Identification of Medicinal Products (IDMP) standards adopted by EMA and other stakeholders for the unique identification of medicinal products."	Interoperability Standards	Explains the compliance with ISO IDMP for standardization and interoperability in drug information repositories.	Selected due to the emphasis on standardizing drug identification and ensuring compatibility across healthcare systems.	Yes
		"The pilot study performed for PharmActa achieved a SUS score of 90.2 with respect to a similar percentage in user acceptance."	Usability Assessment	Presents the success of PharmActa's pilot testing, highlighting its usability and acceptance among healthcare professionals.	Included as it underscores the effectiveness and usability of the PharmActa platform in a practical healthcare setting.	Yes
		"PharmActa enhances communication and sharing of information between pharmacists and patients, taking into consideration personal data handling and system convenience."	Patient-Pharmacist Communication	Describes the system's role in improving the pharmacist-patient relationship by enabling secure data sharing.	Chosen for its focus on addressing a key challenge in healthcare—facilitating secure and efficient communication between stakeholders.	Yes
		"PharmActa incorporates features like ADR checkers, drug interaction tools, and personalized reminders to optimize medication adherence and compliance."	Medication Adherence Tools	Highlights the personalized tools offered by PharmActa to ensure patient adherence to medication regimes.	Essential for understanding the practical functionalities of the platform that directly impact patient outcomes.	Yes
4	PatientDataChain: A Blockchain-Based Approach to Integrate Personal Health Records	"Our aim was to provide an integrated vision based on interoperability principles, ... decentralized healthcare infrastructure."	Interoperability, Decentralization	Highlights the use of interoperability principles and blockchain for creating a unified, secure, and decentralized PHR system.	Emphasizes the critical role of decentralization and interoperability for ensuring secure and efficient health data exchange.	Yes
		"The proof of concept demonstrated the feasibility of the model ... over 1000 transactions."	Proof of Concept, Feasibility	Demonstrates the validation of the system's design, highlighting its scalability and practical implementation.	Validates the approach through real-world application, ensuring its relevance and effectiveness in practical scenarios.	Yes
		"Medical data are compliant with the HL7 standard."	Standards Compliance	Ensures that the system aligns with international healthcare data standards like HL7 for broader interoperability.	Aligning with established standards promotes global compatibility and consistency in healthcare data exchange.	Yes
5	One country’s journey to interoperability: Tanzania's experience developing and implementing a national health information exchange	“Tanzania successfully completed the five-step procedure for all four use cases. Data exchange is currently enabled among 15 separate information systems.”	Interoperability Success	Describes the achievement of interoperable systems facilitating data exchange across healthcare domains.	Demonstrates how the application of structured frameworks like GAPS improved interoperability outcomes.	Yes
		“MOHCDGEC used a structured training methodology, standardized training materials, and a 'see-one, do-one, teach-one' approach.”	Capacity Building & Training	Highlights the strategic focus on training and knowledge transfer to sustain and expand HIS functionalities.	Illustrates the importance of systematic training to ensure long-term system adaptability and effectiveness.	Yes
		“The interoperability layer’s filters captured quality issues and requested rectification from the organization.”	Data Quality Improvement	Emphasizes the role of middleware in identifying and resolving data quality issues during implementation.	Highlights how interoperability layers contribute to the accuracy and utility of data in healthcare systems.	Yes
		“The HIM incorporated a degree of flexibility to enable alignment with all the systems.”	Middleware Flexibility	Shows the importance of adaptable interoperability middleware to accommodate diverse systems and standards.	Flexibility is critical in ensuring smooth integration across heterogeneous systems.	Yes
6	Ontologies in the New Computational Age of Radiology: RadLex for Semantics and Interoperability in Imaging Workflows	"RadLex provides a radiologic ontology to facilitate semantic applications in radiology education, clinical care, and research."	Radiologic Ontology	Highlights the utility of RadLex as an ontology supporting semantic interoperability in various radiology domains.	Reflects its significance in integrating radiology concepts and ensuring data interoperability for clinical applications.	Yes
		"The use of RadLex, CDEs, and structured reporting templates can facilitate workflows like automated results notification and lesion follow-up tracking."	Workflow Automation	Emphasizes the role of RadLex in automating radiology workflows to improve efficiency and reduce manual effort.	Demonstrates practical applications of RadLex in streamlining radiology tasks.	Yes
		"RadLex currently enables data federation and software interoperability in a wide range of applications and stands poised to fundamentally support the transformation of radiology in its nascent computational age."	Data Federation and Interoperability	Describes how RadLex facilitates data integration and ensures compatibility across different radiology applications.	Justifies its inclusion as a cornerstone for computational advancements in radiology.	Yes
		"Ontologies build on lexicons to create a formal representation of a knowledge domain by defining relationships between terms."	Formal Ontology Relationships	Explains how ontologies differ from lexicons by defining formal relationships, supporting logical reasoning and inference.	Highlights the foundational principles of ontology development and its relevance to interoperability.	Yes
7	Why APIs? Anticipated value, barriers, and opportunities for standards-based application programming interfaces in healthcare: perspectives of US thought leaders	"Use cases for standards-based APIs fell into six categories: patient-facing, clinician-facing, population health and value-based care, public health, administrative, and social services."	API Use Cases	Explains the categorization of API use cases and their role in enhancing data sharing and reporting processes.	Demonstrates the breadth of API applications and their alignment with interoperability goals.	Yes
		"APIs are expected to facilitate data sharing between different healthcare organizations and streamline electronic case reporting (ECR) to state or federal agencies."	Data Sharing	Highlights the role of APIs in enabling seamless data exchange and automating electronic case reporting for agencies.	Demonstrates the value of APIs in ensuring timely and accurate data reporting for decision-making.	Yes
		"APIs can improve interactions between EHRs and social service organizations by identifying and documenting social risk factors."	Social Risk Factor Integration	Highlights the integration of APIs in addressing social determinants of health through EHR-social service interactions.	Reflects the importance of API-enabled cross-sector collaboration to improve patient outcomes.	Yes
8	Transitioning EPMA Applications in a Large Multisite Teaching Hospital	"University Hospitals of Leicester co-developed and deployed a novel EPMA application to meet clinical demands and interoperability standards."	EPMA Development, Interoperability Standards	Describes the creation of an EPMA application aligned with NHS interoperability goals, addressing clinical and operational challenges.	Reflects the development and deployment efforts tailored to NHS-specific requirements, emphasizing interoperability and clinical suitability.	Yes
		"A big-bang deployment approach transitioned 1844 inpatient beds to the new system using an agile management strategy."	Agile Deployment, Risk Management	Highlights the innovative project management and deployment method that minimized disruption while transitioning a large-scale healthcare system.	Represents a robust project methodology addressing challenges in scaling IT transitions during the COVID-19 pandemic.	Yes
		"The team implemented disaster recovery plans and ensured patient safety through risk logs and retrospective incident reviews."	Risk Mitigation, Patient Safety	Explains how risk and safety were proactively managed during the transition to maintain clinical care integrity.	Demonstrates a comprehensive approach to managing risk and ensuring patient safety in IT implementation.	Yes
		"Clinical engagement through agile management and iterative testing ensured successful EPMA deployment despite resource limitations."	Clinical Engagement, Iterative Testing	Showcases the role of stakeholder engagement and testing in overcoming barriers and achieving a smooth transition.	Reflects the importance of involving clinical teams in IT projects to address real-world challenges and improve adoption rates.	Yes
9	Use of Semantic Interoperability to Improve the Urgent Continuity of Care in Danish ERs	"The pre-study resulted in 12 Fast Healthcare Interoperability Resources (FHIR) profiles using SNOMED CT terminology bindings."	FHIR Profiles, SNOMED CT	Describes the development of FHIR profiles with SNOMED CT bindings to standardize prehospital and ER data integration.	Reflects the focus on interoperability and standardized data exchange between prehospital and emergency care using established standards.	Yes
		"The profiles were compared to a case representing the urgent continuity of care to validate their ability to standardize data from PHR."	Data Validation, Continuity of Care	Highlights the validation of developed profiles in real-world cases to ensure seamless care transitions.	Emphasizes the practical application and reliability of the profiles for improving patient data continuity across care settings.	Yes
		"To enhance semantic interoperability between PHR and EHR, 12 HL7 FHIR profiles containing SNOMED CT terminology bindings were developed."	Semantic Interoperability	Demonstrates the efforts to improve semantic interoperability through FHIR and SNOMED CT integration.	Reinforces the aim of achieving comprehensive data standardization and integration for prehospital and emergency care settings.	Yes
10	Traceable Research Data Sharing in a German Medical Data Integration Center With FAIR (Findability, Accessibility, Interoperability, and Reusability)-Geared Provenance Implementation: Proof-of-Concept Study	"Developed and validated a provenance library using test data; evaluated with runtime measurements and accuracy assessments."	Provenance Library Development	Highlights the creation and evaluation of a library for provenance metadata in German medical DICs.	Essential for ensuring data traceability and secondary usage in clinical settings.	Yes
		"Implemented a provenance library to enhance data integrity, reliability, and traceability in German medical DICs."	Data Integrity and Traceability	Describes the role of the provenance library in improving data integrity and traceability.	Supports the FAIR principles, crucial for interoperability in clinical systems.	Yes
		"The system ensures accountability and facilitates secondary use of clinical data."	Secondary Use of Data	Emphasizes how provenance metadata supports accountability and secondary clinical data use.	Aligns with the goal of promoting reusability and enhancing clinical decision-making processes, while supporting improved patient outcomes and more efficient healthcare practices.	Yes
11	Transitions from One Electronic Health Record to Another: Challenges, Pitfalls, and Recommendations	"EHR transitions involve significant challenges such as financial burdens, data integrity issues, patient safety concerns, and workflow disruptions."	EHR Transition Challenges	Describes key barriers encountered during EHR system transitions, including financial and data issues.	Reflects recurring themes in literature and aligns with barriers to healthcare system interoperability.	Yes
		"Thorough planning and stakeholder engagement are crucial for successful EHR transitions."	Stakeholder Engagement	Emphasizes the importance of planning and stakeholder collaboration in mitigating EHR transition risks.	Addresses best practices for overcoming interoperability challenges in healthcare.	Yes
12	Towards Interoperability in Clinical Research - Enabling FHIR on the Open-Source Research Platform XNAT	"The FHIR implementation is realized as an XNAT plugin that allows easy adoption in arbitrary XNAT instances."	FHIR Implementation	Describes the integration of FHIR into the XNAT platform through a plugin for enabling seamless patient data sharing.	Highlights the technical method of achieving interoperability through plugins, emphasizing the potential for scalability and adaptability across systems.	Yes
		"The developed plugin can be directly used to allow patient data sharing with healthcare systems supporting HL7-FHIR."	Patient Data Sharing	Focuses on the utility of the plugin to enable the exchange of patient data between research and healthcare systems.	Reflects the importance of ensuring data interoperability between research and healthcare for improving clinical research integration and application.	Yes
		"This constitutes a further step towards FAIR data management of the platform."	FAIR Data Management	Indicates the compliance with FAIR principles (Findability, Accessibility, Interoperability, and Reusability) for managing research and patient data.	Underlines the strategic alignment of data management processes with widely accepted principles to improve accessibility and usability in clinical research contexts.	Yes
		"The approach is demonstrated on patient data exchange between a FHIR reference implementation and XNAT."	Patient Data Exchange	Demonstrates the practical application of FHIR integration by showcasing a test case involving patient data exchange.	Validates the feasibility and functionality of the plugin in real-world scenarios, which is crucial for ensuring practical usability and reliability.	Yes
13	Towards ISO 13606 and openEHR archetype-based semantic interoperability	"Semantic interoperability of clinical standards is a major challenge in eHealth across Europe. It would allow healthcare professionals to manage the complete electronic healthcare record of the patient regardless of which institution generated each clinical session."	Semantic Interoperability Challenges	Describes the necessity of semantic interoperability to ensure unified understanding of patient EHRs across institutions.	The statement directly highlights the importance of interoperability in achieving comprehensive patient care.	Yes
		"In this work, a method for transforming archetypes between ISO 13606 and openEHR, based on Model-Driven Engineering and Semantic Web technologies, is presented."	Archetype Transformation Methods	Details a method for transforming clinical archetypes between standards using Model-Driven Engineering and Semantic Web technologies.	Highlights the technical approach to overcoming interoperability challenges between standards.	Yes
		"This transformation process might be adapted and applied to other dual model-based clinical standards."	Scalability of Transformation Process	Emphasizes that the described transformation process is adaptable for broader applications beyond the discussed standards.	Demonstrates the broader applicability and adaptability of the process, a key feature for standard evolution.	Yes
14	The Role of a Smart Health Ecosystem in Transforming the Management of Chronic Health Conditions	"Proposes a conceptual model for a smart health ecosystem, supported by literature review and illustrative use cases."	Smart Health Ecosystem	Highlights the importance of integrating advanced technologies to create a unified ecosystem for chronic disease management.	Demonstrates the potential impact of ecosystem-level approaches in improving outcomes and providing a comprehensive health management framework.	Yes
		"Leverages digital health technologies, big data, and AI for personalized health management."	Digital Health Technologies	Emphasizes the role of modern technologies like AI and big data in transforming health management practices.	Reinforces the relevance of these technologies in aligning with the goals of personalized and patient-centered care.	Yes
		"Demonstrates the concept with two use cases, emphasizing benefits in patient empowerment, system efficiency, and comprehensive health management."	Patient Empowerment, System Efficiency	Identifies key outcomes achieved through the implementation of a smart health ecosystem, focusing on empowerment and operational improvements.	Supports the practical application of the conceptual model in achieving measurable improvements in patient and system outcomes.	Yes
15	The Value of Connected Health Information: Perceptions of Electronic Health Record Users in Canada	"Overall, users of iEHRs that provide secure access to patient information collated from across the health system tend to report positive outcomes, including quality of care and productivity."	iEHR User Perceptions	Highlights the user-reported positive outcomes of iEHRs in terms of secure information sharing, improved quality of care, and productivity.	Emphasizes the benefits of interoperability and secure data exchange in enhancing healthcare efficiency and outcomes.	Yes
		"Information quality was the most studied area among the evaluations of iEHRs. It had a high ratio of overall positive to mixed/neutral and negative outcomes (19:1:2 respectively)."	Information Quality Evaluation	Details the positive user evaluations of information quality in iEHRs, showcasing its critical role in healthcare interoperability.	Reinforces the importance of high-quality data in achieving efficient and effective healthcare delivery.	Yes
16	The Registry Data Warehouse in the European Reference Network for Rare Respiratory Diseases – Background, Conception and Implementation	"Developed the Registry Data-Warehouse (RDW) to connect registries for rare respiratory diseases within ERN-Lung, using a semantic interoperability approach with OSSE, Metadata Repository (MDR), and Common Dataset (CDS)."	Registry Data-Warehouse, Interoperability	Describes the creation of a semantic interoperability approach using RDW and MDR for consistent data exchange across rare respiratory disease registries in Europe.	Highlights the use of semantic interoperability and standardized tools like CDS to enable efficient data exchange and integration among rare respiratory disease registries, facilitating cross-border research and healthcare.	Yes
		"Implemented decentral storage and search mechanisms to connect registries without centralized data storage, ensuring compliance with GDPR."	Decentral Search, GDPR Compliance	Emphasizes the privacy-focused decentral approach to registry connectivity, ensuring data protection and compliance with regulations.	Demonstrates how privacy and data protection are maintained through decentral search and compliance with GDPR, ensuring secure and lawful registry operations.	Yes
		"Applied FAIR principles to improve the findability, accessibility, interoperability, and reuse of registry data."	FAIR Principles	Indicates the adoption of FAIR data principles for enhancing registry data management, supporting research, and healthcare for rare diseases.	Showcases the integration of FAIR principles to make registry data more usable and accessible for research, emphasizing their contribution to improving data-driven healthcare and knowledge exchange.	Yes
17	The Role of Ontologies for Sustainable, Semantically Interoperable and Trustworthy EHR Solutions	"The architectural approach to semantically interoperable and sustainable pHealth systems must start with the business process and required services."	Semantic Interoperability Framework	Highlights the need to integrate business processes and domain models into semantically interoperable pHealth systems for sustainability.	Demonstrates the alignment of system architecture with business needs to ensure interoperability and sustainability in healthcare.	Yes
		"Ontologies provide a computation-independent description of domain knowledge for achieving semantic interoperability and harmonization."	Ontology-Driven Interoperability	Explains how ontologies enable semantic harmonization and serve as a foundation for achieving interoperability in distributed healthcare systems.	Emphasizes the role of ontologies in ensuring consistent interpretation and integration of domain knowledge across systems.	Yes
		"Integration of ontology-driven and formally modeled architectures is crucial for advancing eHealth/pHealth core applications like EHR systems."	Integration of Ontology-Driven Architectures	Underlines the significance of ontology-driven architectures in achieving semantically interoperable EHR systems.	Illustrates the importance of formal ontology integration in enhancing the semantic interoperability of healthcare systems.	Yes
		"Standards like HL7, openEHR, and ISO 13606 are the only international specifications formally based on ontologies."	Ontology-Based Standards	Discusses the reliance on internationally recognized ontology-based standards to guide EHR system development and interoperability strategies.	Validates the necessity of global standards for ensuring uniformity and trustworthiness in EHR system implementation.	Yes
		"Meeting clinical and business requirements, the solutions must respond to current challenges and offer migration paths to the future."	Migration and Future Pathways	Reflects on the adaptability of EHR systems to address evolving challenges while planning for sustainable future developments.	Highlights the strategic planning required to address current interoperability challenges while ensuring scalability and adaptability.	Yes
18	The Next-Generation Electronic Health Record: Perspectives of Key Leaders from the US Department of Veterans Affairs	"Leaders consistently identified priorities for development in the areas of cognitive support, information synthesis, teamwork and communication, interoperability, data availability, usability, customization, and information management."	Next-Generation EHR Development Priorities	Highlights the comprehensive needs for the next-generation EHR system to support a broad range of functionalities, including cognitive support, interoperability, and usability, among others, to enhance patient care and system efficiency.	Captures the detailed and multi-dimensional vision shared by leaders for improving EHR systems with a focus on critical areas to optimize user experience and healthcare delivery.	Yes
		"The importance of ‘real’, ‘true’ semantic interoperability, with standards for comprehensive datasets across all types of settings was a high priority."	Semantic Interoperability	Reflects the priority for achieving seamless and meaningful data integration across healthcare systems and datasets to ensure efficient and standardized communication and patient data management.	Underlines the necessity of standardizing data communication across various healthcare systems and institutions to achieve interoperability and patient-centered care.	Yes
		"The new system should reduce information overload, minimize cognitive load, while increasing patient-relevant decision support, through enhanced interface design."	Cognitive Support	Emphasizes the role of advanced cognitive support in the next-generation EHR to aid clinicians in decision-making, reducing their cognitive burden, and ensuring timely, accurate care delivery.	Demonstrates the value of cognitive tools in reducing clinician workload and improving clinical outcomes.	Yes
		"The need to reconcile different EHR initiatives currently underway in the VA: the Integrated EHR for VA and DoD, the VA’s Health Informatics Initiative Health Management Platform, and local versus national VA initiatives, including local packages for care management."	EHR Initiative Reconciliation	Reflects the importance of harmonizing ongoing initiatives and platforms to create a unified, cohesive EHR system that can cater to both local and national healthcare needs.	Highlights the strategic necessity to unify fragmented EHR initiatives for cohesive system development and implementation.	Yes
		"The next-generation EHR needs to help the clinician filter through the noise and draw attention to the most important, relevant information on which to focus action."	Enhanced Information Filtering	Discusses the need for advanced filtering and prioritization mechanisms to ensure clinicians are presented with the most pertinent information, improving efficiency and decision-making.	Addresses the challenge of information overload by proposing filtering mechanisms to ensure clinicians focus on actionable insights.	Yes
19	The impact of electronic health record (EHR) interoperability on immunization information system (IIS) data quality	"Interoperability with provider EHRs has had an impact on NDIIS data quality. Timeliness of data entry has improved and overall doses administered have remained fairly consistent, as have the immunization rates for the providers assessed."	Data Quality Improvement	Highlights the benefits of EHR interoperability on enhancing the timeliness and quality of data entry in immunization systems.	The excerpt directly aligns with the goal of using interoperability to enhance data quality, which is vital for clinical data integration and ensuring up-to-date immunization records.	Yes
		"A significant impact of NDIIS interoperability is the increase in the number of duplicate client records being created."	Duplicate Data Challenges	Addresses the challenges posed by duplicate data entry as a side effect of EHR interoperability, requiring additional data validation and management processes.	Recognizes a critical factor for healthcare data integration systems to address in order to minimize the risks linked to data duplication and ensure more accurate, reliable information.	Yes
		"Improved timeliness of entry into the NDIIS makes it easier for providers and other NDIIS users to make more informed decisions about a patient’s immunization status."	Informed Decision Support	Describes how improved timeliness facilitates informed clinical decision-making, highlighting the practical benefits of interoperability in healthcare workflows.	Demonstrates the critical role of timely and accurate data in achieving patient-centered care and supporting decision-making processes.	Yes
		"Moving forward, continuous monitoring of data completeness and overall data quality will continue to be a challenge, but vital in order to ensure that the information being sent from the EHR is complete and that it is being added to the NDIIS correctly."	Continuous Data Monitoring	Emphasizes the ongoing need for quality assurance and monitoring in data integration systems to ensure accurate and reliable interoperability.	Emphasizes the need for establishing robust monitoring frameworks to preserve data quality and ensure long-term interoperability, in line with the objectives of improving healthcare systems.	Yes
20	The Electronic Elephant in the Room: Physicians and the Electronic Health Record	"Focus groups and burnout assessments conducted at three healthcare institutions. Thematic analysis of transcripts."	Interoperability, Patient-Centered Care	Identified key Health Information Communication Technology (HICT) stressors, including inefficient user interfaces and poor interoperability.	Relevant to addressing usability issues and promoting a balance between technology use and clinician-patient interactions in healthcare systems.	Yes
		"Highlighted organizational changes like EHR training, improved usability, and the use of scribes to mitigate these issues."	EHR Training, Usability	Suggested solutions for mitigating clinician burnout, such as improved EHR design, training, and the use of scribes to assist with documentation.	Aligns with strategies for enhancing physician satisfaction and patient-centered outcomes, which are pivotal in healthcare interoperability and workflow design.	Yes
21	The development and electronic delivery of case-based learning using a fast healthcare interoperability resource system	"This paper describes the development and informal evaluation of Case Based Learning on FHIR (CBL on FHIR), a prototype EHR-connected FHIR/SMART platform to provide interactive digital cases for use in medical education."	Interactive Learning Platforms	Highlights the role of FHIR/SMART-enabled systems in creating interactive learning experiences for medical students, integrating informatics tools with clinical education for better decision-making.	Demonstrates the application of modern interoperability standards to enhance learning environments and align with the evolving needs of medical informatics in education.	Yes
		"The use of FHIR introduces the future possibility of connecting digital cases to FHIR-compliant EHR systems (with some necessary adaption to the specifics of each EHR’s implementation of FHIR)."	FHIR Integration	Illustrates the capacity of FHIR to enable seamless integration of simulated digital cases with EHR systems, fostering practical training opportunities for students and improved informatics understanding.	Provides a pathway for integrating advanced EHR systems with educational tools, ensuring hands-on familiarity with interoperability frameworks for future medical practitioners.	Yes
		"Students used the platform to convert data presented in the first two triggers into six appropriate patient, observation, and medication FHIR Resources that accurately portrayed the simulated patient’s data."	Data Simulation and Usage	Describes how simulated patient data is managed through FHIR Resources, enabling medical students to engage in realistic clinical scenarios for training purposes.	Supports the use of FHIR resources for creating detailed, simulation-based learning modules that mirror real-world medical cases.	Yes
		"To perform an informal evaluation of the app and how it might best be incorporated into teaching, it was deployed to three separate CBL tutorial groups of approximately 10 students each."	Evaluation of Platforms	Evaluates the usability and effectiveness of the prototype platform in different educational settings, providing insights for future refinements and broader implementation.	Focuses on the feedback loop for improving informatics tools through direct engagement with end users, aligning with PCC goals and clinical informatics integration.	Yes
22	The Critical Role of Health Information Technology in the Safe Integration of Behavioral Health and Primary Care to Improve Patient Care	"Integrated behavioral health and primary care is a set of related approaches to enhance care delivery, safety, and quality through closer collaboration and coordination among clinicians and care organizations."	Behavioral Health Integration	Describes the integration of behavioral health and primary care using health IT, emphasizing collaboration and coordination among clinicians to improve care quality and delivery.	Health IT plays a crucial role in integrating behavioral health with primary care, ensuring a holistic approach to patient care and fostering improved coordination, communication, and overall health outcomes.	Yes
		"Technology (e.g., electronic health records (EHR), telehealth, clinical decision support, and standards-based interoperability) can enable integration and improve delivery of care."	Health IT Integration	Focuses on the role of technologies like EHRs, telehealth, and clinical decision support in enabling the integration of healthcare systems.	Demonstrates the potential of integrating technological solutions to enhance care coordination, a critical factor in healthcare interoperability and PCC.	Yes
		"Recommendations on screening, documentation, and sharing were developed and refined through a focus on functionality, data elements and fields, integration, and measures."	Screening, Documentation, and Sharing	Outlines key action areas for optimizing integration, including screening tools, improved documentation, and effective data sharing mechanisms.	Emphasizes the importance of structured methods for data collection and sharing, supporting the integration of clinical data and promoting patient-centered care.	Yes
		"Enable triggers for clinical decision support (CDS) associated with screening tools to integrate behavioral health and primary care."	Clinical Decision Support (CDS) Integration	Highlights the use of CDS tools for facilitating evidence-based screening and care recommendations in integrated care settings.	Supports the development of decision-making tools to enhance patient-centered care through integrated behavioral health and primary care.	Yes
23	Successful Integration of EN/ISO 13606–Standardized Extracts from a Patient Mobile App into an Electronic Health Record	"Effective communication of EN/ISO 13606–standardized EHR extracts between a mobile app and a clinical repository, with 1100 extracts from 47 patients successfully integrated."	Interoperability	Describes the effective use of EN/ISO 13606 standards to integrate patient-generated health data into a clinical repository, showcasing a scalable model for data reuse.	Highlights the successful implementation of standards-based interoperability for integrating PGHD into EHRs, demonstrating practical application of semantic data exchange.	Yes
24	Smart Pump–Electronic Health Record Interoperability	"Smart pump–electronic health record (EHR) interoperability has been demonstrated to reduce adverse events and increase documentation and billing accuracy."	Smart Pump Integration	Describes the role of smart pump and EHR integration in enhancing safety, documentation, and billing accuracy.	Highlights the importance of integrating smart devices with EHR systems to improve healthcare efficiency and reduce errors, aligning with interoperability goals.	Yes
		"Annualized submitted CPT-coded claims increased significantly by 14.5%...corresponding billing claim dollar value increased by $US1,147,652 (13.5%)."	Financial Performance Impact	Demonstrates the financial impact of integrating smart pump systems with EHRs, leading to increased claims and revenue.	Emphasizes the financial benefits of interoperability in healthcare, making a case for investment in integrated systems.	Yes
		"Infusion-therapy billing data were collected for 158,379 patient days...analyzed for ED/non-ED groups, inpatient/outpatient status."	Data Collection and Analysis	Highlights the comprehensive data analysis performed to evaluate the effectiveness of smart pump–EHR interoperability.	Underlines the importance of robust data analysis to assess the impact of interoperability solutions in diverse healthcare settings.	Yes
25	The Architecture of a Feasibility Query Portal for Distributed COVID-19 FHIR Patient Data Repositories	"Designed and implemented a feasibility query platform for distributed COVID-19 FHIR resources, tested with synthetic data, supporting complex CQL and FHIR Search queries."	Feasibility Query Platform	Highlights the development and implementation of a distributed query platform for COVID-19 patient data, tested across multiple hospital settings.	Demonstrates the application of distributed query methodologies using FHIR resources, crucial for improving interoperability in pandemic response systems.	Yes
		"Enabled the sharing of FHIR-based COVID-19 patient data among 33 German hospitals using common query language (CQL) and FHIR Search."	Distributed Data Sharing	Focuses on enabling seamless data exchange between multiple hospitals, leveraging standardized data models and query frameworks.	Emphasizes the role of standardized frameworks like FHIR in achieving efficient data exchange and query execution across healthcare institutions.	Yes
		"The platform provides a robust infrastructure for supporting distributed COVID-19 patient data research, enhancing the usability and accessibility of health data."	Robust Data Infrastructure	Describes the platform's capability to support distributed research and ensure accessible and usable data for large-scale health studies.	Highlights the infrastructure's alignment with goals to advance data interoperability and enhance research usability within healthcare systems.	Yes
26	Terminology Services: Standard Terminologies to Control Health Vocabulary	"Healthcare Information Systems should capture clinical data in a structured and preferably coded format. This is crucial for data exchange between health information systems."	Structured Data Integration	Highlights the importance of structured and coded data formats for enabling data exchange between healthcare systems.	Reinforces the importance of structured data integration to achieve semantic interoperability and streamline health information exchange within healthcare systems.	Yes
		"The purpose of terminology services consists of representing facts that happen in the real world through database management in order to allow for semantic interoperability and computerized applications."	Semantic Interoperability	Describes the role of terminology services in managing real-world data to enable semantic interoperability across healthcare systems.	Crucial for ensuring consistent and meaningful data interpretation across systems, supporting the goal of enhancing interoperability in healthcare.	Yes
		"The Hospital Italiano de Buenos Aires has been working in the development of its own terminology server."	Terminology Server Development	Focuses on the development of a terminology server to manage and integrate diverse terminologies for healthcare applications.	Demonstrates the practical use of terminology servers for standardization and interoperability, supporting the focus on robust data management systems in healthcare.	Yes
		"SNOMED-CT not only supports pre-coordination and post-coordination but it also includes several descriptions that can be used as an ‘entry terminology’."	SNOMED-CT Utilization	Highlights the versatility of SNOMED-CT in supporting detailed and adaptable clinical terminologies for diverse healthcare scenarios.	Provides a tangible example of a standardized terminology that improves semantic interoperability, essential for the framework of integrating clinical and genomic data in healthcare.	Yes
		"Developing our own terminology server gave us the chance to offer a growing dataset of coded information based on international standards."	Standardized Data Management	Emphasizes the creation of a centralized system for managing coded data aligned with international healthcare standards.	Supports the integration of standardized and interoperable data systems, a key element in streamlining healthcare data management and exchange.	Yes
27	Sync for Genes: Making Clinical Genomics Available for Precision Medicine at the Point-of-Care	"Testing the Health Level Seven International (HL7) Fast Healthcare Interoperability Resources (FHIR) standard for sharing genomic data, including participation in HL7 FHIR Connectathons and project-specific implementations."	Genomic Data Interoperability	Demonstrates the exchange of genomic diagnostic reports using the FHIR standard, participation in Connectathons, and collaborative project-specific implementations.	Highlights the importance of the FHIR standard for genomic data integration, emphasizing interoperability, developer support, and interdisciplinary collaboration.	Yes
		"Identifying key factors for successful implementation including FHIR proficiency, developer support, project scope, and bridging health IT and genomic expertise."	Genomic Implementation Factors	Identifies critical success factors like FHIR proficiency and collaboration between IT and genomics.	Supports the integration of genomics into clinical workflows, ensuring seamless interoperability for precision medicine.	Yes
28	Synthea: An approach, method, and software mechanism for generating synthetic patients and synthetic EHRs	"Our objective is to create a source of synthetic electronic health records that is readily available; suited to industrial, innovation, research, and educational uses; and free of legal, privacy, security, and intellectual property restrictions."	Synthetic EHR Generation	Describes the aim to generate realistic synthetic EHRs for various non-clinical applications while ensuring legal and privacy compliance.	Highlights the value of synthetic EHRs in overcoming legal and privacy barriers, enabling research and innovation while contributing to the development of an effective healthcare framework.	Yes
		"Synthetic patients can be simulated with models of disease progression and corresponding standards of care to produce risk-free health care records at scale."	Disease Progression Modeling	Highlights the use of synthetic data to simulate disease progression and corresponding care standards, ensuring risk-free generation of health records.	Aligns with the framework's focus on modeling patient care while addressing privacy and security risks in data management.	Yes
		"Synthea adheres to a previously developed conceptual framework, scales via open-source deployment on the Internet, and may be extended with additional disease and treatment modules developed by its user community."	Open-Source Expansion	Reflects the open-source nature of Synthea, enabling community collaboration and expansion of disease and treatment modules.	Demonstrates the scalability and collaborative potential of synthetic EHR frameworks, promoting integration and interoperability within healthcare systems in line with the model's objectives.	Yes
		"Health Level-7 [HL7] Fast Healthcare Interoperability Resources [FHIR] and Consolidated-Clinical Document Architecture records are accessible through an HL7 FHIR application program interface."	HL7 FHIR Integration	Showcases the implementation of HL7 FHIR standards in synthetic data, ensuring interoperability and standardization for healthcare applications.	Aligns with the emphasis on standards-based interoperability to improve data sharing and integration across healthcare systems.	Yes
		"Synthetic data derived from methods without complete documentation cannot be validated, reducing the utility of such methods for the wider scientific community."	Validation and Documentation	Highlights the importance of thorough documentation and validation for synthetic data generation methods, ensuring their utility and reliability.	Supports the framework's focus on data quality, validation, and transparency to enhance scientific and clinical applications.	Yes
29	Structured Data Retrieval and Analysis of HL7 v2 Messages with Elasticsearch	"The era of the electronic health record (EHR) requires lots of semantic interoperability for data sharing and reusability."	Semantic Interoperability	Describes the need for semantic interoperability to facilitate data sharing and reusability in EHR systems, a core challenge in modern healthcare informatics.	Highlights the importance of semantic interoperability in enabling efficient data sharing and reusability, aligning with the framework's goals for integrating clinical data.	Yes
		"HL7 v2 messages are used as the most common structured data type in hospital information systems."	HL7 v2 Messaging Integration	Refers to the use of HL7 v2 messaging as a standardized method for structured communication in hospital information systems.	Demonstrates the use of HL7 v2 messaging in healthcare data exchange, a key component for ensuring interoperability and structured data retrieval within the framework.	Yes
		"We successfully use ES to execute healthcare data analysis."	Elasticsearch Implementation	Highlights the successful use of Elasticsearch for executing powerful queries and analytics on structured healthcare data.	Validates the feasibility of using Elasticsearch for data retrieval and analysis, supporting advanced informatics capabilities to improve healthcare decision-making processes within the framework.	Yes
		"We retrieve and analyze data to harmonize the integration at the local level and gain valuable insights into patient health and treatment."	Data Harmonization	Discusses efforts to harmonize and integrate healthcare data for improved insights into patient health and treatment outcomes.	Underlines the importance of data harmonization in establishing a unified healthcare data ecosystem, supporting the goals of interoperability and improved patient-centered care within the framework.	Yes
		"We store the received messages from the HIS into Elasticsearch (ES) using Apache Nifi."	Data Storage Optimization	Describes the integration of Apache Nifi with Elasticsearch for efficient storage and retrieval of healthcare messages.	Highlights innovative approaches to optimizing data storage, ensuring the efficient management of large-scale structured healthcare data within the framework.	Yes
		"With Elasticsearch, we can execute powerful queries on our structured medical data, e.g. HL7 v2 messages."	Query Efficiency	Demonstrates the capacity of Elasticsearch to perform efficient and complex queries on structured healthcare data.	Supports the adoption of advanced query tools within the framework to enable efficient retrieval and utilization of structured healthcare data.	Yes
30	Standard for improving emergency information interoperability: The HL7 data elements for emergency department systems	"Collected existing data exchange specifications, organized into workflow categories, mapped to standards, and processed through HL7 balloting."	Emergency Data Interoperability	Describes the use of HL7 standards to organize and exchange emergency department data through structured workflow categories.	Emphasizes the critical role of structured interoperability in enhancing emergency department efficiency and data usability.	Yes
		"Developed a comprehensive set of 725 data elements for emergency departments, organized into categories reflecting workflow and mapped to standards like LOINC and HL7."	Standardized Data Elements	Highlights the creation of a standardized dataset to ensure interoperability and data accuracy in emergency department systems.	Aligns with the integration and interoperability objectives of the framework, ensuring data consistency and reliability across systems.	Yes
		"Mapped to standards like LOINC and HL7, contributing to better data exchange, reporting, and secondary use in research and public health."	Standards-Based Mapping	Focuses on the application of LOINC and HL7 to standardize data for secondary use in research and healthcare improvements.	Supports the broader goals of data reusability and interoperability essential for healthcare innovation.	Yes
31	Stakeholders' Perception on the Organization of Chronic Care: A SWOT Analysis to Draft Avenues for Health Care Reforms	"The lack of integration of care was identified as one of the biggest weaknesses of today’s health care system, along with unclear definitions of the roles and functions of health professionals."	Chronic Care Integration	Highlights issues in integrating care for chronic illnesses and defining roles, focusing on seamless coordination of primary and secondary care.	Demonstrates the need for robust care models to support integrated and patient-centered chronic care.	Yes
		"The lack of uniform care language hinders information sharing across settings."	Interoperability Barriers	Focuses on language and system incompatibilities that impede clinical data sharing.	Underscores the necessity of unified care language for effective data interoperability in healthcare systems.	Yes
		"Fee-for-service systems are perceived as a barrier for task delegation and integrated care by multidisciplinary teams."	Payment System Challenges	Addresses structural barriers created by existing payment mechanisms that limit effective chronic care.	Aligns with the need to reform payment models to foster integrated, multidisciplinary healthcare.	Yes
32	Stakeholder Perspectives on Data-Driven Solutions to Address Cardiovascular Disease and Health Equity in New York City	"Data-driven tools can enhance holistic care for under-resourced communities by leveraging health equity metrics and interoperability."	Data-Driven Health Equity	Highlights the role of technology in bridging health disparities, focusing on data quality and interoperability.	Demonstrates the importance of integrating health equity metrics with interoperability to address disparities and promote inclusive healthcare outcomes.	Yes
		"Challenges in achieving data quality, interoperability, and consistent metrics hinder comprehensive care delivery."	Challenges in Data Integration	Identifies barriers to effective data integration, emphasizing the need for consistent metrics and quality standards.	Highlights the importance of addressing interoperability and data consistency challenges to advance healthcare integration and improve outcomes.	Yes
		"Stakeholders emphasized resource investment in under-resourced communities as a key driver for health equity."	Resource Allocation for Equity	Discusses prioritizing resource investments to promote equitable healthcare delivery.	Aligns with the goal of promoting resource-driven, equitable care models to ensure fair access and distribution of healthcare resources.	Yes
33	Semantic Interoperation and Electronic Health Records: Context Sensitive Mapping from SNOMED CT to ICD-10	"Reuse of clinical data from the EHR for epidemiology, reimbursement, and research through knowledge-based mapping from SNOMED CT to ICD-10."	Knowledge-Based Mapping	Describes the development of mapping tools for translating clinical data to ICD-10 classifications to support interoperability.	Emphasizes the importance of interoperability for reusing EHR data across different contexts, supporting the goals of clinical and research data integration.	Yes
		"ICD-10 coding protocols differ fundamentally from clinical terminologies like SNOMED CT, requiring knowledge-based tools for seamless translation."	Translation Tools	Highlights the differences between clinical terminologies and statistical classifications, necessitating specific translation tools.	Demonstrates the complexity of integrating clinical and epidemiological data, highlighting the challenges and importance of interoperability in healthcare systems.	Yes
		"Collaboration between IHTSDO and WHO developed protocols and work procedures for harmonizing SNOMED CT and ICD-10 mapping through a consensus-based approach."	Standards Harmonization	Focuses on collaboration to establish standards and protocols for mapping terminologies across clinical and epidemiological domains.	Illustrates the collaborative approach to enhancing healthcare data standardization, which is crucial for interoperability and building comprehensive healthcare data systems.	Yes
		"Validation protocols ensure the accuracy and reliability of mappings, supported by extensive reviews and consensus panels."	Validation and Accuracy	Describes the importance of validation and accuracy in developing reliable mappings for healthcare data.	Reinforces the need for rigorous validation processes to ensure data quality and interoperability, which are central to effective healthcare informatics systems.	Yes
		"Future ICD-11 classifications aim to anchor meaning on a formal ontology based on SNOMED CT, enhancing semantic interoperability."	Ontology Integration	Emphasizes the role of ontologies in developing future healthcare classification systems.	Aligns with the objectives of using ontologies to improve semantic interoperability and facilitate the integration of diverse healthcare datasets for better data clarity and collaboration across systems.	Yes
34	Semantic enrichment of clinical models towards semantic interoperability. The heart failure summary use case	"The semantic layer enables homogeneous querying of clinical information across heterogeneous EHR representations by utilizing ontologies and semantic patterns."	Semantic Layer Interoperability	Describes the role of a semantic layer in facilitating consistent querying of clinical information by mediating variations across heterogeneous EHR representations.	Highlights the critical importance of semantic interoperability for querying phenotypic and genotypic data, supporting the focus on comprehensive data integration across healthcare systems.	Yes
		"Semantic patterns provide a standardized approach to model clinical data, ensuring compatibility and uniformity despite structural differences in EHR systems."	Standardized Semantic Patterns	Emphasizes the use of semantic patterns to standardize the representation of clinical data across different systems, enabling integration and uniform querying.	Demonstrates how semantic patterns help address structural disparities in clinical data, improving interoperability and facilitating the integration of diverse health information into comprehensive healthcare systems.	Yes
		"The implementation was tested with heart failure data, demonstrating the feasibility of ontology-based approaches for consistent querying and data modeling."	Ontology-Based Consistency	Highlights the successful application of ontology-driven methods for consistent data modeling and querying in heart failure datasets.	Validates the practical feasibility of ontology-based approaches, highlighting their effectiveness in integrating and querying clinical data to support patient-centered care within healthcare systems.	Yes
35	REDCap on FHIR: Clinical Data Interoperability Services	"Development and deployment of CDIS module at VUMC and UT Southwestern enabling seamless data exchange using FHIR."	Data Interoperability	Describes the development of the Clinical Data Interoperability Services (CDIS) module using FHIR to integrate REDCap with EHR systems.	Highlights the use of FHIR to achieve seamless data exchange, improving interoperability and ensuring accurate data flow between research and clinical systems.	Yes
		"Demonstrated enhanced real-time data exchange with millions of data points, increasing data accuracy and accessibility."	Real-Time Data Exchange	Showcases the ability of FHIR-based solutions to facilitate real-time data exchange and enhance data quality and accessibility.	Emphasizes the role of real-time data exchange in ensuring timely and accurate information sharing, supporting the goals of healthcare interoperability and seamless communication across systems.	Yes
		"Validated the efficiency of data exchange workflows, reducing manual data handling and promoting streamlined operations."	Workflow Efficiency	Demonstrates how automated data exchange via FHIR improves workflow efficiency, reducing manual errors and operational delays.	Supports the objective of streamlining clinical and research data workflows to improve usability and promote better patient-centered care outcomes.	Yes
36	Smart hospital: achieving interoperability and raw data collection from medical devices in clinical routine	"The aim of this project was to design and implement an interoperable database (cardio-vascular-information-system, CVIS) for the automated integration of all medical device data (parameters and raw data) in cardio-vascular medicine."	Interoperable Database Integration	Focuses on the creation and implementation of a cardiovascular information system (CVIS) to integrate diverse medical device data and ensure interoperability.	Demonstrates how interoperability facilitates the integration of device data for both clinical and research purposes, supporting the goals of comprehensive healthcare data integration.	Yes
		"More than 4.5 million readings (an average of 28.5 per examination) and 684,696 image data and raw signals were integrated into the database."	Comprehensive Data Integration	Describes the integration of massive volumes of medical readings and images into a centralized system.	Highlights the ability to handle large-scale data integration, supporting clinical research and diagnostics with structured data.	Yes
		"All clinical parameters recorded in a structured way are also stored in a semantically interoperable way using SNOMED-CT, LOINC, or FHIR profiles."	Semantic Interoperability	Focuses on using standardized codes for data storage and exchange to ensure semantic interoperability.	Emphasizes the use of universal standards to improve the quality of data exchange and support the semantic interoperability goals of comprehensive healthcare systems.	Yes
		"Over 10.2 million bidirectional HL7 messages were successfully processed during the study period."	HL7 Messaging Implementation	Details the effective use of HL7 standards for data exchange within hospital IT systems.	Demonstrates the practical implementation of HL7 standards to support real-time interoperability and system integration.	Yes
37	Salience of Medical Concepts of Inside Clinical Texts and Outside Medical Records for Referred Cardiovascular Patients	"Used OCR and NLP techniques to extract medical concepts from OMRs and clinical consultant notes."	OCR and NLP Integration	Describes the use of OCR and NLP to extract medical concepts from external records for cardiovascular medicine.	Highlights the use of modern tools to enhance data integration and inform clinical decisions, aligning with interoperability goals.	Yes
		"Evaluated overlapping and non-overlapping concepts from OMRs and Mayo clinical narratives."	Concept Overlap Evaluation	Analyzed how medical concepts overlap between OMRs and internal narratives, focusing on interoperability and data consistency.	Demonstrates the potential to improve data utilization and decision-making by integrating external and internal clinical information.	Yes
		"Found that 11.19% of concepts in OMRs were also present in Mayo clinical narratives."	Underutilized Data	Identified valuable but underutilized data in external records that can enhance clinical workflows.	Highlights the need to address gaps in utilizing external medical records to ensure comprehensive care and maintain data consistency across healthcare systems.	Yes
38	Promoting TEFCA with Blockchain Technology: A Decentralized Approach to Patient-Centered Healthcare Data Management	"Blockchain ensures data integrity, openness, and patient privacy. It helps address challenges of TEFCA implementation, improving data interoperability and patient empowerment."	Blockchain and Interoperability	Highlights blockchain's potential to enhance data security, interoperability, and empower patients in the context of TEFCA.	Demonstrates how blockchain supports secure, decentralized exchanges and improves healthcare data management, aligning with TEFCA's goals of promoting transparency, patient-centered care, and interoperability.	Yes
		"Smart contracts embedded in blockchain enforce TEFCA's compliance regulations, supporting transparent and efficient healthcare exchanges while safeguarding privacy."	Smart Contract Applications	Emphasizes the use of blockchain-enabled smart contracts to ensure regulatory compliance and secure data exchange in healthcare.	Illustrates the role of smart contracts in automating compliance and ensuring adherence to TEFCA principles, facilitating efficient and trustworthy healthcare information exchanges.	Yes
		"Blockchain's decentralized nature eliminates intermediaries, creating a secure platform for patient data control and enhancing transparency in health information exchanges."	Decentralized Data Management	Focuses on blockchain's ability to decentralize healthcare information systems, giving patients greater control over their data.	Highlights the use of decentralized technologies to empower patients while ensuring secure and transparent data management, addressing key challenges in implementing TEFCA principles.	Yes
		"Through advanced cryptography and secure off-chain storage, blockchain balances privacy with transparency, addressing concerns in health data sharing."	Privacy and Security Features	Details how blockchain balances privacy and transparency in healthcare data sharing through advanced cryptographic methods and secure storage solutions.	Reinforces the importance of blockchain in addressing security and privacy challenges while maintaining transparent healthcare data exchanges. This is vital for compliance with TEFCA's principles of privacy, security, and equitable access.	Yes
39	Predicting pharmacotherapeutic outcomes for type 2 diabetes	"Models using WA and CD achieved higher prediction performance than single-institution models."	Prediction Improvement	Indicates that combining data improves the effectiveness of predictive models.	Reflects the focus on enhancing clinical decision-making with integrated predictive methodologies.	Yes
		"CD outperformed the other two approaches in prediction coverage."	Coverage Optimization	Highlights the ability of CD to increase the range of clinical treatment patterns supported by predictions.	Coverage is critical for clinical utility, ensuring applicability across diverse treatment scenarios.	Yes
		"CD supported more treatment transitions involving newer drugs like SGLT2 and GLP1."	Support for New Drugs	Emphasizes the inclusion of novel medications in predictive modeling.	Reflects the advancement of predictive analytics to keep up with modern pharmacotherapy options.	Yes
40	Primary Health Information Standard System Based on Semantic Interoperability	"Analyzed existing health information data standards in China and developed a PHISS with a data element dictionary and datasets for semantic interoperability."	Semantic Interoperability	Highlights the development of a Primary Health Information Standard System (PHISS) that integrates a data element dictionary and datasets to achieve semantic interoperability in primary health systems.	Demonstrates the effort to improve interoperability and standardization in primary health systems, supporting the integration of phenotypic and genotypic data for consistent health information exchange.	Yes
		"Established a Primary Health Information Standard System (PHISS) to achieve semantic interoperability and application of primary health information in China."	PHISS Framework Development	Details the establishment of PHISS to support the application of interoperable primary health information in China.	Supports the framework by showcasing the implementation of a standardized system to enhance data sharing and integration across primary health systems.	Yes
		"The system includes data element dictionary and datasets to meet the data standardization requirements of primary health information systems."	Data Element Dictionary Creation	Describes the creation of a data element dictionary and datasets for PHISS to ensure standardization.	Addresses the need for data standardization and integration in primary health information systems, a crucial factor for ensuring seamless exchange and utilization of phenotypic and genotypic data in healthcare applications.	Yes
41	Perspectives on Challenges and Opportunities for Interoperability: Findings From Key Informant Interviews With Stakeholders in Ohio	"Identified key challenges in interoperability include technological, organizational, and environmental domains."	Interoperability Challenges	Describes the critical barriers and obstacles faced in achieving interoperability within healthcare systems.	Highlights key factors that hinder seamless integration and data exchange in healthcare, supporting the focus on improving interoperability to enhance patient care.	Yes
		"Opportunities identified include leveraging advanced technologies and stakeholder engagement to overcome barriers."	Interoperability Opportunities	Discusses potential avenues for leveraging technology and collaboration to address interoperability challenges.	Demonstrates the importance of innovation and partnerships in overcoming obstacles, which is essential for creating a patient-centered and interoperable healthcare framework.	Yes
		"End-user perspectives highlight the need for better policy alignment and technological infrastructure to meet interoperability goals."	End-User Perspectives	Emphasizes the role of user feedback and policy considerations in advancing interoperability solutions.	Addresses the human and regulatory aspects of interoperability, highlighting the need for user-friendly systems and aligned policies to improve implementation, directly supporting the goals of a more integrated healthcare framework.	Yes
42	Potential impact of data source and interoperability messaging on health information technology (HIT) users: a study series from the United States Department of Veterans Affairs	"HIE systems can be plagued by usability deficiencies (eg, inundating the user with information), fail to support clinical workflow, and have technical deficiencies such as slow speed."	HIE Usability Challenges	Discusses the challenges of Health Information Exchange (HIE) systems, including usability issues, workflow inefficiencies, and technical limitations.	Highlights barriers to effective interoperability and the need for optimization in healthcare IT systems, in line with principles focused on improving integration and data exchange in healthcare.	Yes
		"The principal findings from this study series led to improvement recommendations for the EHR viewer, as well as citing areas that are ripe for further investigation and analysis."	EHR Viewer Improvements	Presents the outcomes of the study series, including actionable recommendations for enhancing the EHR viewer's usability and performance.	Reflects the importance of iterative system improvements to enhance data exchange and user experience in health IT.	Yes
		"Participants did not understand the difference between types of errors; participants essentially want to know whether or not patient information is available, regardless of the reason."	Data Error Messaging	Highlights user confusion about error types and the need for clear messaging on data availability in HIE systems.	Demonstrates the necessity of designing intuitive interfaces for better data comprehension and patient care support in interoperable systems.	Yes
43	Pediatric Palliative Care and eHealth: Opportunities for Patient-Centered Care	"Adoption and adaptation of these technologies can improve patient-provider communication, behavioral support, pain assessment, and education through integration into existing workflows."	Communication Improvement	This emphasizes how eHealth can address communication challenges by integrating technology to improve engagement and interaction between patients, families, and care teams.	Communication improvement is critical in pediatric palliative care as it ensures effective information exchange among stakeholders and facilitates better outcomes.	Yes
		"Key challenges involve unnecessary suffering from symptoms, such as pain, resulting from insufficient personalized treatment."	Personalized Treatment	Highlights the need for technology-enabled solutions to address personalized care and reduce unnecessary suffering for pediatric oncology patients.	Personalized treatment through eHealth can optimize care plans and reduce symptom burden in vulnerable populations like pediatric cancer patients.	Yes
		"The seamless flow of information between different parties involved is necessary to enable personalized care of the child."	Information Flow	Stresses the role of information flow among multidisciplinary teams and families, supported by HIT, for personalized and effective pediatric care.	Efficient information flow ensures cohesive care delivery, addressing the multidisciplinary nature of pediatric palliative care and aligning with patient-centered objectives.	Yes
44	Personalized-Detailed Clinical Model for Data Interoperability Among Clinical Standards	Introduces a personalized-detailed clinical model (P-DCM) for semantic data interoperability among heterogeneous healthcare standards.	Interoperability	Highlights the concept of P-DCM for enabling customized mappings between healthcare standards to ensure data interoperability.	Adopt P-DCM for customized mappings to achieve semantic interoperability and enhance the integration of diverse healthcare data standards, improving overall system cohesion.	Yes
		Developed P-DCM for diabetes and Alzheimer’s patient data using mappings with HL7 CDA and openEHR standards to demonstrate proof of concept.	Integration of Genomic Data	Describes the application of P-DCM to integrate patient-specific clinical and genomic data using international standards.	Demonstrates the practical implementation of integrating genomic and clinical data to support personalized medicine within healthcare systems.	Yes
		The Model of Purpose in the semantic stack emphasizes creating customized mappings for enhanced accuracy and relevance of clinical concepts across healthcare systems.	Semantic Ontology Mapping	Provides a systematic framework for associating clinical concepts with international standards to improve semantic interoperability.	Use the Model of Purpose to improve the alignment of clinical data models with healthcare interoperability standards such as HL7 and openEHR, fostering seamless data integration across systems.	Yes
45	OSIRIS: A Minimum Data Set for Data Sharing and Interoperability in Oncology	"Development of a minimal data set and an event-based data model to capture clinical and genomic data for oncology, compatible with HL7 FHIR for interoperability."	Minimal Data Set	Refers to creating a standardized dataset for oncology that is aligned with FHIR standards.	Highlights the importance of standardizing data sets for better sharing and interoperability, especially in oncology, where both clinical and genomic data integration is essential.	Yes
		"Validated the model using a cohort of 300 patients, demonstrating its applicability to clinical and research settings in oncology."	Model Validation	Emphasizes the testing and validation process of the data model in real-world scenarios.	Ensures that the data model is robust, applicable, and valuable for both clinical and research purposes, contributing to evidence-based practices in oncology.	Yes
		"Adopted a multidisciplinary approach involving clinicians, researchers, and IT specialists to ensure the dataset meets diverse stakeholder needs."	Multidisciplinary Approach	Represents the collaboration among various stakeholders to design the data model effectively.	Showcases the value of incorporating perspectives from multiple disciplines to create a comprehensive, user-friendly, and interoperable data-sharing solution in oncology.	Yes
46	Optimising ePrescribing in hospitals through the interoperability of systems and processes: A qualitative study in the UK, US, Norway, and the Netherlands	"Improving patient safety through systemic interoperability."	Patient Safety	Focus on reducing adverse drug events (ADEs) by enabling data sharing between systems.	Demonstrates how interoperability improves patient outcomes and safety.	Yes
		"Integrated care and continuity of care were identified as critical factors."	Integrated Care	Highlights the role of interoperability in maintaining seamless patient information exchange.	Emphasizes the importance of integrated systems for continuity of care.	Yes
		"Constraints to interoperability include legacy systems and hospital policy."	System Constraints	Challenges arising from outdated systems and administrative barriers.	Identifies technical and organizational hurdles in achieving interoperability.	Yes
47	Opening a "Can of Worms" to Explore the Public's Hopes and Fears About Health Care Data Sharing: Qualitative Study	“Patients will hold their data and will share what they want with who they want.”	Personal Data Ownership	Reflects the desire for patients to have control over their own health information.	Demonstrates the need for patient empowerment and autonomy in managing their medical data.	Yes
		“That all my healthcare data is available to any medical professional I see! To save me time and inaccuracy.”	Interoperability	Refers to seamless sharing of data across healthcare providers for better decision-making and reduced errors.	Highlights the public's expectation of integrated health records for efficiency and accuracy in healthcare delivery.	Yes
		“That we treat all data collected across the NHS as one, rich resource. At the moment, there are hundreds of data controls in the NHS and sharing is difficult.”	Data Integration	Addresses the fragmented state of data systems and emphasizes the need for unified data resources.	Advocates for a centralized and efficient system to leverage data as a collective resource for enhanced healthcare outcomes.	Yes
		“Issues around privacy of data.”	Privacy Concerns	Captures apprehensions regarding the safety and confidentiality of personal health information.	Reflects the widespread concern about unauthorized access and misuse of sensitive health data.	Yes
		“That conclusions are made without proper examination of the data [and] that the data is used for nefarious purposes.”	Data Misuse Concerns	Indicates fears of improper or unethical use of healthcare data by organizations.	Highlights the importance of strict ethical guidelines and transparency in health data utilization.	Yes
48	Open Biomedical Pluralism: Formalising Knowledge About Breast Cancer Phenotypes	"We demonstrate heterogeneity of representation types for breast cancer phenotypes and stress the characterisation of a tumour phenotype often includes parameters beyond the empirically observed tumour."	Heterogeneous Representations	Refers to diverse ways breast cancer phenotypes are represented based on different epistemic and pragmatic interests.	Highlights the need for pluralistic approaches to ensure comprehensive representation and integration of domain knowledge.	Yes
		"We argue for a pluralistic ontology integration supported by the distributed ontology language (DOL), a meta-language for heterogeneous ontology representation."	Ontology Integration	Focuses on unifying heterogeneous biomedical representations using DOL for effective integration and knowledge sharing.	Suggests DOL as a promising tool for ensuring interoperability and seamless knowledge translation across sub-domains.	Yes
		"A phenotype can be described through its structural, functional, or dispositional features, reflecting pragmatic choices for classification and analysis."	Phenotype Classification	Involves categorizing phenotypes based on features tailored to specific disciplinary goals and research contexts.	Emphasizes the flexibility and intentionality in selecting phenotype features to meet diverse clinical and biomedical research needs.	Yes
49	OCRx: Canadian Drug Ontology	"Developed OCRx using public databases and standardized it to IDMP standards, compared with RxNorm for validation."	Semantic Interoperability	Refers to the capability of OCRx to harmonize drug data across systems using international standards.	Demonstrates how OCRx improves consistency and clarity in drug-related data within and across jurisdictions.	Yes
		"Mapped 3,386 substances to RxNorm, enabling alignment with US drug terminologies."	Cross-Standard Mapping	Involves connecting Canadian drug ontology elements with RxNorm to facilitate broader interoperability.	Highlights the effort to bridge regional drug terminologies to support international health information exchange.	Yes
		"OCRx resolves intrinsic issues in existing drug terminologies, allowing multiple usages, including data integration and NLP in EHRs."	Versatile Application	Illustrates the wide utility of OCRx for various healthcare and research functions.	Emphasizes the practical benefits of OCRx in enhancing healthcare IT and clinical workflows.	Yes
50	Observing Provider Utilization of Electronic Health Records to Improve Clinical Quality Metrics	"Improvements in quality of infant well-child visits (mean difference = 10.2) and colorectal cancer screening (mean difference = 8.0 percent) were observed."	Quality Improvement	Represents positive changes in care quality metrics due to EHR implementation.	Demonstrates the effectiveness of EHR in enhancing specific clinical quality metrics for preventive care.	Yes
		"No change or slight decreases for the other selected measures."	Neutral/Negative Impact	Highlights mixed results in other areas of care quality metrics post-EHR adoption.	Shows the limitations of EHR effectiveness, necessitating further studies or interventions.	Yes
		"Outcomes inform the performance and ability of EHRs to improve quality of healthcare standards particularly as technology continues to evolve."	EHR Performance	Refers to the role of EHR technology in influencing clinical care processes and standards.	Emphasizes the potential for technology advancements to enhance EHR utility and healthcare quality.	Yes
51	Making science computable: Developing code systems for statistics, study design, and risk of bias	"Developed 13-step Code System Development Protocol to enhance standardization of terminologies in scientific research."	Standardization Protocol	Refers to the systematic approach to creating globally accepted terminologies for healthcare and research.	Standardized terminologies promote healthcare interoperability and integration of clinical data.	Yes
		"Identified 368 non-redundant concepts across four code systems for evidence-based healthcare communication."	Evidence Mapping	Relates to organizing concepts to ensure efficient communication of scientific evidence.	Evidence mapping supports healthcare interoperability and integration in clinical decision-making.	Yes
		"Extended the FHIR standard via the EBMonFHIR project to include computable knowledge for evidence-based medicine."	FHIR Extension	Involves advancing healthcare interoperability through FHIR-based computable knowledge representation.	Expanding FHIR enhances healthcare data integration and real-time decision-making for PCC.	Yes
52	Modeling Medical Guidelines by Prova and SHACL Accessing FHIR/RDF	"Compared the implementation of Prova and SHACL approaches using FHIR-RDF, demonstrating their comparable effectiveness."	Interoperability	Demonstrates how structured formats like RDF enhance consistency in medical guideline implementation.	Emphasizes how standardization facilitates compatibility and usability across diverse healthcare systems.	Yes
		"Explored the integration of Prova and SHACL to enable advanced clinical decision-making capabilities."	Clinical Decision Support	Highlights the integration of structured data to improve healthcare decision-making.	Shows how advanced methods like FHIR-RDF support real-time decision-making and patient care improvement.	Yes
		"Proposed combining guideline-specific rules with semantic web technologies for flexible guideline modeling."	Semantic Technologies	Refers to the use of semantic approaches to adapt and apply clinical guidelines effectively.	Provides evidence of how semantic methods enhance adaptability in clinical workflows.	Yes
53	Mobile App for Simplifying Life with Diabetes: Technical Description and Usability Study of GlucoMan	"Developed the app based on requirements analysis with patients and physicians; conducted usability testing and collected feedback."	Patient-Centered Design	Involves collaboration with end-users (patients and physicians) to tailor the app functionalities.	Highlights the importance of involving users in the design process for effective healthcare solutions.	Yes
		"MIDATA IT platform supports secure storage and sharing of personal health data using HL7 FHIR, ensuring data ownership and privacy."	Secure Data Exchange	Involves using secure platforms for data storage and sharing while ensuring compliance with privacy standards.	Highlights the importance of secure, interoperable systems for sharing patient health data between stakeholders in clinical settings.	Yes
		"Continuous data can be documented and made available to the treating physician, empowering patients to manage diabetes and health data."	Patient Empowerment	Empowers patients by enabling them to monitor and share health data with care providers.	Highlights the role of technology in fostering patient autonomy and improving chronic disease management outcomes.	Yes
54	Measuring the Coverage of the HL7® FHIR® Standard in Supporting Data Acquisition for 3 Public Health Registries	"Approximately 80% of data elements were available in FHIR® (71%, 77%, and 92%, respectively; inter-annotator agreement rates: 82%, 78%, and 72%)."	Data Coverage	Demonstrates the percentage of registry data elements compatible with FHIR® standards for interoperability.	Highlights interoperability potential and the coverage efficiency of FHIR®.	Yes
		"Use of FHIR® allows for near-real-time data collection directly from EHRs to electronic data capture (EDC) systems, such as registry databases."	Real-time Data Integration	Describes FHIR’s role in facilitating automated and near-instantaneous data exchange from EHRs to registry systems.	Supports efficiency in data exchange and reduces errors from manual interventions.	Yes
		"Broadly, we found substantial coverage of the registry data elements in FHIR®, which supported between 71 and 92% of data elements across the three registries reviewed."	Substantial FHIR Support	Indicates the comprehensive adaptability of FHIR for diverse registries, with high coverage rates across different data elements.	Validates automation feasibility and FHIR’s suitability for integrating diverse healthcare registries.	Yes
55	Maturity Assessment of Kenya’s Health Information System Interoperability Readiness	"The study used the HIS Interoperability Maturity Toolkit to evaluate the maturity readiness of Kenya's HIS across three domains: leadership and governance, human resources, and technology."	Interoperability Assessment	Describes the use of an assessment toolkit to evaluate health system readiness for interoperability across key domains.	Highlights the importance of using structured evaluation methods to identify and prioritize improvement areas.	Yes
		"Most domains are at the lowest two levels of maturity: nascent or emerging."	Maturity Levels	Indicates significant gaps in the health information system's interoperability maturity.	Highlights the need for strategic interventions to address the foundational issues in HIS development.	Yes
		"Progress was observed in governance structures and technical standards, but gaps remain in compliance and monitoring."	Governance and Standards	Recognizes advancements in governance and technical standards while noting persistent issues in compliance and oversight.	Emphasizes the importance of strengthening compliance and monitoring mechanisms to achieve sustainable interoperability.	Yes
56	Mapping of OpenEHR Archetypes to FHIR Resources in Use Case Oncology	"A manually curated map is being developed where the same semantically meaning OpenEHR Archetypes are mapped to the relevant FHIR Resources."	Semantic Interoperability	Represents the process of mapping OpenEHR archetypes to FHIR resources for better semantic data exchange in oncology use cases.	Highlights the role of mapping strategies to improve semantic understanding and interoperability between standards.	Yes
		"Our findings show that archetypes were more specific as they were designed by clinical domain experts and consist of a formal model."	Data Precision	Indicates the specificity and formal modeling of OpenEHR archetypes, making them highly reliable for domain-specific applications.	Demonstrates the importance of detailed modeling in ensuring data accuracy and interoperability.	Yes
		"In addition, different elements of a single archetype can be mapped to multiple resources because a single FHIR resource does not cover all the information that a single archetype contains."	Multi-Resource Mapping	Refers to the ability of OpenEHR archetypes to map to multiple FHIR resources due to differences in data representation.	Highlights the adaptability of mapping methods to bridge gaps in data coverage between standards.	Yes
57	fhircrackr: An R Package Unlocking Fast Healthcare Interoperability Resources for Statistical Analysis	"Development and implementation of the fhircrackr framework to extract, transform, and analyze FHIR data using R."	Interoperability Framework	Describes the development of a framework for extracting and processing FHIR data for interoperability and analysis.	Highlights the role of open-source tools in enabling seamless integration and analysis of healthcare data.	Yes
		"The tool supports different download and authentication protocols and provides flexibility for users with varying FHIR expertise."	User-Centric Flexibility	Indicates the adaptability of the framework to cater to different user levels and requirements.	Emphasizes the importance of accommodating diverse users to increase the accessibility and usability of interoperability tools.	Yes
		"Successfully applied to both publicly available test data and real-world data from several ongoing studies."	Practical Applicability	Demonstrates the tool’s practical usage across different datasets for real-world applications.	Highlights the utility of the framework in clinical and research scenarios, promoting the effective use of EHR data.	Yes
58	How to Enhance Digital Support for Cross-Organisational Health Care Teams? A User-Based Explorative Study	"Interviews and observations to map and evaluate information flow and digital support in cross-organizational health care teams."	Evaluation of Information Flow	Highlights the systematic evaluation of information flow and digital tool effectiveness in collaborative healthcare teams.	Highlights the importance of assessing current workflows to identify gaps in information sharing and team coordination.	Yes
		"Proposal of a cloud-based health portal to facilitate better information flow, team collaboration, and patient involvement."	Cloud-Based Health Portal	Proposes a digital tool to improve information sharing, teamwork, and patient engagement across organizations.	Advocates for using shared platforms to enhance collaboration and ensure patient-centered care.	Yes
		"The study identified significant constraints in digital support for cross-organizational teamwork due to a lack of interoperability and inadequate tools for coordination and planning."	Interoperability Challenges	Discusses the lack of interoperability and ineffective digital tools as barriers to effective team collaboration.	Emphasizes the need to address interoperability issues and inadequate digital solutions for better healthcare teamwork.	Yes
59	ISO/IEEE 11073 Treadmill Interoperability Framework and its Test Method: Design and Implementation	"Developed a framework for treadmill data exchange conforming to IEEE 11073-PHD standards, including mapping treadmill data to standard objects, constructing DIM, and testing compliance."	Interoperability	Demonstrates the adoption of IEEE standards to enable seamless data exchange and ensure compliance in treadmill health devices.	Use interoperability frameworks to seamlessly integrate data from health and fitness devices into clinical systems, enhancing patient care and data flow across healthcare platforms.	Yes
		"The treadmill device transmits age, height, weight, heart rate, and other metrics using a unified protocol, enabling data integration into personal health management systems."	Data Integration	Highlights the standardization of data capture for various health metrics to support holistic health data management.	Supports the development of a unified health data model for personalized training and health monitoring, enhancing patient outcomes and data integration across healthcare systems.	Yes
		"The unified semantic syntax enables multiple health devices to conform to the same data format, reducing integration difficulty and facilitating analysis of sports health data."	Semantic Interoperability	Emphasizes the role of a unified syntax in simplifying device integration and enabling comprehensive analysis of health data.	Simplifies integration across health devices, ensuring consistent and interoperable data exchange to enhance overall healthcare system connectivity.	Yes
60	Genomic Considerations for FHIR®: eMERGE Implementation Lessons	"Describes the implementation of HL7® FHIR® standards for genomic data representation and the lessons learned from the eMERGE Network’s efforts to standardize genetic results in EHRs."	Interoperability	Demonstrates the use of FHIR® as a standardized framework for genomic data integration into EHRs.	Utilizes HL7® FHIR® standards to integrate genomic data into clinical workflows, ensuring interoperability and seamless data exchange in healthcare genomics.	Yes
		"The network created a new standardized format based on Health Level Seven Fast Healthcare Interoperability Resources (HL7® FHIR®), to represent clinical genomics results."	Clinical Data Integration	Emphasizes the shift towards using structured data standards for clinical genomics representation.	Promotes efficient clinical data integration by utilizing structured genomic data standards compatible with EHRs.	Yes
		"In 2019, the eMERGE Network aimed to improve structured data standards and take advantage of newly emerging FHIR® capabilities."	Data Standardization	Reflects efforts to establish structured genomic data standards for healthcare use.	Highlights the significance of adopting structured data for scalability and improved clinical applications in genomic medicine.	Yes
61	Implementation of Medical Information Exchange System Based on EHR Standard	"Development of MIES using CDA R2 standards, ebXML for data exchange, and extensive security measures."	Interoperability	Demonstrates the development of a standardized medical information exchange system to ensure seamless data exchange and compliance.	The use of CDA R2 standards and ebXML plays a crucial role in ensuring secure and interoperable data sharing, facilitating seamless communication and data exchange across different systems and platforms.	Yes
		"The registry server managed the exchange of CDA documents and ensured secure transmission using encrypted communication protocols."	Data Security	Emphasizes the implementation of encryption and secure data transmission to protect sensitive medical information.	Ensures patient privacy and data integrity by utilizing secure communication methods, in full alignment with the established requirements for secure healthcare data exchange.	Yes
		"MIES supports multi-hospital data exchange using a central registry and repository system."	Multi-Institutional Integration	Highlights the ability to exchange medical information across multiple hospitals using a centralized framework.	Facilitates interoperability among different healthcare institutions, enhancing data accessibility and coordination to support efficient and seamless healthcare delivery.	Yes
62	Leveraging Standards to Support Patient-Centric Interdisciplinary Plans of Care	"Review of existing standards (IHE PPOC, CCC, SNOMED CT) and application to a use case demonstrating the implementation of interoperable care plans."	Interoperability	Demonstrates the use of existing standards to facilitate interdisciplinary and patient-centric care plans.	Utilizes standards such as IHE PPOC, CCC, and SNOMED CT to improve interoperability and foster collaboration across disciplines, supporting comprehensive and coordinated plans of care.	Yes
		"The IHE PPOC proposes use of HL7 CDA R2.0 and ASTM/HL7 Continuity of Care Document standards for messaging."	Data Standardization	Highlights the integration of standardized formats for care plan documentation and communication.	Encourages adoption of standardized messaging formats to ensure seamless care plan exchange across healthcare systems.	Yes
		"Patient involvement in goal setting and ongoing status updates is key to successful disease self-management."	Patient-Centered Care	Emphasizes the importance of involving patients in their care plans for better management and outcomes.	Promotes a patient-centric approach to care that empowers individuals in managing their health and achieving better results.	Yes
63	Leveraging Health Information Technology to Achieve the "Triple Aim" of Healthcare Reform	"The HITECH Act catalyzed the creation of a digital infrastructure, improving care quality and reducing costs. Key issues include EHR usability, limited support for multi-disciplinary care, and health information exchange difficulties."	Interoperability, Patient-Centered Care	Addresses challenges in improving EHR usability and enhancing data exchange for effective, integrated care.	Focuses on developing strategies to enhance EHR usability, strengthen interoperability, and ensure the delivery of comprehensive, patient-centered care across healthcare systems.	Yes
		"Recommendations include federal stimulation of competition, development of consumer informatics tools, and review of HIPAA to balance data privacy and reuse."	Data Privacy and Security	Highlights the importance of balancing privacy concerns with the need for data reuse to enhance health IT capabilities.	Emphasizes the creation of a framework that aligns patient privacy with advancements in health information management, driving improved outcomes in healthcare delivery.	Yes
		"The need to replace the fee-for-service model with a data-driven reimbursement system that rewards high-quality care."	Healthcare Reform Strategies	Suggests transitioning to value-based care models to improve quality and reduce costs.	Advocates for aligning reimbursement strategies with quality enhancements and the efficient use of health IT to promote sustainable, patient-centered healthcare delivery across systems.	Yes
64	Leveraging Artificial Intelligence to Improve Chronic Disease Care: Methods and Application to Pharmacotherapy Decision Support for Type-2 Diabetes Mellitus	"Development of predictive models and integration into EHR using SMART on FHIR framework; evaluation through cross-validation and real-world application."	Interoperability, Integration of Genomic Data	Demonstrates how predictive models and SMART on FHIR were used to enable seamless integration into EHR for T2DM.	Emphasizes the use of FHIR for enhancing the interoperability and precision of AI-driven solutions in chronic disease care.	Yes
		"AI-driven pharmacotherapy decision support system outperformed traditional ML models in predicting treatment outcomes for Type-2 Diabetes Mellitus."	Patient-Centered Care, Predictive Analytics	Highlights the success of AI in achieving personalized treatment plans through superior performance in predicting patient outcomes.	Demonstrates the potential of AI in delivering personalized care and enabling data-driven clinical decisions, enhancing patient outcomes and treatment strategies.	Yes
		"Integration of genomic data with phenotypic data significantly enhanced the predictive accuracy of the AI models for personalized treatment."	Integration of Genomic and Phenotypic Data	Reflects the value of combining genomic and phenotypic data for improved predictive accuracy and treatment personalization.	Validates the importance of genomic data integration for advancing personalized medicine in chronic disease management.	Yes
65	Interoperable E-Health System Using Structural and Semantic Interoperability Approaches in CAREPATH	"Developed a system using Semantic and Structural Mapping techniques for interoperability in healthcare settings."	Interoperability	Utilized semantic and structural mapping to address interoperability in healthcare systems.	Enhances the seamless exchange and understanding of data across various healthcare systems, improving collaboration and coordination in patient care.	Yes
		"The Semantic Interoperability Suite (SIS) maps differing data formats and codable concepts for data transformation."	Semantic Interoperability	Focuses on semantic data translation between heterogeneous systems using coding and terminology mapping.	Enables consistency and clarity in data exchange while preserving the integrity of healthcare information.	Yes
		"CAREPATH integrates all modules with the central HL7 FHIR-based patient data repository, ensuring data security and accessibility."	Data Integration	Integrates patient data through HL7 FHIR while ensuring security and accessibility for multimorbid patient care.	Facilitates a comprehensive data management approach in healthcare systems, enhancing patient care and optimizing data sharing mechanisms for better coordination and outcomes.	Yes
66	Interoperability with multiple Fast Healthcare Interoperability Resources (FHIR®) profiles and versions	Proposes the FHIR Interoperability Table (FHIT) method to align sender and receiver profiles by their catchments and analyze the feasibility of data exchange.	Interoperability	Provides a methodology to ensure compatibility across various FHIR profiles, resources, and versions.	Develop methodologies to assess and resolve interoperability challenges in healthcare systems by utilizing FHIT to support various FHIR profiles, ensuring seamless data exchange and integration across platforms.	Yes
		The FHIT allows for evaluating and identifying interoperability problems in FHIR systems supporting different resources, profiles, and versions.	Interoperability	Facilitates the analysis and resolution of interoperability problems in complex FHIR-based systems.	Promote systematic approaches for handling FHIR interoperability challenges in healthcare data exchange.	Yes
67	Interoperability Architecture of the ADLIFE Patient Empowerment Platform	"Utilized HL7 FHIR for data exchange between local EHRs, chronic disease management platforms, and patient empowerment platforms."	Interoperability	Showcases the use of HL7 FHIR as a standardized framework to enable seamless data exchange across systems.	Facilitates the integration of patient empowerment tools with chronic disease management systems, enhancing patient engagement and supporting more effective management of long-term health conditions.	Yes
		"Shared care plans are represented as HL7 FHIR CarePlan Resource, enabling integration with multidisciplinary care team members."	Patient-Centered Care	Highlights the use of standardized care plans to promote collaboration among care team members and empower patients.	Improves care coordination and empowers patients by delivering clear, actionable care plans that promote active involvement in their healthcare journey.	Yes
		"Patient-Reported Outcome Measures (PROMs) are represented as HL7 FHIR Questionnaires and linked with care plans."	Data Integration	Emphasizes the role of structured questionnaires in capturing patient feedback and integrating it into care plans.	Enhances patient engagement by integrating their reported outcomes into the decision-making process, ensuring that care plans reflect their preferences and health goals.	Yes
68	Interoperability and Patient Electronic Health Record Accessibility: Opportunities to Improve Care Delivery for Dialysis Patients	"Patients with kidney failure requiring dialysis often receive fragmented care, hindered by disparate primary care, specialist, hospital, and dialysis facility electronic health record (EHR) systems."	Interoperability	Highlights interoperability issues in dialysis care due to fragmented EHR systems.	Emphasizes the critical role of EHR integration in improving patient outcomes and enhancing the quality of care delivery across healthcare systems.	Yes
		"Frequent hospital readmissions contribute to both high mortality rates and poor health-related quality of life."	Patient-Centered Care	Illustrates the negative impact of fragmented care on patients’ quality of life.	Stresses the need for patient-centered EHR interoperability to reduce hospitalizations and enhance quality of life.	Yes
		"CMS proposed an updated policy to improve patient access and advance electronic data exchange throughout the US healthcare system."	Clinical Data Integration	Underlines the role of policies in fostering better data integration for dialysis.	Supports the adoption of interoperability standards to enable smooth data exchange and improve clinical decision-making.	Yes
69	Integrating the Health-care Enterprise Pathology and Laboratory Medicine Guideline for Digital Pathology Interoperability	"Development of integration profiles for interoperability in digital pathology, followed by real-world testing in 'connectathon' events."	Interoperability	Highlights the creation and testing of integration profiles to support interoperability in digital pathology.	Promotes the adoption of standards to facilitate data exchange in pathology workflows, ensuring seamless integration and efficient operations across healthcare systems.	Yes
		"IHE guidelines standardize data sharing, supporting key pathology use cases through the application of integration profiles."	Data Standardization	Demonstrates the use of IHE guidelines for consistent data sharing in pathology workflows.	Advocates for standardized approaches to facilitate efficient data integration and exchange in healthcare systems.	Yes
		"Interoperability frameworks enhance communication and data sharing across healthcare systems and diagnostic devices."	Semantic Interoperability	Emphasizes interoperability as a bridge for communication between devices and systems.	Encourages seamless information exchange to enhance diagnostic accuracy and improve system integration, leading to more efficient and coordinated healthcare delivery.	Yes
70	Integration of Patient-Reported Outcome Data Collected Via Web Applications and Mobile Apps Into a Nation-Wide COVID-19 Research Platform Using Fast Healthcare Interoperability Resources: Development Study	"Developed an interface component to integrate PRO data using FHIR standard, ensuring semantic and syntactic interoperability with the CODEX platform."	Interoperability	Highlights the integration of patient-reported outcome data with FHIR standards for compatibility across systems.	Ensures seamless semantic and syntactic data exchange, enabling the reuse of patient-reported outcomes for research purposes, and enhancing the accessibility and utility of clinical data for future studies and evidence-based practices.	Yes
		"Integration of PRO data with the central CODEX platform for reuse by secondary researchers."	Data Integration	Demonstrates the ability to centralize PRO data for secondary research using structured frameworks.	Facilitates data reuse and enhances research efficiency by consolidating patient-reported outcomes in a central repository, promoting streamlined access and analysis for clinical and research purposes.	Yes
		"Ensures semantic and syntactic interoperability using GECCO data set for standardization and alignment of patient-reported data."	Semantic Interoperability	Focuses on aligning data sets through standardized coding systems and terminologies.	Promotes data consistency and reliability, which are crucial for effectively integrating patient-reported outcomes into larger research studies and ensuring the accuracy and validity of clinical findings.	Yes
71	International Learning on Increasing the Value and Effectiveness of Primary Care (I LIVE PC) New Zealand	"New Zealand’s health system is government-driven and tax-funded, with primary care reforms emphasizing patient-centered medical homes, interdisciplinary teams, and health IT interoperability."	Patient-Centered Care	Focuses on patient-centered medical homes and interdisciplinary care approaches supported by integrated health IT systems.	Highlights the importance of health IT interoperability and interdisciplinary teams to enhance patient-centered care and optimize primary healthcare delivery.	Yes
		"Health IT systems are designed to support interdisciplinary teams and enhance patient-centered care models for more effective care coordination."	Interoperability	Demonstrates how integrated IT systems facilitate communication and data sharing across teams, enabling better patient-centered care.	Stresses the role of interoperability in ensuring effective communication and collaboration among healthcare providers to improve the quality of care in primary care settings.	Yes
72	Integrating Genomic Resources with Electronic Health Records using the HL7 Infobutton Standard	"Developed and configured an OpenInfobutton-enabled search interface to integrate genomic resources with EHR systems."	Interoperability	Highlights the use of OpenInfobutton to ensure seamless integration of genomic resources into EHR systems.	Promotes enhanced clinical decision-making by providing integrated genomic knowledge directly in EHR workflows.	Yes
		"Integration of genomic knowledge resources into EHRs using HL7 Infobutton Standard improves clinical decision-making."	Integration	Emphasizes the adoption of HL7 Infobutton Standard for structured genomic data exchange between resources and EHR systems.	Facilitates better clinical outcomes through standardized integration of genomic resources within healthcare systems.	Yes
		"Tailored search results using HL7 compliance align genomic resource retrieval with specific EHR clinical contexts."	Semantic Interoperability	Indicates how aligning genomic resource searches with clinical contexts enhances precision and relevance of information.	Advocates for using HL7-compliant tools to ensure context-aware retrieval of genomic data, enhancing usability for clinicians in decision-making processes.	Yes
73	Integrating Social Determinants of Health into Primary Care Clinical and Informational Workflow during Care Transitions	"Incorporating SDH into primary care workflows through the Patient-Centered Assessment Method (PCAM) improves patient outcomes and care coordination."	Patient-Centered Care	Focuses on integrating Social Determinants of Health (SDH) into clinical workflows using PCAM to ensure improved care delivery and patient outcomes.	Highlights the importance of aligning social determinants with clinical workflows to enhance patient-centered care delivery and overall outcomes.	Yes
		"Integration of SDH data into EHR facilitates effective communication and decision-making, allowing providers to address social barriers impacting patient care."	Data Integration	Demonstrates how integrating SDH data into EHR systems enhances communication among care teams and supports informed decision-making.	Stresses the role of SDH data in identifying and mitigating non-clinical factors affecting patient outcomes through integrated workflows.	Yes
		"The Patient-Centered Medical Home (PCMH) model was used to integrate SDH data into electronic workflows, improving coordination and management for chronically ill Medicaid patients."	Interoperability	Emphasizes the use of interoperable frameworks like PCMH for effective SDH data sharing and management across care teams, particularly for complex cases like chronic illness.	Underlines the critical need for interoperability in ensuring smooth data exchange and care coordination, enabling patient-centric care for vulnerable populations such as Medicaid patients.	Yes
74	Integrating an openEHR-based personalized virtual model for the ageing population within HBase	"Utilized openEHR archetypes and HBase to create a comprehensive virtual patient model for frailty in the elderly, ensuring semantic interoperability."	Interoperability	Focuses on using openEHR archetypes and HBase for semantic interoperability to manage frailty data for elderly patients.	Highlights the importance of semantic interoperability to ensure accurate data integration and management for aging populations.	Yes
		"Developed a virtual patient model using openEHR for frailty representation, integrated into HBase for efficient storage and retrieval."	Data Integration	Demonstrates how openEHR-based models can efficiently store and retrieve patient data, particularly for chronic and frailty care.	Stresses the value of integrating openEHR frameworks for better data storage solutions and clinical usability in managing aging populations.	Yes
		"The virtual model supports personalized healthcare interventions by leveraging structured data representation through openEHR and HBase."	Personalized Care	Emphasizes personalized care through structured data representation and targeted interventions tailored for elderly patient populations.	Illustrates the benefits of combining personalized care frameworks with advanced data storage solutions to improve health outcomes and support chronic disease management.	Yes
75	Incorporation of Personal Single Nucleotide Polymorphism (SNP) Data into a National Level Electronic Health Record for Disease Risk Assessment	"To evaluate complementary capabilities, we also gathered personal SNP data of four prostate cancer cases and fifteen controls."	Data Collection	Focuses on the collection of genomic data as a foundational step for integration into larger health systems for research and personalized care.	Emphasizes the importance of accurate and comprehensive data collection to support genomic-based insights in healthcare systems.	Yes
		"Prostate cancer is the most common malignancy affecting men in Western countries, and it is highly heterogeneous and a multifactorial polygenic disease."	Disease Characterization	Highlights the complex and polygenic nature of prostate cancer, emphasizing the need for multi-dimensional data analysis in disease risk assessment and management.	Demonstrates how understanding disease complexity and heterogeneity can guide personalized approaches in risk stratification and treatment.	Yes
		"Integration of SNP data into national EHR systems provides a pathway to improving personalized disease risk assessments."	Genomic Data Integration	Demonstrates the role of incorporating genomic data into EHR systems to enhance predictive analytics and enable tailored disease risk management.	Highlights the potential of genomic-EHR integration in advancing precision medicine by linking individual genetic profiles with clinical outcomes.	Yes
76	Integrating an electronic health record system into a regional health information system: An HL7 FHIR architecture	"Integration of a routinely used cardiologic EHR system into the regional health information system using HL7 and FHIR, achieving interoperability, security, and confidentiality."	Interoperability	Demonstrates how FHIR and HL7 standards enable seamless data sharing between regional health systems and enhance data security and confidentiality.	Promotes the importance of using HL7 and FHIR for secure, interoperable EHR integration to improve regional healthcare systems.	Yes
		"The Service-Oriented Approach ensures data management, user identification, and access to key patient records such as Hospital Discharge Letters and radiology reports."	Patient-Centered Care	Highlights how patient-focused functionalities like discharge letters and radiology reports access improve patient management and clinical decision-making.	Advocates for the use of SOA in creating patient-centered EHR systems that enhance follow-up care and treatment outcomes.	Yes
		"The Logical Observation Identifier Names and Code (LOINC) was used to standardize data representation."	Data Standardization	Refers to the adoption of LOINC for consistent and reliable data handling within integrated health systems.	Encourages the use of recognized terminologies like LOINC for accurate and standardized data representation across EHR systems.	Yes
77	HL7 FHIR with SNOMED-CT to Achieve Semantic and Structural Interoperability in Personal Health Data: A Proof-of-Concept Study	Development and implementation of a tethered personal health record (PHR) application using HL7 FHIR and SNOMED-CT for data exchange between PHR and EHR.	Interoperability	Demonstrates the use of HL7 FHIR and SNOMED-CT vocabularies to enable seamless data exchange and integration between personal health records (PHRs) and electronic health records (EHRs).	Highlights the role of HL7 FHIR and SNOMED-CT standards in achieving semantic and structural interoperability for personal health data management.	Yes
		0% data loss and tuneliable performance during data transfer between PHR and EHR.	Data Quality	Ensures high accuracy and reliability in data transfer between PHR and EHR, enhancing trust in data interoperability frameworks.	Demonstrates the importance of minimizing data loss and maintaining performance standards in interoperable health systems.	Yes
		Demonstrated the use of HL7 FHIR and SNOMED-CT vocabularies for semantic interoperability in personal health records.	Semantic Technologies	Focuses on the application of semantic standards to improve understanding and integration of personal health data.	Reinforces the need for semantic interoperability to enable meaningful data exchange and enhance clinical decision-making.	Yes
78	Incorporating Social Determinants of Health in Electronic Health Records: Qualitative Study of Current Practices Among Top Vendors	Thematic analysis of interviews with EHR vendors about their SDH-related products, motivations, and challenges.	Interoperability	Highlights the need for standardized approaches to integrating SDH data within EHR systems.	Promotes effective data exchange and consistency in patient-centered care.	Yes
		Vendors are developing EHR products to capture and use SDH data to improve patient care, with challenges in standardization and interoperability.	Patient-Centered Care	Shows the efforts to address social determinants in healthcare through patient-focused solutions.	Enhances patient care outcomes by considering SDH in treatment and care coordination.	Yes
		Standardizing methods for integrating SDH data into EHRs is essential for interoperability.	Clinical Data Integration	Demonstrates how standardized data frameworks can improve system integration and usability.	Supports seamless data exchange, enhancing communication and collaboration to improve healthcare delivery and patient outcomes across systems.	Yes
79	Implementation of Interoperable Healthcare Standards for Community Healthcare	Building an integrated data model that includes clinical data and personal health records to enhance community healthcare service models.	Data Integration	Focuses on integrating diverse healthcare data into a unified model to improve community healthcare.	Highlights the importance of integrating clinical and personal health records for streamlined data management in healthcare platforms.	Yes
		Standardizing with SNOMED-CT and FHIR resource profiling for semantic and syntactic interoperability in healthcare.	Interoperability	Utilizes international standards like SNOMED-CT and HL7 FHIR to achieve consistent and accurate data exchange in healthcare.	Demonstrates the role of standardized terminologies and resource profiling in achieving global interoperability.	Yes
		Development of a cloud-based big data platform with pseudonymization processing for secure healthcare data exchange and integration.	Data Security	Implements pseudonymization and cloud-based storage to ensure secure data sharing and compliance with personal information protection laws.	Underlines the significance of secure data management in the creation of interoperable healthcare systems.	Yes
80	Improving Hospital Care and Collaborative Communications for the 21st Century: Key Recommendations for General Internal Medicine	“Improve workflow through prioritization of information and detection of individuals’ contextual situations.”	Workflow Optimization	Emphasizes prioritization and context-awareness in communication systems to reduce interruptions and improve clinical efficiency.	Ensures improved resource allocation, reduces clinician burnout, and enhances the overall delivery of patient care by streamlining workflows and optimizing healthcare processes.	Yes
		“Enable interoperability and scalability between and within institutions; function across different platforms.”	Interoperability	Focus on the ability of communication systems to connect across diverse institutions and platforms, facilitating seamless data exchange.	Aligns with the goal of integrating diverse healthcare systems and platforms, promoting enhanced care coordination and scalability across healthcare settings.	Yes
		“Enhance patient-centered care by allowing greater patient autonomy over their healthcare information.”	Patient-Centered Care	Advocates for systems that empower patients by granting them control over their health information and facilitating active participation in care processes.	Supports the emphasis on improving patient autonomy and fostering shared decision-making, which leads to better health outcomes and a more patient-centered approach to care.	Yes
		“Support multiple technologies such as pagers, cell phones, and different types of smartphones.”	Multi-Technology Integration	Encourages designing systems compatible with a range of communication tools, enhancing accessibility and usability for various stakeholders.	Increases the adaptability of healthcare systems across diverse user groups, ensuring universal applicability and enhancing communication efficiency for all stakeholders involved.	Yes
		“Promote stronger interprofessional relationships with adequate exchange of information.”	Interprofessional Collaboration	Stresses the importance of communication tools that facilitate effective collaboration among healthcare providers from different disciplines.	Enhances team-based care approaches, ensuring cohesive collaboration and efficient management of patient care across multidisciplinary teams in healthcare settings.	Yes
81	mHealth4Afrika - Implementing HL7 FHIR based interoperability	Co-design and validation of health information systems with stakeholders; field validation in multiple countries.	Interoperability	Involves creating and validating interoperable health information systems tailored to diverse regions.	Enhances cross-border healthcare data exchange and usability in resource-constrained environments.	Yes
		Developed a modular, multilingual health information system using HL7 FHIR for data exchange and interoperability between EMRs and DHIS2.	Multilingual Interoperability	Supports multilingual data systems to ensure compatibility across electronic medical records and other systems.	Enables comprehensive data sharing and interpretation across different languages and settings.	Yes
		Validated in Ethiopia, Kenya, Malawi, and South Africa; implemented HL7 FHIR for seamless integration of health systems in low-resource settings.	Regional Adaptation	Applies HL7 FHIR standards in low-resource environments to align health systems regionally.	Promotes scalability and regional healthcare advancements through standards-based frameworks.	Yes
82	Genomic Information for Clinicians in the Electronic Health Record: Lessons Learned from the Clinical Genome Resource Project and the Electronic Medical Records and Genomics Network	"The electronic health record (EHR) is an essential component of clinician workflow. Utilizing the EHR to present information to support genomic medicine represents a tremendous opportunity."	EHR Integration	Highlights the role of EHR in integrating genomic data for clinical decision-making.	Emphasizes the potential of EHR systems in facilitating genomic medicine integration into everyday clinical workflows.	Yes
		"Barriers to the use of EHRs for genomics have been identified, and potential solutions are emerging, such as clinical decision support and infobuttons."	CDS Development	Points to the use of decision support tools like infobuttons as solutions to overcome genomic integration challenges.	Indicates technological approaches to resolve implementation barriers and enhance clinician access to actionable genomic data.	Yes
		"Efforts to engage with clinicians as end users to understand preferences and measure effectiveness are needed."	Clinician Feedback	Focuses on the need for clinician involvement in developing genomic tools to ensure their relevance and usability.	Underlines the importance of clinician feedback in optimizing tools for genomic medicine and ensuring they meet real-world clinical needs.	Yes
83	Formalize clinical processes into electronic health information systems: Modelling a screening service for diabetic retinopathy	Development of telemedicine-based screening strategies to facilitate redistribution of clinical workload.	Telemedicine Screening	Highlights the adoption of telemedicine strategies for improving diabetic retinopathy (DR) screening.	Represents advancements in telemedicine to reduce workload and increase efficiency in screening processes.	Yes
		Patient-centered clinical processes designed for dual-model norm (openEHR).	Dual-Model Architecture	Explains the dual-model architecture used for creating patient-centric clinical workflows in compliance with openEHR.	Demonstrates how dual-model systems enhance reusability and semantic interoperability in health information exchange.	Yes
		Validated clinical concepts integrated into archetypes and templates to enhance reusability and interoperability.	Archetype-Based Design	Depicts the use of archetypes and templates in EHR systems for efficient clinical process management and standardization.	Supports the implementation of archetypes for structuring clinical information, ensuring reusability, and promoting interoperability.	Yes
84	GARDE: A Standards-Based Clinical Decision Support Platform for Identifying Population Health Management Cohorts	Developed an architecture to support bidirectional data exchanges between heterogeneous EHR data sources, PHM systems, and CDS components using HL7 FHIR and CDS Hooks standards.	Interoperability	Establishing bidirectional data exchanges ensures interoperability, enabling seamless integration of heterogeneous EHR data sources and improving healthcare delivery for population health management.	Leverages HL7 FHIR and CDS Hooks standards for scalable, interoperable, and system-agnostic approaches, contributing to improved healthcare interoperability and scalability.	Yes
		Validation across multiple sites, identifying over 42,000 patients for genetic evaluation, with over 19,000 integrated into operational registries for genetic counseling outreach.	Patient-Centered Care	Enhancing genetic counseling outreach ensures tailored care delivery, addressing specific patient needs through efficient data-driven identification and registry management.	Supports patient-centered care by ensuring targeted interventions through genetic counseling based on validated CDS logic and standards-compliant data integration.	Yes
		Population Coordinator designed to evaluate patients asynchronously, utilizing bulk methods for improved performance in population-level CDS workflows.	Real-Time Decision Support	Enables asynchronous evaluations, ensuring timely identification and management of patient cohorts, supporting population health objectives through optimized workflows.	Facilitates real-time decision support for population health management using innovative methods for asynchronous evaluations and bulk data processing.	Yes
85	From EHR to PHR: Let’s get the record straight	"We propose regional PHR ‘hubs’ to provide a universal interface that integrates digital health data at a regional level with further integration at a national level."	Interoperability	Regional PHR hubs are proposed to enhance integration of digital health data across regional and national levels, streamlining data sharing and governance.	Supports the integration of health records, minimizing governance challenges and ensuring a scalable approach to interoperability across healthcare systems for improved data exchange and collaboration.	Yes
		"PHR which enables full two-way integration of both care provider health record data and patient-generated data with patient control of data sharing is the only proposed solution."	Patient-Centered Care	Emphasizes the empowerment of patients by integrating provider health data with patient-generated data, allowing patients full control of their health information.	Enhances patient participation in their care by ensuring they have control over and can interact with their data, aligning with the patient-centered focus of healthcare systems.	Yes
		"The NHS App allows patients to check symptoms, book GP appointments, and manage repeat prescriptions, but it does not provide a full universal PHR solution."	Integration Challenges	Highlights gaps in the current system's ability to fully integrate PHR features, emphasizing the need for a more comprehensive and interoperable health data system.	Addresses the limitations of current digital health tools by advocating for enhanced systems that fully align with the goals of seamless data management and accessibility, supporting more efficient and effective healthcare delivery.	Yes
86	Gaps Analysis of Integrating Product Design, Manufacturing, and Quality Data in the Supply Chain Using Model-Based Definition	Demonstrated the exchange of product definition data between CAD, CAM, and CMM systems using standards-based methods.	Interoperability	Focused on achieving interoperability by standardizing data exchange processes across design, manufacturing, and inspection phases.	Supports seamless collaboration and data transfer across different stages of product lifecycle, ensuring efficient design and manufacturing processes.	Yes
		Identified gaps in tools, standards, and processes that inhibit industry's ability to cost-effectively achieve model-based-data interoperability.	Standards Analysis	Explored the existing standards and pinpointed areas requiring updates to enable smoother data integration in industrial processes.	Provides insights into enhancing current standards and tools to enable efficient, cost-effective interoperability among stakeholders in the manufacturing supply chain.	Yes
		Demonstrated scalability of standards-based CAD-to-CAM and CAD-to-CMM data interoperability, showing potential for adoption across industries.	Scalability	Validated the feasibility of using existing standards on a broader scale, making them applicable to various manufacturing scenarios.	Reinforces the adaptability of standards for different levels of complexity in model-based design and manufacturing, ensuring widespread adoption.	Yes
87	First Clinical Experiences with the New DICOM Neurophysiology Standard	Exchange of EEG data among institutions is complicated due to vendor-specific proprietary EEG file formats.	Interoperability	Highlights the challenge of vendor-specific file formats in EEG data exchange, necessitating interoperable standards.	Demonstrates the need for standardized file formats to enable seamless data exchange and collaboration between healthcare institutions.	Yes
		Implemented DICOM as an interoperable and vendor-independent storage format for EEG recordings in the Clinic Hietzing.	Data Standardization	Shows the application of DICOM as a standard for storing neurophysiology data to enhance interoperability.	Demonstrates the effectiveness of adopting a universal standard (DICOM) to improve data exchange and storage processes.	Yes
		Using standardized and interoperable file formats can facilitate collaboration across institutions as well as improve patient care.	Collaboration Impact	Illustrates the broader impact of standardization in fostering institutional collaboration and improving healthcare delivery.	Emphasizes the role of interoperability in reducing redundant testing, improving collaboration, and enhancing patient care quality in the context of EEG data management.	Yes
88	FhirSpark - Implementing a Mediation Layer to Bring FHIR to the cBioPortal for Cancer Genomics	Developed a RESTful interface using FHIR to integrate cBioPortal with hospital information systems for genomic cancer studies.	Interoperability	Highlights the use of FHIR and HL7 standards to bridge genomic data warehousing solutions with hospital systems.	Implements FHIR standards to enable the seamless integration of genomic data into healthcare systems, facilitating improved clinical decision-making and personalized patient care through better data interoperability.	Yes
		Utilized HL7 FHIR Genomics Reporting implementation guide for therapy recommendations.	Integration of Genomic Data	Demonstrates the use of HL7 FHIR Genomics Reporting for standardized genomic data exchange and therapy recommendations.	Enhances clinical decision-making by incorporating genomic data into therapy recommendation workflows, supporting personalized treatment plans and improving patient outcomes across healthcare systems.	Yes
		Enabled fallback to HL7 Version 2 for non-FHIR systems.	Backward Compatibility	Ensures interoperability with older systems by providing backward compatibility with HL7 Version 2.	Allows broader access and integration within healthcare systems by supporting both legacy standards and FHIR, ensuring compatibility and seamless data exchange across diverse platforms.	Yes
89	Fast Healthcare Interoperability Resources (FHIR)–Based Quality Information Exchange for Clinical NGS Genomic Testing	Developed and validated the NGS-QR app using real-world data from the CancerSCAN platform; included statistical analysis tools and FHIR server integration.	Interoperability, Integration of Genomic Data	Developed the NGS Quality Reporting (NGS-QR) app to manage quality information for genomic testing using FHIR standards.	Utilize FHIR standards to enhance genomic data exchange, ensuring standardization and reliability of genomic testing in clinical applications.	Yes
		Defined data elements for quality exchange in clinical NGS testing; profiled FHIR resources for standardized quality data management.	Standardized Quality Data Management	Profiled FHIR genomic resources to standardize quality data exchange for NGS testing.	Enhance genomic data management and enable seamless interoperability between healthcare systems and genomic data platforms.	Yes
		Developed statistical analysis tools implemented with R Shiny server for real-time quality monitoring and data management.	Real-Time Data Analytics	Integrated R Shiny server for advanced analytics and quality monitoring in NGS genomic testing.	Enable real-time decision-making and quality assessment in genomic testing workflows, supporting precision medicine initiatives.	Yes
90	HL7-FHIR-Based ContSys Formal Ontology for Enabling Continuity of Care Data Interoperability	CSSDM enables data harmonization and data linking using ISO 13940:2015 ContSys for conceptual grounding and FHIR specifications for structural attributes to generate knowledge graphs.	Interoperability	Emphasized the use of CSSDM to enable interoperability and harmonization of health data across various care settings, supported by ISO 13940:2015 and FHIR standards.	Enhance healthcare systems by integrating CSSDM and aligning with established standards such as ISO 13940:2015, ensuring seamless data exchange and interoperability for improved care coordination and patient outcomes.	Yes
		Knowledge graphs help in performing complex queries, which are more efficient than join operations in relational databases, enabling better healthcare data interoperability and analysis.	Semantic Data Modeling	Highlighted the advantages of knowledge graphs for improving data query efficiency and enabling semantic data modeling in healthcare contexts.	Integrate knowledge graphs into healthcare systems for advanced data analysis, improving interoperability and enabling more insightful, data-driven decision-making in healthcare data management.	Yes
		CSSDM supports a collaborative approach by involving national and international technical committees for mapping concepts like FHIR:Patient with Subject of Care, and FHIR:Observation with ObservedCondition.	Collaborative Interoperability Design	Showcased the involvement of multi-stakeholder collaboration in aligning FHIR resources with ISO 13940:2015 for a standardized semantic schema.	Foster collaborative approaches to align with international standards, ensuring the development of robust interoperability frameworks that enhance communication and data exchange across healthcare systems.	Yes
91	Feasibility of Data Exchange with a Patient-Centered Health Record	"Integration with traditional electronic health records adds significant value, and we used a national showcase to demonstrate the feasibility of exchanging health information through document level interoperability with commercial enterprise clinical systems."	Interoperability	Demonstrated the feasibility of data exchange between PcHR and enterprise systems using document-level standards like CCR, CDA, and HL7.	Highlighted the importance of document-level interoperability to ensure seamless data exchange and enhanced patient-centered care.	Yes
		"The showcase highlighted four document types that could be shared: the Continuity of Care Record (CCR), the Clinical Document Architecture (CDA), Portable Document Formatting (PDF), and Health Level 7 (HL7) messages."	Data Standards	Emphasized the use of multiple document types to achieve interoperability across clinical systems.	Ensured the inclusion of diverse document standards for comprehensive data exchange.	Yes
		"The PcHR application worked well with other systems and fit into the model of clinical data exchange."	Patient-Centered Care	Validated the role of PcHR in clinical data exchange scenarios, supporting patient-centered health record integration.	Demonstrated that PcHR aligns with clinical workflows, enhancing patient involvement in healthcare.	Yes
92	Fast Healthcare Interoperability Resources for Inpatient Deterioration Detection with Time-Series Vital Signs	"Developed and validated FHIR ETL for converting vital signs to FHIR resources."	Data Integration	Highlights the use of FHIR ETL processes to standardize and integrate vital sign data into FHIR resources.	Enhances data interoperability by enabling structured, standardized data for clinical use.	Yes
		"Integrated early warning systems and machine learning pipelines using FHIR APIs."	Machine Learning Pipelines	Illustrates the integration of predictive systems for patient deterioration detection using FHIR-based machine learning.	Demonstrates the value of combining advanced analytics with interoperable data standards for proactive healthcare.	Yes
		"Standardized healthcare information for inpatient deterioration detection using FHIR."	Standardization	Indicates the efforts to harmonize health information for better detection and management of inpatient deterioration.	Emphasizes the role of standardization in improving patient-centered care and clinical decision-making.	Yes
93	Extraction of Electronic Health Record Data using Fast Healthcare Interoperability Resources for Automated Breast Cancer Risk Assessment	Accessed and parsed EHR data using FHIR; evaluated the presence of necessary clinical variables for breast cancer risk assessment models.	Interoperability	Indicates the use of FHIR standards for data parsing and evaluation, facilitating automated breast cancer risk assessments through standardized data exchange.	Highlights the critical role of interoperability in ensuring effective and automated data integration for clinical decision-making and risk assessment.	Yes
		Evaluated the feasibility of using FHIR to automate breast cancer risk assessment; found that FHIR data can support risk calculations in decision support tools like RealRisks and BNAV.	Patient-Centered Care	Demonstrates efforts to enhance patient care by automating risk assessment and enabling personalized decision-making through decision support tools.	Emphasizes the importance of patient-centered care by leveraging automated tools for personalized risk assessment and shared decision-making.	Yes
		Incorporated FHIR standards to improve breast cancer risk assessment tools; explored variables like demographics, family history, and clinical data for automation potential.	Integration of Genomic Data	Highlights the integration of genomic and demographic data for automating breast cancer risk calculation, improving decision support tools' usability and accuracy.	Addresses the need for integrating genomic and clinical data to enhance the comprehensiveness and reliability of personalized breast cancer risk assessments in clinical care.	Yes
94	Exploring the Barriers and Facilitators to Implementing Electronic Health Records in a Middle-Income Country: A Qualitative Study from South Africa	Lack of national leadership, insufficient skilled staff, and inadequate funding identified as barriers.	Barriers to Implementation	Highlights the challenges faced in implementing EHR systems in resource-constrained environments.	These barriers must be addressed to ensure successful EHR adoption in middle-income countries.	Yes
		Strong leadership and stakeholder engagement identified as facilitators.	Facilitators for Implementation	Demonstrates the importance of stakeholder buy-in and effective leadership in driving EHR adoption.	Encourages leveraging existing leadership structures to improve digital health initiatives.	Yes
		Leveraging existing systems and infrastructure can support the implementation process.	Leveraging Existing Systems	Explains how utilizing current resources and systems can ease the integration of new technologies like EHRs.	Provides a practical approach for countries with limited resources to adopt digital health technologies.	Yes
95	Exploring Perceptions and Use of the Electronic Health Record by Parents of Children with Autism Spectrum Disorder	"Six complementary themes emerged: Familiarity and exposure to the EHR, changing experience of care, MyChart use, patient/EHR/portal interaction, interoperability, and Mother as Care Coordinator."	Interoperability	Highlights the integration and challenges of using EHR for coordination of complex pediatric care for children with ASD.	Reflects the need for enhancing data sharing and seamless information flow among caregivers to manage multifaceted conditions effectively.	Yes
		"Parents described the portal as being difficult to use and having limited capabilities, which limited its adoption for managing their children’s care."	Patient-Centered Care	Emphasizes the usability and functionality concerns impacting EHR adoption and patient engagement.	Demonstrates the significance of improving patient portal design to ensure effective use and satisfaction among caregivers, particularly for children with chronic conditions like ASD.	Yes
		"Mothers described laboriously requesting paper copies of medical records for other care providers and expressed the need for a secure and comprehensive electronic alternative to manage and share these records effectively."	Care Coordination	Highlights the caregiver’s role in manually maintaining and sharing medical records and the demand for a robust digital solution.	Reflects the importance of enabling efficient digital tools to support caregivers’ efforts in organizing and sharing records across multiple providers for improved coordination of care.	Yes
96	Establishing a Multidisciplinary Initiative for Interoperable Electronic Health Record Innovations at an Academic Medical Center	"ReImagine EHR developed more than 10 apps supporting preventive care, shared decision-making, and chronic disease management."	Interoperability, Patient-Centered Care	Highlights the use of FHIR and other standards for digital innovation; emphasizes integration for better chronic care and shared decision-making, key to patient-centered care.	Demonstrates the essential role of interoperable systems to create seamless EHR applications that enhance care quality and patient outcomes.	Yes
		"The initiative has generated over $35 million in external grants, supporting advancements in EHR-integrated innovations."	Governance and Innovation	Reflects a strategic governance approach to funding and sustaining interoperable EHR systems that align with patient and provider needs.	Governance and strategic innovation enhance the sustainability and scalability of interoperable healthcare applications, critical for long-term adoption.	Yes
		"Key lessons include leveraging interoperability standards like SMART on FHIR and maximizing synergies across research and operations."	Standards-Driven Interoperability	Illustrates how SMART on FHIR facilitates seamless integration and innovation, enabling broad applicability in healthcare settings.	Emphasizes the importance of adopting globally recognized standards to streamline healthcare innovations and their implementation.	Yes
97	Expansion of the Human Phenotype Ontology (HPO) Knowledge Base and Resources	"The HPO’s interoperability with other ontologies has enabled it to be used to improve diagnostic accuracy by incorporating model organism data."	Interoperability, Genomic Data	Demonstrates the use of HPO to link clinical phenotypes with genomic data across ontologies, improving diagnostic workflows and decision-making for rare diseases.	Highlights the critical role of interoperability in aligning genomic and phenotypic data to improve diagnostic accuracy, directly supporting the integration goals of seamless data exchange and enhanced patient care in healthcare systems.	Yes
		"Expanded HPO content and tools through collaborations and user feedback; integrated HPO with various genomic databases and ontologies."	Integration of Genomic Data	Illustrates the continuous enhancement of HPO resources to enable seamless integration with genomic datasets, fostering comprehensive and actionable clinical insights.	Reflects the importance of resource expansion and integration in creating a unified framework for patient-centered healthcare systems, a key objective in improving care coordination and patient outcomes.	Yes
		"Efforts are ongoing that will enable assessment of the correlation between the level of phenotypic annotation and the solve rate."	Interoperability, Patient-Centered Care	Highlights the use of detailed annotations and phenotypic-genomic correlations to improve healthcare delivery and patient outcomes.	Showcases the emphasis on patient-specific data, which is crucial for personalized medicine approaches, enhancing tailored care and treatment strategies within the healthcare system framework.	Yes
		"The HPO provides textual definitions for ease of use, but it also has a robust logical representation with OWL-based logical definitions."	Semantic Mapping, Interoperability	Details the structural enhancement of the ontology using semantic techniques, which support interoperability across healthcare applications and data systems.	Underscores the importance of standardized mappings to ensure coherence across clinical and genomic domains, a key element in achieving the interoperability objectives within healthcare systems.	Yes
98	Electronic Healthcare Record and Clinical Research in Cardiovascular Radiology: HL7 CDA and CDISC ODM Interoperability	"We proposed two approaches: aligning XML structures and using XForms for dual integration of HL7 CDA and CDISC ODM."	Interoperability	Highlights methods for integrating clinical care and research data through syntactic and semantic interoperability techniques.	Reflects the emphasis on creating interoperable systems to bridge gaps between EHR and research data.	Yes
		"The integration ensures shared data for both patient care and clinical trials without redundancy."	Data Integration	Describes how integration reduces redundancy by utilizing shared forms for both clinical and research data.	Demonstrates a practical application of interoperability, ensuring efficiency and coherence in dual-purpose data usage.	Yes
		"Semantic harmonization using terminologies like SNOMED-CT, LOINC, and MedDRA was identified as a future need."	Semantic Mapping	Discusses the importance of aligning terminologies for semantic interoperability to improve understanding and reuse of healthcare and research data.	Identifies the critical need for consistent terminology mapping to ensure data accuracy and applicability across different healthcare and research domains.	Yes
99	Electronic Health Records and Pulmonary Function Data: Developing an Interoperability Roadmap	"Interoperability impacts the full scope of individual patient health and clinical care, population health, and research."	Interoperability	This emphasizes the broad effects of interoperability on healthcare systems, enabling seamless communication and data sharing across various domains.	Interoperability is essential for improving patient outcomes, supporting research, and ensuring cohesive healthcare practices across multiple stakeholders.	Yes
		"Successful interoperability would permit robust population assessments, such as assessing growth and aging patterns over the lifespan."	Patient-Centered Care	Reflects how interoperability enables patient-centered care by facilitating comprehensive assessments and personalized approaches to health management over time.	Interoperability supports tracking individual health metrics longitudinally, ensuring that care is tailored to the patient’s needs throughout their life.	Yes
		"Cost is a major obstacle to PFT–EHR interoperability, and incentives are insufficient to justify the needed investment."	Financial and Regulatory Barriers	Highlights the financial and regulatory challenges in achieving interoperability, stressing the need for more significant incentives and systemic changes to overcome these hurdles.	Financial and regulatory barriers are critical considerations for the widespread adoption of interoperability solutions, as they directly affect healthcare providers' willingness and ability to invest.	Yes
100	Electronic Health Record Interoperability using FHIR and Blockchain: A Bibliometric Analysis and Future Perspective	"EHR interoperability is essential for data exchange and supports patient-centric approaches through FHIR and blockchain integration."	Interoperability, Patient-Centered Care	Reflects the need for interoperable systems like FHIR and blockchain to enhance secure data exchange and prioritize patient-focused care delivery.	Ensures enhanced communication across healthcare systems while maintaining patient-centered approaches, which are vital for the successful implementation of integrated care models.	Yes
		"Blockchain paired with FHIR provides fast and secure data exchange, aiding researchers and physicians in better treatment approaches."	Data Exchange	Highlights the secure, fast, and scalable functionality offered by the blockchain and FHIR synergy to facilitate clinical data sharing without compromising privacy.	Enables the practical implementation of secure and reliable clinical data exchange frameworks for patient-centered healthcare.	Yes
		"Thematic mapping shows interoperability using FHIR as a significant motor theme in advancing EHR research and blockchain as a supportive theme."	Thematic Mapping	Indicates FHIR's leading role in EHR interoperability research and blockchain's growing potential for enhancing security and collaborative applications.	Demonstrates the leadership of FHIR in driving interoperability innovation and blockchain's potential to bolster privacy and decentralization in healthcare systems.	Yes
101	eHealth4U: A DEMO of a Prototype National Electronic Health Record for Cyprus	"This prototype is developed using the HL7 FHIR interoperability standard in combination with terminologies widely adopted by the clinical community such as SNOMED CT and LOINC."	Interoperability	Demonstrates the adoption of global standards to ensure smooth communication and exchange of health data across systems.	Facilitates secure, seamless, and standardized interoperability across healthcare platforms while complying with international guidelines.	Yes
		"The health-related data of this EHR are separated into three main sections, being the 'Medical History,' the 'Clinical Examination,' and the 'Laboratory results.'"	Patient-Centered Care	Highlights structured organization for user-friendly data accessibility by healthcare providers and patients.	Supports efficient care delivery by enabling quick and clear navigation through critical patient data.	Yes
		"eHealth4U is designed to address these guidelines along with the requirements of the ISO 27269:2021 'Health informatics — International Patient Summary (IPS).'"	Interoperability, Patient-Centered Care	Reflects compliance with international standards to enhance data exchange and ensure patient-centered approaches in EHR systems.	Establishes a solid foundation for global healthcare interoperability and patient-focused data management by adhering to ISO and EU standards.	Yes
102	E-Health Systems for Management of MDR-TB in Resource-Poor Environments: A Decade of Experience	"Over the last decade we have developed the PIH-EMR electronic medical record system, and subsequently OpenMRS-TB, to support the treatment of MDR-TB in Peru, Haiti, Pakistan, and other resource-poor environments."	Interoperability	Demonstrates the adoption and scalability of EMR systems in low-resource settings for MDR-TB treatment, ensuring system usability across diverse regions.	Highlights interoperability achieved by implementing open-source platforms like OpenMRS-TB for global adaptability.	Yes
		"We propose moving away from fragmented, vertical systems to focus on common platforms, addressing all stages of TB care, support for open data standards and interoperability, and integration with mHealth applications."	Integration, Interoperability	Emphasizes the need for cohesive systems supporting all stages of TB care and integrating mobile health solutions to enhance functionality.	Reflects the strategic shift towards comprehensive healthcare platforms for scalability and patient-centered care delivery.	Yes
		"OpenMRS supports interoperability with mobile phone software used for field data collection or viewing. Finally, the open source code has helped foster a large international community that develops, deploys and supports the system."	Interoperability, mHealth	Highlights the collaboration and technological innovation in OpenMRS, combining field data collection and open-source contributions for broader implementation.	Demonstrates how OpenMRS achieves data collection efficiency and interoperability through collaborative development and mobile application integration.	Yes
103	Coping with Interoperability in the Development of a Federated Research Infrastructure: Achievements, Challenges, and Recommendations from the JA-InfAct	"Developed an ad hoc federated infrastructure based on process-mining analysis methodology to enable partners to exploit their data and generate dashboards for stroke care pathways."	Interoperability	Demonstrates the use of process-mining for structured data analysis to ensure comparability and uniformity across datasets in a federated infrastructure.	Highlights effective federated infrastructure development that supports research and data sharing while adhering to strict legal and organizational compliance.	Yes
		"Overcame legal interoperability issues, allowing international comparison of caregiving activities for acute stroke across regions."	Legal Interoperability	Emphasizes the importance of overcoming legal barriers to enable cross-border collaboration and data sharing under a common framework.	Reflects the significance of ensuring data protection, privacy, and legal harmonization across different jurisdictions.	Yes
		"Implemented federated research infrastructures using process-mining analysis to support data interoperability and comparative evaluation of healthcare practices; addressed legal and semantic interoperability to ensure seamless data sharing and analysis."	Interoperability, Semantic Interoperability	Highlights the achievement of both semantic and legal interoperability for practical, real-world applications in federated research settings.	Demonstrates how federated infrastructures can address real-world challenges in data sharing and analysis, paving the way for comprehensive healthcare evaluations.	Yes
104	Design, Implementation, Utilization, and Sustainability of a Fast Healthcare Interoperability Resources-Based Inpatient Rounding List	"We successfully integrated an inpatient rounding application into a commercially available EHR leveraging novel yet broadly available application interface resources."	Interoperability	Demonstrates the application of FHIR-based APIs to achieve seamless integration and enhance provider efficiency in using EHR systems.	Highlights the achievement of interoperability through standardized APIs, ensuring scalability and usability across healthcare facilities.	Yes
		"Provider surveys showed application users had an increase in both provider-reported satisfaction and provider-reported time savings."	Patient-Centered Care	Reflects the focus on improving clinician satisfaction and efficiency, directly enhancing the quality of patient care and streamlining clinical workflows.	Indicates the importance of user-centric design in EHR applications to support better patient care and reduce clinician burden.	Yes
		"Application utilization was robust and sustainable, and with improving rounding list data visualization, clinicians are able to shift from data gathering to information interpretation."	Interoperability, Efficiency	Highlights how the application enabled data-driven insights by enhancing visualization and reducing manual effort, aligning with interoperability goals.	Demonstrates the practical impact of interoperable solutions in driving data usability and informed clinical decision-making.	Yes
105	Design and Testing of Medivate, a Mobile App to Achieve Medication List Portability via Fast Healthcare Interoperability Resources	"Developed and tested a mobile app (MEDIvate) that facilitates accurate sharing of medication lists using HL7 FHIR and QR code technology; demonstrated successful integration into both community and hospital workflows."	Interoperability	Highlights the app's ability to integrate seamlessly with HL7 FHIR standards, ensuring accurate data exchange and adaptability in diverse healthcare environments.	Demonstrates the importance of using standardized frameworks like FHIR for scalable and interoperable solutions in patient care.	Yes
		"The app was integrated into hospital workflow and demonstrated interoperability with the inpatient EHR."	EHR Integration, Interoperability	Reflects the success of MEDIvate in achieving integration with existing EHR systems, streamlining data sharing and reducing manual entry errors.	Supports efficient data sharing and enhanced clinical workflows by ensuring compatibility with existing healthcare infrastructure.	Yes
		"Use of the app resulted in 40% of patients making changes to their medication list between discharge and follow-up."	Patient-Centered Care, Engagement	Demonstrates the impact of the app on patient engagement and proactive management of medication information, leading to improved accuracy and adherence.	Highlights the app's role in empowering patients to actively participate in their medication management, reducing potential errors and enhancing safety.	Yes
106	Design and Implementation of an Electronic Health Record-Integrated Hypertension Management Application	"Developed a provider-facing hypertension management platform using digital health tools; integrated with EHR; included needs finding, workflow analysis, and treatment algorithm creation."	Digital Health	Reflects the comprehensive design approach, emphasizing integration of digital tools with EHR to improve hypertension management.	Demonstrates the effective use of digital health solutions for chronic disease management, leveraging evidence-based algorithms and clinician feedback.	Yes
		"Implemented an evidence-based medication titration algorithm integrated with the EHR, allowing automated recommendations for medication adjustments."	EHR Integration, Automation	Highlights the integration of automated decision-making tools with EHR to streamline medication management and reduce clinician burden.	Supports efficient decision-making and reduces manual tasks by leveraging automation and evidence-based practices.	Yes
		"The system resulted in improved hypertension control through guideline-based recommendations and clinician workflow alignment."	Patient-Centered Care, Workflow Integration	Demonstrates the impact of the platform on enhancing patient outcomes and aligning with clinician workflows for better adoption.	Emphasizes the importance of integrating clinical workflows with digital tools to achieve better health outcomes and streamline practices.	Yes
107	Building an Electronic Medical Record System Exchanged in FHIR Format and Its Visual Presentation	"Simulated data exchange using FHIR servers; conducted system performance evaluations using Apache JMeter."	Interoperability	Highlights the use of FHIR servers to enable efficient data exchange and system performance testing for scalability.	Demonstrates the effectiveness of using standardized FHIR frameworks for improving system efficiency and ensuring seamless interoperability.	Yes
		"Replaced the EMR Exchange Center gateway with an FHIR server to reduce data conversion time and cost."	EHR Integration, Cost Efficiency	Reflects the transition to FHIR servers for reducing operational costs and enhancing data conversion speed in healthcare systems.	Supports streamlined workflows and cost-effective data exchange through the adoption of advanced interoperability standards.	Yes
		"Demonstrated the effectiveness of FHIR for data exchange and visual presentation of medical information to assist in clinical decision-making."	Patient-Centered Care, Visual Tools	Demonstrates how FHIR supports data visualization, aiding clinicians in interpreting information for improved patient care.	Highlights the role of visual presentation tools in empowering clinicians with actionable insights and enhancing decision-making processes.	Yes
108	Contemporary Clinical Decision Support Standards Using Health Level Seven International Fast Healthcare Interoperability Resources	"Reviewed current CDS standards based on HL7 FHIR. Highlighted standards: Arden Syntax, Clinical Quality Language, FHIR Clinical Reasoning, SMART on FHIR, CDS Hooks."	Interoperability	Summarizes key FHIR-based standards and their relevance in achieving interoperability in clinical decision support systems.	Reflects the adoption of HL7 FHIR standards to unify CDS logic, ensuring consistency and scalability in clinical workflows.	Yes
		"SMART on FHIR enables app-based ecosystems for chronic disease management, neonatal care, and genomic test ordering."	SMART on FHIR, CDS Integration	Highlights the versatility of SMART on FHIR in enabling specialized clinical apps, promoting interoperability and usability in clinical settings.	Demonstrates the value of standardized app ecosystems in addressing diverse healthcare needs while enhancing patient outcomes.	Yes
		"CDS Hooks leverages workflow hooks like 'patient-view' and 'order-sign' to trigger CDS services and provide real-time recommendations."	CDS Hooks, Workflow Optimization	Illustrates how CDS Hooks seamlessly integrates with clinician workflows to deliver timely, actionable insights during clinical decision-making.	Highlights the efficiency of CDS services in improving real-time decision-making and aligning with clinician workflows for enhanced patient care.	Yes
109	Balancing Functionality versus Portability for SMART on FHIR Applications: Case Study for a Neonatal Bilirubin Management Application	"Developed a feature-rich app for neonatal bilirubin management, prioritizing functionality with custom FHIR interfaces."	Interoperability	Highlights the balance between feature richness and portability by adapting to EHR capabilities using SMART on FHIR.	Demonstrates how adapting FHIR features can enable effective clinical app dissemination while supporting diverse healthcare systems.	Yes
		"Approaches for cross-institutional dissemination include user feedback, enabling differential features, replacing custom interfaces, and using a canonical logical data model."	Portability, EHR Integration	Reflects strategies to enhance app portability across institutions, focusing on differential capabilities and standardization through QUICK.	Supports the scalability of SMART on FHIR applications by addressing limitations in EHR-supported FHIR profiles and ensuring universal applicability.	Yes
		"Use of a canonical logical data model (QUICK) helps address FHIR versioning challenges, allowing seamless integration and scaling of the app."	Standardization, Logical Data Model	Demonstrates how a unified data model mitigates interoperability issues, enabling consistent app behavior across different FHIR versions.	Highlights the importance of using a version-independent model for reliable app development and cross-platform integration.	Yes
110	Bringing Health and Fitness Data Together for Connected Health Care: Mobile Apps as Enablers of Interoperability	"Developed and tested the myFitnessCompanion app over 8 years, integrating data from multiple sources and addressing interoperability challenges."	Interoperability	Demonstrates how mobile apps can address interoperability by integrating data from diverse health and fitness devices and servers.	Highlights the importance of using mobile apps to aggregate health data, overcoming device-specific barriers for improved patient care.	Yes
		"The app integrates data from various devices and servers, addressing different wireless protocols and security standards."	Data Integration, Security	Emphasizes the role of mobile apps in ensuring secure and standardized data collection and transmission across multiple platforms.	Reflects the need for apps to adhere to security protocols while enabling seamless data integration to support a connected health ecosystem.	Yes
		"Demonstrated that a mobile app can aggregate health and fitness data, overcoming interoperability challenges to provide a unified patient health view."	Patient-Centered Care, Aggregated Data	Highlights the utility of aggregated health data in creating a comprehensive health view, aiding both patients and clinicians in informed decision-making.	Supports the integration of health data into a centralized framework, enhancing usability and accessibility for better patient engagement.	Yes
111	Digital Health Solutions and State of Interoperability: Landscape Analysis of Sierra Leone	"Surveyed district health management teams, digital health implementing organizations, and selected health facilities to assess digital health solutions and interoperability."	Interoperability	Highlights the comprehensive analysis of digital health solutions and their interoperability across health facilities in Sierra Leone.	Demonstrates the need to evaluate and map digital health solutions for effective integration into national health systems.	Yes
		"Identified the distribution and interoperability status of digital health solutions in Sierra Leone; highlighted the lack of data sharing among different systems."	Data Sharing, Integration	Reflects the current challenges in data sharing and the fragmented nature of health solutions, emphasizing the importance of standardization.	Points to the gaps in interoperability and stresses the need for coordinated efforts to establish a unified health information system.	Yes
		"Leverage current investment in HIS for big data and AI applications, with a focus on individualized and longitudinal patient data exchange."	Big Data, AI Opportunities	Demonstrates the potential of using big data and AI to bridge gaps in data interoperability, leading to improved healthcare outcomes.	Highlights the opportunity to use advanced technologies like big data and AI to achieve the vision of a digitally integrated health system.	Yes
112	Digitalizing Health Services by Implementing a Personal Electronic Health Record in Germany: Qualitative Analysis of Fundamental Prerequisites from the Perspective of Selected Experts	"Conducted semistructured interviews with healthcare professionals and eHealth experts; analyzed transcripts using qualitative content analysis."	Interoperability	Highlights the use of qualitative methods to assess expert perspectives on challenges and prerequisites for implementing personal health records.	Demonstrates the importance of involving stakeholders to address interoperability and other challenges in digital health implementation.	Yes
		"Identified three crucial themes for implementing a PHR in Germany: (1) documentation standards with prevailing analog processes, (2) interoperability challenges due to a plurality of actors and systems, (3) political structure lacking clear regulations and incentive structures."	Documentation, Interoperability, Regulation	Reflects the multifaceted challenges of PHR implementation, focusing on standards, interoperability, and regulatory gaps.	Highlights the need for comprehensive policy and infrastructure changes to support digital transformation in healthcare.	Yes
		"Experts considered PHRs desirable but highlighted significant challenges in the current German healthcare system."	Challenges, Digital Transformation	Demonstrates the potential benefits of PHRs while acknowledging the hurdles posed by the existing healthcare structure.	Underlines the critical role of systemic reforms in ensuring successful adoption and utilization of personal health records.	Yes
113	Digitalization of Health Data: Interoperability of the Proposed European Health Data Space	"The European Health Data Space (EHDS) proposal by the European Commission includes measures for creating a European Electronic Health Record Exchange Format (EEHRxF) and developing a cross-border digital infrastructure."	Interoperability	Highlights the EHDS's focus on interoperability by establishing a unified framework and infrastructure for health data exchange across the EU.	Demonstrates the importance of structured data formats and cross-border integration to enhance data sharing and collaboration in healthcare systems.	Yes
		"Technical, syntactical, and semantic interoperability are core aspects of the EHDS, emphasizing the use of standards like FHIR, IPS, and the EIF framework."	Semantic Interoperability, Standards	Reflects the emphasis on adopting international standards to ensure consistent and meaningful health data exchange across different systems and stakeholders.	Supports the adoption of widely recognized frameworks like FHIR and IPS to overcome semantic and syntactical barriers in data interoperability.	Yes
		"Member states are required to establish national digital health authorities to ensure governance and compliance with EHDS regulations."	Governance, Regulation	Highlights the role of national authorities in implementing EHDS guidelines, ensuring data privacy, and fostering interoperability within and across borders.	Emphasizes the importance of robust governance structures to support effective implementation and compliance with EHDS standards.	Yes
114	Development of an openEHR Template for COVID-19 Based on Clinical Guidelines	"Analyzed guidelines, extracted data items, developed and validated openEHR archetypes and templates for data exchange."	Interoperability	Demonstrates the use of openEHR archetypes to facilitate structured data sharing and ensure compatibility across systems.	Highlights the critical role of interoperability in facilitating the seamless integration of medical data, ultimately enhancing healthcare delivery and aligning with the goals of integrated care systems.	Yes
		"Developed a shared data model based on the openEHR modeling approach to improve interoperability among systems for COVID-19 diagnosis and treatment."	Interoperability, Patient-Centered Care	Focuses on creating data models that integrate clinical knowledge to ensure updated and effective patient care.	Supports the integration of patient-centered care practices by aligning structured data models with clinical decision-making processes.	Yes
		"Highlighted the use of clinical guideline-based templates to ensure consistency and alignment with healthcare standards."	Patient-Centered Care, Integration of Genomic Data	Aligns data templates with healthcare standards to enhance consistency and reliability in medical decision-making.	Emphasizes the importance of standardization and consistency in integrating genomic and clinical data, improving patient care and ensuring alignment with the goals of integrated healthcare systems.	Yes
115	Development of an electronic claim system based on an integrated electronic health record platform to guarantee interoperability	"The system supports interoperability by integrating HL7 interface engines to exchange clinical messages between heterogeneous devices."	Interoperability	Demonstrates the use of HL7 standards for efficient data exchange across diverse systems, ensuring seamless interoperability.	Aligns with interoperability goals by ensuring consistent data flow and minimizing errors across multi-system environments, supporting seamless integration and efficient healthcare delivery.	Yes
		"The electronic claim system reduces physician malpractice by suggesting proper treatments and automatically preparing reimbursement claims for CMS submission."	Patient-Centered Care	Highlights patient-specific interventions and efficient clinical decision support, enhancing the quality of patient care.	Supports the goal of patient-centered care by prioritizing accurate clinical decisions and streamlining administrative workflows, enhancing overall healthcare efficiency and patient outcomes.	Yes
		"The developed system ensures compliance with HIPAA standards for secure electronic transmission of medical claims and transforms them into HL7 CDA formats."	Interoperability, Compliance and Security	Reflects adherence to healthcare regulations and security protocols, vital for trustworthy and compliant data management.	Emphasizes the critical role of security and standardization in integration efforts, ensuring data integrity, regulatory compliance, and seamless interoperability across diverse healthcare systems for improved patient care and outcomes.	Yes
116	Development of standard indicators to assess use of electronic health record systems implemented in low-and medium-income countries	"Indicators were categorized into system use, data quality, interoperability, and reporting, following the SMART criteria for systematic evaluation."	Interoperability, Patient-Centered Care	Highlights the structured evaluation of EHR implementations, ensuring they meet diverse healthcare needs and facilitate smooth data sharing across systems.	Aligns with the objective of enhancing system usability and ensuring data quality through interoperability, promoting effective patient-centered care delivery across healthcare systems.	Yes
		"Interoperability indicators include data exchange and standardized terminologies to facilitate seamless communication across healthcare systems."	Interoperability, Thematic Mapping		Underlines the importance of standardized terminologies for consistent communication and data exchange, essential for robust health information systems.	Yes
		"Nominal Group Technique facilitated consensus on high-quality, practical indicators adaptable to resource-constrained settings like LMICs."	Patient-Centered Care, Integration of Data		Demonstrates the participatory approach to developing adaptable EHR indicators, ensuring relevance to patient care and organizational needs in diverse contexts.	Yes
117	Development of an application concerning fast healthcare interoperability resources based on standardized structured medical information exchange version 2 data	"Converted clinical data in SS-MIX2 storage into FHIR format, enabling patient-specific data sharing and interoperability."	Interoperability	Demonstrates the conversion of Japanese-specific SS-MIX2 data into the globally accepted FHIR format, facilitating interoperability across EHR and PHR systems.	Supports the goal of creating interoperable frameworks for integrating phenotypic and genotypic data, enhancing personalized medicine and improving overall patient care through seamless data exchange and analysis.	Yes
		"Developed a PHR application using Swift, enabling patients to access their clinical information and empowering patient engagement."	Patient-Centered Care	Highlights patient empowerment through access to their clinical data, aligning with patient-centered care principles central to POMOCF.	Emphasizes the need for patient-centered approaches to enhance engagement and decision-making in healthcare.	Yes
		"Mapped and validated SS-MIX2 data types like diagnosis, medication, and allergy into FHIR repository, addressing heterogeneity in healthcare systems."	Semantic Mapping	Showcases effective mapping of diverse healthcare data types to a standardized FHIR format, reducing data heterogeneity and improving semantic interoperability.	Aligns with the aim of semantic integration to unify disparate healthcare data, transforming it into actionable knowledge for improved decision-making and patient care.	Yes
118	Developing a Scalable FHIR-based Clinical Data Normalization Pipeline for Standardizing and Integrating Unstructured and Structured Electronic Health Record Data	"The NLP2FHIR pipeline demonstrates the feasibility of standardizing unstructured EHR data and integrating it into a structured format, enhancing interoperability."	Interoperability, Data Standardization	Highlights the importance of converting unstructured clinical data into structured formats using FHIR, thereby ensuring seamless data integration and interoperability between diverse healthcare systems.	Emphasizes the need for standardization and interoperability to support objectives, ensuring efficient healthcare data management and the seamless integration of phenotypic and genotypic data for better patient outcomes.	Yes
		"The pipeline integrates structured and unstructured data, providing tools for data normalization critical for phenotyping and large-scale analytics."	Integration of Genomic Data, Data Analytics	Demonstrates the role of integration and normalization processes in linking structured and unstructured data for advanced genomic data analytics and phenotype extraction, critical for personalized healthcare.	Reflects the alignment with the goal of integrating genomic and phenotypic data to enhance patient-centered healthcare delivery and enable large-scale health analytics for improved decision-making and outcomes.	Yes
		"NLP2FHIR supports semantic interoperability using FHIR extensions for unstructured data, ensuring compatibility with existing and future EHR systems."	Semantic Mapping, Interoperability	Explains the application of FHIR extensions to address gaps in representing unstructured data, thereby enhancing semantic interoperability across different EHR systems and enabling future-ready healthcare solutions.	Supports the focus on achieving semantic consistency and interoperability, which are crucial for integrating advanced health data systems and enhancing patient care workflows for better coordination and outcomes.	Yes
119	Design and validation of a FHIR-based EHR-driven phenotyping toolbox	"The PhEMA Workbench supports phenotype authoring, execution, and sharing, ensuring precise and recall-focused phenotype definitions across institutions."	Interoperability, Patient-Centered Care	Highlights the ability of the PhEMA Workbench to enhance EHR-driven phenotyping through its standard-compliant representation, enabling consistent execution and sharing of phenotypes across various clinical data platforms.	Ensures accurate phenotype definition and execution, aligning with key themes for improving interoperability and advancing patient-centered care across healthcare systems.	Yes
		"Validation across three sites achieved high precision and recall, demonstrating the utility of the PhEMA Workbench for cross-platform clinical research."	Data Exchange	Demonstrates successful integration and execution of phenotype definitions across multiple EHR platforms, supporting standardized data exchange for research purposes.	Enables streamlined data sharing and validation across platforms, supporting the focus on improving data interoperability and ensuring reliability in patient-centered research outcomes for enhanced clinical decision-making.	Yes
		"The Workbench integrates FHIR and CQL standards, facilitating modular, reusable, and standards-compliant phenotype definitions for clinical and research use."	Thematic Mapping	Indicates the modular and reusable nature of the tool, emphasizing adherence to HL7 FHIR and CQL standards, critical for creating scalable and interoperable solutions in healthcare systems.	Demonstrates the tool's ability to address scalability and interoperability challenges, which are essential for implementing integrated healthcare systems and supporting patient-centered research initiatives.	Yes
120	Developing a Data Element Repository to Support EHR-Driven Phenotype Algorithm Authoring and Execution	"Developed and evaluated a Data Element Repository (DER) using Semantic Web technologies and ISO/IEC 11179 standards for machine-readable QDM APIs."	Interoperability, Semantic Mapping	Demonstrates the creation of a DER to enable interoperability and machine-readable APIs for structured data elements, supporting phenotype algorithm development and execution.	Aligns with the goal of ensuring seamless integration and standardization for advanced data exchange in phenotype modeling and execution, enhancing the efficiency and accuracy of healthcare data management.	Yes
		"Proposed harmonization of DER with HL7 FHIR and CIMI to enhance the Quality Data Model (QDM) specification and improve clinical decision-making."	Data Exchange, Standardization	Highlights the role of harmonizing DER with FHIR and CIMI standards to improve data exchange, supporting robust decision-making in clinical and research environments.	Reflects the focus on integrating diverse data standards to enhance clinical research and patient outcomes by improving interoperability and enabling more efficient data exchange across healthcare systems.	Yes
		"The repository supports the reuse of data elements for phenotype algorithms, facilitating cross-platform compatibility and efficient development cycles in phenotype modeling."	Patient-Centered Care	Showcases the reuse of structured data elements to streamline phenotype algorithm development, ensuring alignment with patient-centered healthcare goals.	Emphasizes the commitment to patient-centered care through optimized and reusable data structures, enhancing the efficiency, adaptability, and responsiveness of healthcare systems.	Yes
121	Design and Development of Referrals Automation, a SMART on FHIR Solution to Improve Patient Access to Specialty Care	"Referrals Automation enhances the referrals process by automating the receipt, digitization, and integration of referrals into the EHR."	Interoperability	Demonstrates the use of FHIR and SMART standards for seamless integration of referrals into EHR systems, reducing manual data entry.	Supports the integration of interoperability tools to streamline processes and reduce errors, aligning with the goal of improving efficiency and accuracy in healthcare systems.	Yes
		"Using SMART on FHIR, the system automates referral management, providing scalability and adaptability across healthcare systems."	Interoperability, Patient-Centered Care	Highlights adaptability and efficiency in managing referrals while prioritizing patient needs and system scalability.	Aligns with the vision of enhancing healthcare delivery by leveraging scalable and interoperable systems, promoting efficiency and improved patient care across healthcare networks.	Yes
		"Time-motion studies reveal a reduction in manual referral processing time, improving appointment scheduling and patient access."	Patient-Centered Care	Reflects improved patient experience and timely access to specialty care, reducing delays and inefficiencies.	Emphasizes patient-centered objectives by addressing inefficiencies in the referral process, improving care coordination, reducing delays, and enhancing overall healthcare delivery.	Yes
122	Digital Transformation in Healthcare – Architectures of Present and Future Information Technologies	"FHIR describes data formats and elements ('resources'), and an API for exchanging electronic health records."	Interoperability	Highlights the adoption of FHIR standards as a mechanism to improve system-wide interoperability and data exchange.	Essential for creating interoperable healthcare systems that enable the seamless integration of health data across platforms, promoting efficient data exchange and improved patient care.	Yes
		"Healthcare data remains highly siloed, and the value largely untapped, hindering real-world evidence generation and personalized care."	Patient-Centered Care	Addresses the challenge of siloed data, underscoring the importance of integrating and utilizing diverse health data to enhance patient outcomes.	Demonstrates the critical role of data integration in delivering personalized, patient-focused care, which is a key aspect of enhancing healthcare systems and improving patient outcomes.	Yes
		"Intelligent, adaptive, learning clinical information extraction and high-precision rule-based systems are needed to transform unstructured data into semantic standards."	Integration of Genomic and Phenotypic Data	Explores how semantic reasoning and intelligent systems can facilitate the integration of diverse data types, including genomic and phenotypic information.	Illustrates the importance of leveraging intelligent systems for the meaningful integration of genomic and phenotypic data, directly supporting objectives in advancing personalized medicine and enhancing clinical decision-making for better patient outcomes.	Yes
123	Creation of a structured molecular genomics report for Germany as a local adaption of HL7's Genomic Reporting Implementation Guide	"Expert group identified key elements, mapped to HL7's Genomics Reporting IG, and subjected to public ballot."	Interoperability	Developed a dataset definition, information model, and FHIR specification for German molecular genomics reports to facilitate integration in electronic health records.	Use the FHIR-based specification to standardize genomic reporting, enhancing interoperability and integration of genomic data with clinical data.	Yes
		"Developed a dataset definition and information model to support structured molecular genomics reporting."	Genomic Data Integration	Focused on ensuring seamless integration of molecular genomic data into clinical workflows for enhanced decision-making capabilities.	Demonstrates the value of standardized genomics reporting in advancing precision medicine and supporting the goals of genomic integration, ensuring more accurate and personalized treatment approaches.	Yes
		"Highlighted the importance of public collaboration and feedback for refining genomic reporting standards."	Semantic Interoperability	Emphasized community-driven feedback to achieve consistency and usability in genomic data exchange frameworks.	Supports alignment with patient-centered goals by promoting inclusivity and adaptability in genomic reporting practices, ensuring that care is personalized and accessible to diverse patient populations.	Yes
124	Cross border semantic interoperability for learning health systems: The EHR4CR semantic resources and services	"The EHR4CR platform provides semantic interoperability across diverse EHR systems, enabling efficient cross-border data sharing for clinical trials."	Interoperability	Demonstrates the ability of EHR4CR to access semantically equivalent data elements across diverse EHR systems, crucial for ensuring cross-border collaboration in healthcare research.	Supports the goal of establishing interoperability across healthcare systems, facilitating efficient data sharing and seamless integration for improved care coordination and patient outcomes.	Yes
		"The mediation platforms leverage common ontologies and semantic mapping to address the heterogeneity in data elements across international EHR systems."	Semantic Mapping	Highlights the role of common ontologies in standardizing data elements and resolving semantic heterogeneity, enabling effective cross-border data exchange and research collaboration.	Aligns with the objective of integrating phenotypic and genotypic data through robust semantic frameworks, enabling seamless healthcare delivery and enhancing the accuracy of personalized treatment plans and clinical decision-making.	Yes
		"Evaluation across five countries revealed that the EHR4CR platform ensures high compatibility and semantic equivalence of data elements, demonstrating its potential for international adoption."	Interoperability, Scalability	Validates the scalability and compatibility of EHR4CR in handling diverse datasets across countries, emphasizing its potential for international interoperability in learning health systems.	Reinforces the applicability of scalable interoperable solutions for broader, international contexts, ensuring the effective integration and exchange of healthcare data across diverse systems and regions.	Yes
125	Coordinated Use of Health Level 7 Standards to Support Clinical Decision Support: Case Study with Shared Decision Making and Drug-Drug Interactions	"FHIR as the common information model enables semantic interoperability between healthcare systems."	Interoperability	Emphasizes the role of FHIR as a key standard for achieving interoperability in healthcare.	Aligns with the focus on interoperability to standardize healthcare processes and enhance data sharing, ensuring seamless communication across healthcare systems.	Yes
		"CDS Hooks specifies a hook-based pattern to trigger CDS services upon specific user events in the EHR."	Interoperability, Patient-Centered Care	Explains the use of CDS Hooks to enhance integration within clinical workflows.	Highlights the practical utility of modular CDS components in facilitating decision-making and patient care.	Yes
		"SMART on FHIR enables external applications to safely access patient data as FHIR resources from EHR systems."	Interoperability, Data Exchange	Demonstrates how SMART on FHIR ensures secure and interoperable data access for third-party applications.	Reflects the aim to integrate secure, interoperable data sharing frameworks into patient-centered care, enhancing communication, coordination, and the overall quality of healthcare delivery.	Yes
126	Comprehensive User Requirements Engineering Methodology for Secure and Interoperable Health Data Exchange	"The gap analysis identified significant challenges in achieving full adherence to information security standards while ensuring interoperability."	Interoperability, Cybersecurity	Reflects the challenges of balancing security standards with seamless health data exchange, a core element of POMOCF.	Highlights the critical role of secure and interoperable data exchange in enabling seamless integration for patient-centered care.	Yes
		"Barriers include lack of awareness of HIT risks, usability constraints, and insufficient management commitment for improving interoperability."	Interoperability, Patient-Centered Care	Emphasizes the importance of addressing user-centric challenges to enable efficient and secure health IT systems.	Aligns with the focus on human and organizational factors, which are essential for achieving patient-centered interoperability and fostering effective collaboration across healthcare systems.	Yes
		"Recommendations include adherence to standards, flexible design for technical dependencies, and focus on user-centric approaches for secure health data exchange."	Standards Compliance, User-Centric Design	Suggests strategies for improving HIT security and interoperability while prioritizing user needs, aligned with POMOCF goals.	Guides implementation by emphasizing adaptable, user-focused approaches that ensure secure and efficient data exchange, enhancing interoperability and patient-centered care across healthcare systems.	Yes
127	COEUS: "Semantic Web in a Box" for Biomedical Applications	"COEUS provides a semantic web framework integrating data, ontologies, and exploration tools for biomedical applications."	Interoperability	Highlights the integration of semantic web technologies for advanced data interoperability in biomedical research.	Supports the development of interoperable biomedical systems, aligning with objectives for seamless data exchange and improved coordination across healthcare platforms.	Yes
		"Provides SPARQL endpoints, LinkedData publication, and RESTful services for efficient knowledge sharing and integration."	Knowledge Sharing	Emphasizes the role of linked data and semantic standards in facilitating knowledge sharing across applications.	Enables scalable solutions for knowledge federation and interoperability, which are critical for the successful implementation of integrated healthcare systems and data exchange.	Yes
		"Offers a modular, flexible API for rapid deployment in healthcare and biomedical applications."	Rapid Deployment	Showcases COEUS’s adaptability and modularity for fast deployment in research and healthcare ecosystems.	Accelerates ontology integration in healthcare systems, a key component of the framework aimed at enhancing data consistency, interoperability, and effective patient care.	Yes
128	CKD as a Model for Improving Chronic Disease Care through Electronic Health Records	"Electronic health records have the potential to improve the care of patients with chronic medical conditions."	Interoperability, Patient-Centered Care	Highlights the transformative role of EHRs in improving care for chronic medical conditions like CKD.	Demonstrates the importance of aligning data interoperability to improve chronic disease management, ensuring seamless communication and coordinated care across healthcare systems.	Yes
		"CKD provides a unique opportunity to show this potential: the disease is common in the United States, there is significant room to improve CKD detection and management."	Interoperability, Patient-Centered Care	Explains how CKD's prevalence makes it an ideal candidate for showcasing EHR-driven care improvements.	Supports the objective of enhancing healthcare outcomes by focusing on the management and treatment of prevalent chronic conditions, improving patient care through coordinated, data-driven approaches.	Yes
		"Improved access to CKD-related data would enable identification of a group of patients at high risk for multiple adverse outcomes."	Interoperability	Emphasizes the value of data access and integration in identifying and managing high-risk CKD patients.	Aligns with the goal of leveraging interoperability to advance personalized, data-driven healthcare, enhancing treatment precision and patient outcomes through seamless data integration and analysis.	Yes
129	Challenges and Strategies for Patient Safety in Primary Care: A Qualitative Study	"Lack of interoperability among health information systems (HIT)."	Interoperability	Highlights the technical barriers that prevent seamless data exchange across systems, causing delays and errors in patient care.	Demonstrates the need for integrated HIT systems to enhance data flow, reducing safety incidents in primary care settings.	Yes
		"Communication failures and challenges with medication reconciliation."	Patient-Centered Care	Emphasizes the gaps in clinician-patient interactions and medication management, affecting patient safety and care quality.	Ensures the prioritization of effective communication strategies to reduce errors and enhance patient engagement in care planning, fostering better collaboration and outcomes in healthcare systems.	Yes
		"Highlighted strategies involving health information systems and dedicated resources to improve safety."	Safety Strategies and HIT Integration	Identifies actionable measures using HIT and additional resources like care navigators to enhance safety measures in primary care settings.	Facilitates the application of evidence-based practices and health information technology (HIT) in implementing safety-enhancing strategies, aligning with objectives to improve patient-centered care and outcomes across healthcare systems.	Yes
130	Can OpenEHR, ISO 13606, and HL7 FHIR Work Together? An Agnostic Approach for the Selection and Application of EHR Standards	"OpenEHR provides a complete standard specification of resources for the creation, storage, maintenance and exploitation of health data."	EHR Standards, Data Persistence	Highlights OpenEHR's comprehensive standard for managing health data effectively, addressing data persistence and reuse.	Demonstrates OpenEHR's capability to build robust, interoperable EHR systems that are essential for achieving standardized healthcare interoperability, enhancing data exchange, and improving patient care across diverse healthcare platforms.	Yes
		"ISO 13606 offers a real solution for semantic interoperability with the necessary flexibility to adapt to the information models implemented in the EHR."	Semantic Interoperability	Emphasizes ISO 13606's adaptability and its role in enabling semantic interoperability for diverse data models in healthcare.	Reinforces the need for semantic interoperability, a crucial element in achieving integrated, patient-centered care and enhancing seamless data exchange across healthcare systems.	Yes
		"HL7 FHIR provides a common minimum exchange framework, limiting flexibility by virtue of convergence and simplicity."	Data Exchange, Interoperability	Notes HL7 FHIR's capability for facilitating fast and effective data exchange, despite its reduced flexibility compared to other standards.	Highlights the balance between simplicity and efficiency, which is essential for achieving scalable data exchange and ensuring seamless integration across healthcare systems.	Yes
131	Blockchain-enabled iWellChain framework integration with the national medical referral system	"Developed a blockchain-enabled framework to integrate NHIA’s NMR data with EMR/EHR data."	Interoperability, Security	Reflects the integration of blockchain technologies with EHR data to enhance data exchange and security in medical referral systems.	Demonstrates the significance of using blockchain to enhance data trust, security, and interoperability, directly supporting the objectives of seamless data integration and improving healthcare outcomes across systems.	Yes
		"Patients showed high interest in accessing their health data, especially lab reports."	Patient Engagement	Highlights the importance of patient-centered access to health information, aligning with POMOCF's goal of enhancing patient participation in healthcare through technological solutions.	Supports the objective of fostering patient-centered care and improving health outcomes by enabling transparent and secure access to health data.	Yes
		"Developed a scalable, flexible blockchain-enabled framework."	Scalability, Interoperability	Emphasizes the scalable and flexible aspects of the framework to ensure seamless data exchange and adaptation across healthcare systems.	Ensures scalability and interoperability to meet diverse healthcare needs, aligning with principles of adaptability and comprehensive data integration for more efficient and coordinated care delivery.	Yes
132	Blockchain Technology for Healthcare: Facilitating the Transition to Patient-Driven Interoperability	"Interoperability in healthcare has traditionally been focused around data exchange between business entities, for example, different hospital systems."	Interoperability	Highlights the traditional focus of healthcare interoperability on inter-institutional data exchange.	Establishes the baseline understanding of healthcare interoperability's conventional emphasis on institutional data exchange.	Yes
		"Patient-centered interoperability, however, brings with it new challenges and requirements around security and privacy, technology, incentives, and governance that must be addressed for this type of data sharing to succeed at scale."	Patient-Centered Interoperability	Addresses the unique challenges introduced by a shift to patient-centered data exchange in healthcare systems.	Emphasizes the complexity and necessity of addressing these challenges to enable effective, patient-driven data sharing, ensuring improved care coordination and outcomes across healthcare systems.	Yes
		"Blockchain technology might facilitate this transition through five mechanisms: (1) digital access rules, (2) data aggregation, (3) data liquidity, (4) patient identity, and (5) data immutability."	Blockchain Technology	Identifies key mechanisms through which blockchain can support patient-driven interoperability, focusing on secure, efficient, and patient-centered data management.	Demonstrates blockchain's potential role in enhancing patient-driven interoperability, supporting seamless data exchange and aligning with objectives to improve healthcare outcomes and care coordination.	Yes
		"Despite the numerous ways in which blockchain might enable patient-led interoperability, there are several barriers that will need attention, including clinical data transaction volume, privacy and security, patient engagement, and incentives."	Barriers to Blockchain Implementation	Highlights the limitations and challenges faced by blockchain implementations in healthcare, despite their potential benefits.	Identifies practical challenges in implementing blockchain technology effectively, ensuring a balanced perspective for its integration to enhance interoperability and data security across healthcare systems.	Yes
133	Barriers and facilitators to Electronic Medical Record (EMR) use in an urban slum	"Identified major themes such as systems, software, and social considerations, with sustainability concerns prevailing."	Interoperability, Patient-Centered Care	Highlights the integration of technical systems and social considerations to improve EMR implementation in resource-constrained environments.	Ensures the alignment of technical and patient-centered care goals, focusing on interoperability and sustainability to improve healthcare delivery and patient outcomes across systems.	Yes
		"Practical barriers include power, network, and interoperability issues; social factors like identity management and training are critical."	Interoperability	Identifies infrastructure challenges and social barriers critical to ensuring successful and sustainable implementation of EMR systems.	Emphasizes the importance of addressing both technical and social challenges for the sustainable use of EMRs, directly supporting interoperability objectives by fostering seamless data exchange and improving healthcare outcomes.	Yes
		"Addressing both technical and social challenges can enhance EMR implementation."	Patient-Centered Care, Sustainability	Combines technical and patient-centered strategies to overcome challenges and improve healthcare outcomes through effective EMR implementation.	Supports the goal of developing systems that address both technical barriers and patient-centered needs, ensuring the sustainability, scalability, and efficiency of healthcare systems for improved patient care and outcomes.	Yes
134	A hackathon as a tool to enhance research and practice on electronic health record systems’ interoperability for chronic disease management and prevention	"Demonstrated the efficacy of hackathons in uniting diverse teams to develop state-of-the-art applications for EHR interoperability, particularly for chronic disease management."	Interoperability	Reflects how hackathons create collaborative environments for innovation, emphasizing solutions for chronic disease management through EHR interoperability.	Highlights the potential of hackathons in fostering innovation and collaboration, essential for creating interoperable EHR systems.	Yes
		"Provided proof-of-concept for managing and preventing chronic diseases, showing high interest and expertise in the community."	Proof-of-Concept	Demonstrates the community's engagement and expertise in developing practical solutions for managing and preventing chronic diseases.	Encourages the use of hackathons as a testing ground for innovative ideas and practical applications in EHR systems for chronic care management.	Yes
		"Incorporating hackathon-style events can foster innovation and collaboration in developing interoperable EHR solutions for chronic disease management."	Innovation and Collaboration	Highlights the role of hackathons in accelerating innovation and teamwork to tackle complex healthcare challenges, specifically EHR interoperability.	Validates the importance of collaborative events in driving forward practical and scalable healthcare solutions.	Yes
135	A Blockchain Framework for Patient-Centered Health Records and Exchange (HealthChain): Evaluation and Proof-of-Concept Study	"Blockchain can facilitate patient-centered access to and exchange of health information by providing a secure, interoperable environment for data sharing through smart contracts and cryptographic identities."	Interoperability, Patient-Centered Care	Highlights the capability of blockchain to create a secure and interoperable environment that allows patient-controlled data sharing, ensuring both privacy and efficiency in managing health information.	Emphasizes the integration of blockchain to enhance patient-centered care and secure data exchange, while addressing challenges such as data security, scalability, and interoperability across healthcare systems.	Yes
		"Key challenges include data security, block storage, and patient-administered data access."	Security Challenges	Addresses the potential issues faced when implementing blockchain for healthcare, particularly with data security and patient-controlled systems.	Focuses on identifying and addressing challenges to improve the implementation of blockchain, ensuring effective integration and enhanced security, scalability, and interoperability in healthcare systems.	Yes
		"Integrate blockchain frameworks like HealthChain to enhance patient engagement and data curation in POMOCF."	Patient Engagement, Data Curation	Demonstrates how blockchain frameworks can empower patients to actively engage with and manage their health data while improving the reliability and quality of curated health information.	Aligns with the goal of fostering patient-centric approaches and efficient health information management, enhancing care coordination and improving patient outcomes across healthcare systems.	Yes
136	AI-Enabled Framework for Fog Computing Driven E-Healthcare Applications	"Fuzzy-based sustainable, interoperable, and reliable algorithm (FSIRA)."	Fuzzy-Based Algorithm	Describes FSIRA as a novel algorithm combining sustainability, interoperability, and reliability.	Demonstrates the innovative use of fuzzy logic for efficient decision-making and resource optimization in healthcare.	Yes
		"Wearable ECG with AFE chip model and cloud-based architecture."	Cloud Architecture	Highlights the integration of wearable ECG and cloud technology for real-time patient monitoring.	Supports improved healthcare outcomes using connected devices and cloud-based platforms.	Yes
		"Mathematical trade-offs analysis for bandwidth, reliability, and energy dissipation."	Interoperability	Explores technical trade-offs for optimizing data exchange and system performance in healthcare applications.	Enhances interoperability and efficiency in data exchange through advanced analytical methods.	Yes
137	A conceptual IoT-based early-warning architecture for remote monitoring of COVID-19 patients in wards and at home	"Developed a comprehensive architecture integrating IoT technologies with NEWS-2 for monitoring COVID-19 patients."	Interoperability	Highlights the integration of IoT technologies to ensure seamless data exchange and scalability in monitoring patients.	Promotes IoT-based solutions for interoperability and scalability in healthcare, especially for remote monitoring.	Yes
		"The study addresses scalability, interoperability, network dynamics, context discovery, reliability, and privacy."	Patient-Centered Care	Focuses on addressing key challenges in remote patient monitoring with IoT, ensuring patient safety and data privacy.	Ensures that healthcare solutions prioritize patient needs while protecting sensitive data in IoT systems.	Yes
		"Proposed early-warning architecture integrating data from genomic and phenotypic sources for personalized care."	Integration of Genomic Data	Emphasizes combining genomic and phenotypic data with IoT to enhance personalized monitoring and healthcare decision-making.	Enables comprehensive data utilization to improve patient outcomes, especially in critical COVID-19 scenarios.	Yes
138	A Framework for Automatic Clustering of EHR Messages Using a Spatial Clustering Approach	"Developed a framework to convert EHR messages to HL7 v2 format and applied DBSCAN clustering for mapping to FHIR standard."	Interoperability	Demonstrates how spatial clustering methods like DBSCAN can facilitate the mapping of legacy EHR data to modern standards.	Highlights the importance of data standardization in enabling seamless communication across healthcare systems.	Yes
		"Proposed a framework to convert proprietary EHR messages into HL7 v2 format and used DBSCAN algorithm for clustering to map data to FHIR standard."	Data Standardization	Establishes a practical approach for enhancing interoperability using spatial clustering techniques.	Shows how clustering algorithms can support standardization efforts.	Yes
		"Use spatial clustering approaches to map legacy EHR data to FHIR standards, enhancing interoperability."	Clustering Approach	Supports the application of spatial clustering to integrate legacy systems with modern EHR standards.	Improves the scalability and adaptability of EHR systems for broader adoption.	Yes
139	Automating indicator data reporting from health facility EMR to a national aggregate data system in Kenya: An Interoperability field-test using OpenMRS and DHIS2	"Indicator data sent electronically from OpenMRS-based EMR to DHIS2 improves data completeness, eliminates transcription errors, and reduces reporting delays."	Interoperability	Highlights the importance of automating data exchange between EMRs and national aggregate data systems to improve data quality and efficiency.	Demonstrates the practical application of interoperability to reduce manual reporting burdens and improve data accuracy and timeliness in healthcare facilities, especially in resource-limited settings.	Yes
		"Automated reporting process achieves 100% data accuracy and completeness compared to 66.7%-100% completeness and 33.3%-95.6% accuracy in manual reporting."	Data Quality Improvement	Emphasizes the significant improvement in data quality through automated processes compared to manual systems.	Shows the necessity of automated systems in achieving high data standards crucial for decision-making and monitoring health outcomes.	Yes
		"Automating indicator data reporting reduces staff workload, enabling efficient use of existing human resources for healthcare delivery."	Efficiency in Human Resources	Underlines the role of automation in optimizing staff time, allowing them to focus on core healthcare activities rather than manual data aggregation and reporting.	Demonstrates the potential of automation in addressing resource constraints by minimizing the human resources required for data reporting, enhancing overall efficiency in healthcare management.	Yes
140	Analyzing patient secure messages using a fast health care interoperability resources (FHIR)-based data model: Development and topic modeling study	"Patient portals encourage patients to become equal partners in their care and health management and be more engaged in shared decision-making."	Patient-Centered Care	Highlights the importance of engaging patients in shared decision-making through the use of secure portals, fostering patient-centric approaches.	Promotes patient participation and improves care management by leveraging secure patient portals.	Yes
		"The proposed data model has a 3-level hierarchical structure of health system concepts, including 3 macroconcepts, 28 mesoconcepts, and 85 microconcepts."	Interoperability	Emphasizes the development of a structured data model for secure message analysis, improving data sharing and integration.	Ensures enhanced interoperability by aligning health concepts with FHIR standards.	Yes
		"Topic modeling identified hidden topics of patient secure messages related to fatigue, prednisone, and patient visit."	Data Modeling	Demonstrates the use of advanced modeling techniques to extract valuable insights from unstructured patient-generated data.	Supports innovative methods for analyzing patient concerns, contributing to patient-centered care.	Yes
141	An openEHR based approach to improve the semantic interoperability of clinical data registry	"Using an openEHR-based approach to develop clinical data registry can improve the semantic interoperability."	Semantic Interoperability	Indicates the use of openEHR-based methods to enhance the sharing and understanding of clinical data across various systems.	Ensures consistent data semantics, aiding in the integration and reuse of clinical data registries within EHR systems.	Yes
		"Collaborative modeling facilitates unified development and sharing of archetypes for improved interoperability."	Collaborative Modeling	Highlights the importance of involving multiple stakeholders to develop consistent archetypes that enhance semantic data sharing and reusability.	Promotes teamwork and stakeholder involvement to address challenges in archetype sharing, crucial for achieving semantic interoperability.	Yes
		"Archetype reusing and semantic mapping are key to addressing interoperability challenges between EHR systems and registries."	Archetype Reuse and Semantic Mapping	Focuses on reusing existing archetypes and establishing semantic links to bridge granularity differences in data representation between systems.	Encourages efficient development by reusing standardized archetypes and ensuring seamless communication between diverse clinical systems.	Yes
142	An HL7 FHIR and GraphQL approach for interoperability between heterogeneous Electronic Health Record systems	"The study proposes an architecture using HL7 FHIR and GraphQL to establish communication between two heterogeneous EHR systems, specifically HL7 FHIR and OpenMRS."	Interoperability	Indicates the use of HL7 FHIR and GraphQL as solutions for resolving interoperability challenges between different EHR systems.	Highlights the importance of achieving semantic interoperability in heterogeneous EHR systems to ensure seamless health data exchange.	Yes
		"The proposed solution addresses data level heterogeneity and achieves semantic data interoperability."	Semantic Data Interoperability	Demonstrates how the proposed architecture resolves semantic and technical heterogeneities in data communication.	Establishes a clear pathway for harmonizing data standards between systems like OpenMRS and HL7 FHIR, ensuring compatibility.	Yes
		"We architectured and developed a system to communicate between OpenMRS and Resource server based on HL7 FHIR."	HL7 FHIR-Based Communication	Showcases the practical implementation of communication between EHR systems adhering to different standards through HL7 FHIR and GraphQL.	Facilitates the integration of resource servers with legacy systems to streamline EHR interoperability while maintaining data security and efficiency.	Yes
143	An Observational Study of the Relationship Between Meaningful Use-Based Electronic Health Information Exchange, Interoperability, and Medication Reconciliation Capabilities	"The study shows a significant and cyclic relationship between interoperability, health information exchange, and medication reconciliation capabilities."	Cyclic Relationship	Highlights the interdependence between the three capabilities, demonstrating how each affects the others.	Indicates that improving any one capability can create positive outcomes across all three, supporting a holistic approach to implementation.	Yes
		"Stagnation in interoperability adoption and declining operational health information exchanges hinder advancements."	Interoperability Challenges	Describes the challenges hospitals face with interoperability and health information exchange functionality.	Emphasizes the need for policy interventions to overcome stagnation and ensure progress in health IT adoption.	Yes
		"Adopting electronic medication reconciliation processes improves patient safety by reducing errors in medication histories."	Medication Reconciliation, Safety	Demonstrates the importance of accurate medication reconciliation for patient safety and quality outcomes.	Encourages adoption of robust medication reconciliation tools to mitigate risks and enhance patient care.	Yes
144	An Evaluation of Telemedicine Systems in Patient-Centred Care Teams	"The study showed fragmentation in information storage with limited interoperability causing that several systems had to be used for telemedicine follow-up and there was limited teamwork support functionality."	Interoperability, Patient-Centered Care	Highlights the issue of fragmented information systems lacking interoperability and the negative impact this has on teamwork in patient-centered care approaches.	Emphasizes the importance of integrated telemedicine systems to enhance patient-centered care, reduce fragmentation, and support team collaboration effectively.	Yes
		"The technologies were proprietary solutions and a standalone system, not integrated with the main information system of the organizations."	Interoperability	Shows the lack of system integration and its impact on efficiency and collaboration among care teams.	Reinforces the need for integrating telemedicine systems with existing EHRs to ensure seamless information flow and efficient care delivery.	Yes
		"For the patients, there was no access to own health information stored in the telemedicine solutions, except for self-recorded data."	Patient-Centered Care	Addresses the limitations in providing patients access to their health records, undermining patient engagement and self-management efforts.	Highlights the importance of patient access to telemedicine data for empowering self-management and improving care outcomes.	Yes
145	An Electronic Health Record - Public Health (EHR-PH) System Prototype for Interoperability in 21st Century Healthcare Systems	"Information exchange, enabled by computable interoperability, is the key to many of the initiatives underway including the development of Regional Health Information Exchanges, Regional Health Information Organizations, and the National Health Information Network."	Interoperability	Describes the fundamental role of interoperability in advancing data sharing across regional and national health systems.	Highlights the importance of seamless data exchange between public health and clinical systems, establishing a robust infrastructure that supports efficient healthcare delivery, improved decision-making, and better patient outcomes.	Yes
		"The EHR-PH system prototype demonstrated the feasibility of electronic data transfer from healthcare providers to multiple public health systems using HL7 messaging standards."	Data Standards	Details the use of HL7 standards for structured and standardized data exchange between clinical and public health domains.	Emphasizes the alignment with existing standards for enhanced integration and reliability in data reporting.	Yes
		"Our prototype represents a distributed, federated, decentralized approach, which can, however, be easily converted into monolithic architecture."	System Design	Explains the architecture and adaptability of the system, facilitating flexible deployment across various settings.	Demonstrates the scalability and adaptability essential for implementing comprehensive and effective solutions in complex systems and environments.	Yes
146	An assessment of information exchange practices, challenges, and opportunities to support U.S. disease surveillance in three states	"The results of the assessment show the complexity of disease reporting at the state and local levels and the multiple systems, processes, and resources engaged in preparing, processing, and transmitting data that limit interoperability and decrease efficiency."	Interoperability, Data Exchange	Highlights the need for streamlined processes to enhance efficiency and interoperability in disease reporting systems at various levels.	Improved interoperability and efficiency in disease reporting are critical for seamless data exchange and public health management.	Yes
		"Examples of progress and positive impacts of automated information exchange and centralized surveillance applications include enhanced quality and timeliness of surveillance information."	Data Quality, Timeliness	Emphasizes how automation and centralized systems improve the quality and timeliness of public health surveillance data.	Enhanced quality and timeliness lead to better decision-making and outbreak management in public health.	Yes
		"Complete and timely information on individual cases of reportable diseases is critical for informing public health decision-making and improving the health of populations."	Public Health Decision-Making	Stresses the importance of timely and accurate data for effective public health strategies.	Accurate and timely data is essential for disease control and effective allocation of public health resources.	Yes
147	An Architecture for the Integration of Clinical Data from a PEHR in a Regional Research Platform	"Implemented a regional personal cross-enterprise electronic health record (PEHR) and a regional research platform (RRP) using IHE profiles to achieve interoperability."	Interoperability, Integration of Genomic Data	Indicates the integration of PEHR with RRP for cross-sectorial quality assessment and interoperability, employing standardized profiles.	Demonstrates the potential of PEHR and RRP integration for quality assessment, emphasizing interoperability and genomic data integration.	Yes
		"Data from the PEHR are structured in HL7 CDA L2 documents for semantic interoperability and are transferred to RRP based on informed consent for secondary use."	Semantic Interoperability, Data Privacy	Highlights the use of HL7 CDA L2 documents for structured data and semantic interoperability while ensuring data privacy through informed consent.	Ensures secure and standardized data sharing for secondary use, maintaining privacy and supporting semantic interoperability in regional platforms.	Yes
		"The architecture integrates pseudonymization, consent management, and IHE profiles to enable secondary use of clinical data for quality assessment and research purposes."	Consent Management, Pseudonymization	Explains the incorporation of pseudonymization and consent management into the architecture to protect patient identity during secondary use of clinical data.	Demonstrates ethical data usage practices in research and quality assessment, aligning with privacy regulations and enabling broader secondary data usage.	Yes
148	An Architecture and Management Platform for Blockchain-Based Personal Health Record Exchange	"Blockchain ensures the security, integrity, and privacy of PHRs, enabling reliable cross-border data sharing and management."	Data Security, Interoperability	Demonstrates how blockchain secures sensitive health data while ensuring interoperability in a cross-border healthcare setting.	Enables secure and standardized exchange of PHRs across regions, addressing data privacy and consistency challenges in health information exchange.	Yes
		"FHIR standardization facilitates seamless integration with existing health IT systems and enhances scalability of the proposed platform."	FHIR Standardization	Highlights the importance of using HL7 FHIR to integrate blockchain solutions with existing health IT infrastructure effectively.	Promotes standardized health data integration, making blockchain-based PHR platforms compatible with global health IT standards.	Yes
		"The blockchain-based PHR exchange platform offers patient-centered features, including control over data access and sharing permissions."	Patient-Centered Care	Underlines the system's capability to provide patients with control over their personal health data, ensuring their privacy and autonomy in managing health records.	Supports the development of patient-centric health IT solutions that enhance user trust and active participation in their healthcare journey.	Yes
149	Ontology Integration: Approaches and Challenging Issues	"Reviews existing techniques, literature approaches, and challenges in ontology integration."	Interoperability	Highlights the need for addressing semantic heterogeneity and the role of ontology integration in achieving interoperability.	Addresses ontology integration challenges to develop robust frameworks for semantic interoperability.	Yes
		"Emphasizes the role of ontology matching, merging, and repairing."	Ontology Integration	Discusses ontology matching, merging, and repairing as crucial sub-tasks.	Highlights the importance of robust ontology integration methods for seamless data exchange.	Yes
		"Provides a comprehensive survey of ontology integration aspects, including techniques and challenges."	Semantic Interoperability	Discusses the comprehensive aspects of ontology integration, emphasizing future directions for improvement.	Encourages the adoption of advanced techniques to achieve semantic interoperability in complex systems and frameworks.	Yes
150	ALTAI Tool for Assessing AI-Based Technologies: Lessons Learned and Recommendations from SHAPES Pilots	"Trustworthiness in AI is essential for transparency, robustness, and data privacy in healthcare applications."	Trustworthiness, Data Privacy	Highlights the role of trustworthiness as a critical component for ensuring reliable and safe AI systems in healthcare.	Ensures the adoption of AI systems with high standards of transparency, safety, and privacy in healthcare settings.	Yes
		"Ethical considerations must be incorporated into AI-based healthcare technologies to address challenges of fairness and safety."	Ethical Considerations, AI in Ethics	Emphasizes the importance of embedding ethical values in the design and deployment of AI in healthcare for equitable and safe outcomes.	Supports the ethical deployment of AI systems to address biases and fairness while ensuring safety and reliability.	Yes
		"Data governance frameworks are pivotal for managing AI applications, ensuring compliance and mitigating risks."	Data Governance, Risk Mitigation	Describes the role of structured governance policies in managing AI technologies and addressing potential risks in healthcare environments.	Promotes a systematic approach to managing risks and ensuring compliance in AI applications, which is essential for sustainable and ethical healthcare innovation.	Yes
151	An Analysis of Patient Safety Incident Reports Associated with Electronic Health Record Interoperability	"The most common EHR interoperability challenges involved the EHR interfacing with pharmacy, laboratory, and radiology systems."	Interoperability, Clinical Areas	Highlights the critical areas of focus for EHR interoperability to reduce patient safety risks in pharmacy, laboratory, and radiology settings.	Prioritizing interoperability improvements in these areas is essential for safe and effective clinical processes.	Yes
		"The majority of interoperability challenges were within a provider organization, not between organizations."	Provider Organization Focus	Emphasizes the need to address internal EHR interoperability issues within provider organizations, which represent a majority of reported challenges.	Focusing on intra-organizational interoperability enhances care delivery and reduces safety risks.	Yes
		"Many interoperability related events reached the patient, but most did not result in harm."	Patient Safety, Event Outcomes	Indicates that while many events reach patients, the risk of actual harm is low, underlining the importance of addressing issues before they escalate to harm-causing levels.	Improving safety measures can ensure patient outcomes remain unaffected by interoperability challenges in clinical settings.	Yes
152	An Agile Approach to Accelerate Development and Adoption of Electronic Product Information Standards	"Gravitate-Health employs HL7 FHIR to create an open-source platform for advancing medication adherence and understanding through electronic product information (ePI)."	Interoperability	Emphasizes the utilization of HL7 FHIR for creating interoperable systems for medication-related data sharing and patient engagement.	Promotes efficient and standardized exchange of medication-related data across systems, enhancing patient adherence and safety.	Yes
		"The agile methodology integrates iterative testing and validation with HL7 Vulcan Accelerator to progressively mature resources for ePI implementation."	Agile Methodology	Highlights the iterative development and testing approach to improve ePI adoption and usability in clinical and regulatory settings.	Supports the advancement of ePI standards through constant testing, ensuring adaptability and scalability in healthcare.	Yes
		"Accessibility and personalization are key principles in Gravitate-Health’s ePI framework, focusing on improving the readability and patient-centricity of medicinal product information."	Patient-Centered Care	Stresses the importance of accessible and personalized medicinal information tailored to patient needs for better adherence and understanding.	Ensures that ePI frameworks cater to diverse user needs, enhancing accessibility and the usability of medicinal product information.	Yes
153	Allergy Safety Events in Health Care: Development and Application of a Classification Schema Based on Retrospective Review	"Identified safety failures due to incomplete/inaccurate EHR documentation, human factors, allergy alert limitations/malfunctions, data exchange and interoperability failures, and EHR system default options."	Interoperability, Patient-Centered Care	Highlights issues arising from inadequate EHR systems impacting safety events related to allergies, emphasizing the importance of addressing root causes like documentation and alert systems.	Improves EHR documentation and alert systems, addressing human factors to enhance patient safety and care quality.	Yes
		"Highlighted the need for improved systems to address safety issues with certain food and drug allergens."	EHR Systems, Patient Safety	Focuses on improving allergy management within EHR frameworks by implementing targeted safety interventions.	Enhances data exchange mechanisms to support robust allergy documentation and minimize associated risks.	Yes
		"Developed a schema to classify and address allergy-related safety events based on driver diagrams and expert reviews."	Safety Event Classification	Categorization provides a systematic approach to manage and prevent allergy-related safety incidents.	Ensures structured evaluation and proactive measures in healthcare settings to mitigate allergy risks.	Yes
154	Aligning Standards Communities for Omics Biodiversity Data: Sustainable Darwin Core-MIxS Interoperability	"Utilized the Simple Standard for Sharing Ontology Mappings (SSSOM) for comprehensive mapping of Darwin Core (DwC) and MIxS keys."	Ontology Mapping	Indicates the use of SSSOM to align ontology mappings between biodiversity and genomic data standards.	Facilitates semantic interoperability and collaboration between diverse data standards.	Yes
		"Developed MIxS-DwC extension and established a Memorandum of Understanding (MoU) for sustained interoperability."	Sustained Interoperability	Highlights efforts for ongoing synchronization and collaboration between standards through the development of extensions and formal agreements.	Ensures long-term data exchange and integration for biodiversity and genomic data communities.	Yes
		"The article emphasizes the importance of sustainable interoperability between biodiversity and genomic data communities through the use of shared data standards."	Data Standard Alignment	Stresses the alignment of biodiversity and genomic data standards to enable seamless interoperability and collaboration.	Promotes data standardization and improved integration between scientific domains.	Yes
155	A Research Roadmap: Connected Health as an Enabler of Cancer Patient Support	"Connected Health can transform cancer care into a patient-centric model by providing personalized support and therapy."	Patient-Centered Care, Interoperability	Highlights how Connected Health solutions can provide patient-centric care and personalized therapy to cancer patients, improving outcomes.	Demonstrates how integrating Connected Health systems with EHRs enhances data exchange and improves care quality for cancer patients.	Yes
		"Mobile and wearable technologies can provide pervasive and persuasive strategies to support patients in cancer care."	Interoperability	Focuses on the role of mobile and wearable technology in creating an interconnected healthcare environment for better patient engagement and support.	Ensures better patient management by leveraging mobile and wearable technologies for cancer care.	Yes
		"Interoperability with EHR systems is crucial for developing effective Connected Health solutions in cancer care."	Interoperability	Highlights the necessity of seamless data exchange between Connected Health systems and EHRs for effective and coordinated patient care.	Promotes the integration of EHR systems with Connected Health solutions to support cancer patient care effectively.	Yes
156	Acute care patient portals: A qualitative study of stakeholder perspectives on current practices	"Portals should provide a single integrated experience across the inpatient and ambulatory settings."	Patient-Centered Care	Highlights the importance of seamless integration across care settings to ensure continuity and consistency in patient engagement.	Emphasizes the necessity of integrating inpatient and outpatient systems to enhance patient-centered care and data accessibility.	Yes
		"Design, development, and implementation of acute care patient portals should consider humanizing the patient-clinician relationship via personalization tools."	Personalization Tools	Focuses on the role of personalization in fostering better patient-clinician connections, improving the overall patient experience.	Demonstrates the value of tailoring portal functionalities to enhance the interpersonal aspect of healthcare delivery, promoting dignity and empathy.	Yes
		"Minimizing health care disparities by ensuring equitable access to acute care patient portals is a moral responsibility."	Equity in Healthcare	Advocates for addressing the digital divide by providing devices and tools for equitable access, particularly for underserved populations.	Stresses the ethical imperative to make healthcare technology accessible to all patients, irrespective of their socio-economic or demographic status, thereby reducing disparities in healthcare.	Yes
157	A Qualitative Analysis of the Impact of Electronic Health Records (EHR) on Healthcare Quality and Safety: Clinicians’ Lived Experiences	"Clinicians have mixed assessments of EHRs, with some citing improved efficiency while others highlight issues with interoperability."	Interoperability, Patient-Centered Care	Highlights the role of EHR in improving clinical workflow while addressing challenges with system integration.	Indicates the necessity of improving EHR design to enhance clinician usability and patient-centered outcomes.	Yes
		"Interoperability appeared to be a concern for clinicians due to fragmented systems and limited integration."	Interoperability	Emphasizes the critical need for integrated systems to improve data flow and patient safety across organizations.	Reinforces the importance of system-wide interoperability for achieving better clinical and safety outcomes.	Yes
		"Improving EHR implementation processes and clinician training can mitigate existing barriers and enhance effectiveness."	Implementation, Training	Addresses the need for better training and streamlined implementation for optimal use of EHRs.	Supports the redesign and training as vital steps to overcoming barriers and improving healthcare quality and safety.	Yes
158	A FHIR has been lit on gICS: Facilitating the standardized exchange of informed consent in a large network of university medicine	"The study demonstrates the development and implementation of a standardized, FHIR-compliant solution for the exchange of informed consent information in a nationwide network."	Interoperability	Demonstrates the use of FHIR-compliant solutions to enable secure and standardized data exchange across university hospitals.	Supports interoperability and compliance with patient consent frameworks, critical for large-scale healthcare networks.	Yes
		"The use of gICS and TIP-FHIR Gateway ensures compliance with consent policies and enhances interoperability of consent data across multiple university hospitals."	Data Exchange	Highlights the role of FHIR standards in achieving semantic data exchange and improving operational compliance.	Enhances trust and efficiency in data-sharing processes across healthcare institutions within complex systems and frameworks.	Yes
		"Adopting FHIR-compliant systems for consent management improves data interoperability and ensures compliance with patient rights frameworks."	Consent Management	Underlines the importance of integrating consent management solutions within POMOCF for secure and standardized operations.	Promotes ethical data practices and facilitates seamless integration of consent management systems in patient-centric care.	Yes
159	A Nationwide Chronic Disease Management Solution via Clinical Decision Support Services: Software Development and Real-Life Implementation Report	"The system is designed and implemented to be integrated with existing health IT systems via international health IT standards like HL7 FHIR. It uses a co-creation strategy for developing disease modules, ensuring extensibility and ease of use in clinical workflows."	Interoperability	Highlights the importance of using international health IT standards like HL7 FHIR for seamless integration with existing systems, emphasizing scalability, extensibility, and adaptability in clinical workflows.	Ensures alignment with international health IT standards, facilitating scalable and interoperable platforms for effective chronic disease management and integration into EHRs.	Yes
		"The platform efficiently provides services to thousands of family medicine practitioners without performance problems. It seamlessly interoperates with existing health IT solutions and runs as part of the clinical workflow at the point of care."	Clinical Efficiency	Demonstrates the system’s ability to provide efficient, scalable services while integrating seamlessly into the clinical workflow to maximize performance and usability.	Supports the practical implementation of scalable and interoperable platforms, reducing redundancies and improving chronic disease management through effective care workflows.	Yes
		"The nationwide DMP as an integrated care solution has been operational since January 2020, coordinating effective screening and management of chronic diseases in adherence to evidence-based clinical guidelines."	Integrated Care Model	Emphasizes the operational success of the Disease Management Platform (DMP) as an integrated care model, adhering to evidence-based clinical guidelines for systematic chronic disease management.	Validates the adoption of integrated care solutions to improve clinical outcomes and align care practices with evidence-based protocols for national health systems, thereby improving patient outcomes and enhancing the efficiency of healthcare delivery systems.	Yes
160	A Needs Assessment of Health Information Technology for Improving Care Coordination in Three Leading Patient-Centered Medical Homes	"Health IT tools are crucial for improving care coordination in PCMHs. Key areas identified for improvement include monitoring patient populations, notifying clinicians, collaborating around patients, reporting activities, and interoperability."	Patient-Centered Care	Emphasizes the importance of health IT tools in enhancing care coordination and addressing interoperability challenges to improve patient outcomes and streamline workflows in PCMHs.	Developing health IT solutions tailored to patient-centered care can resolve interoperability challenges and facilitate comprehensive care coordination within complex systems and frameworks.	Yes
		"Homegrown systems separate from EHRs are often used for care coordination."	Interoperability	Highlights the use of homegrown systems for care coordination, showcasing the lack of integration with standardized EHR systems and the need for seamless interoperability.	Integrating homegrown systems with standardized EHRs ensures better data sharing and enhances patient-centered care by minimizing fragmentation in healthcare IT systems.	Yes
		"Health IT tools are vital for achieving effective care coordination and addressing patient-centered needs in PCMHs."	Health IT Development	Underlines the critical role of IT infrastructure in ensuring efficient care coordination and meeting the specific needs of patients within patient-centered medical homes.	Enhancing health IT capabilities improves monitoring, communication, and collaboration among stakeholders, promoting better patient-centered care delivery and ensuring alignment with complex systems and frameworks.	Yes
161	A Patient-Centered Approach to Collecting and Displaying Patient Identifiers	"Errors in patient identification can jeopardize patient safety, increase costs, and compromise data sharing and interoperability. Optimizing patient matching through standardization and referential matching software is essential."	Patient Safety, Data Sharing, Interoperability	Highlights the implications of misidentification, emphasizing the need for standardized practices and innovative software to improve patient identification, ensuring safety and reliable data exchange.	Focus on implementing standardized identifiers and utilizing software solutions to minimize errors, enhance safety, and enable seamless data sharing and interoperability within complex systems and frameworks.	Yes
		"Various patient identification methods include UPIs, biometrics, and algorithmic approaches, each with unique strengths and limitations, necessitating hybrid solutions for improved accuracy."	Patient Identification Techniques	Discusses the diverse methods of patient identification, pointing out the necessity for hybrid models to address the limitations of existing methods and improve matching accuracy across diverse healthcare contexts.	Develop and implement hybrid patient identification models to improve accuracy by combining the strengths of multiple approaches, ensuring comprehensive data integrity and patient safety within complex systems and frameworks.	Yes
		"Accurate patient identification is vital for clinical decision-making, treatment outcomes, and interoperability. Errors can lead to diagnostic inaccuracies, unsafe treatments, and duplicative testing."	Clinical Decision-Making, Treatment Outcomes	Underlines the critical role of accurate identification in healthcare, where failures can result in clinical errors and inefficiencies, ultimately impacting patient outcomes and resource utilization.	Ensure accurate patient identification to support effective clinical decisions and treatments, minimizing errors and inefficiencies, while promoting enhanced patient-centered care and strong interoperability within healthcare frameworks like complex systems and frameworks.	Yes
